# Supplementary material for: Maternally provided LSD1/KDM1A enables the maternal-to-zygotic transition and prevents defects that manifest postnatally
Source: eLife. 2016 Jan 27;5:e08848. doi: 10.7554/eLife.08848 (PMC4829428; doi:10.7554/eLife.08848)
Supplement: Figure 3—source data 1. — Deseq output for expression of genes used for pairwise comparisons. Column labeled a represents average normalized expression of Kdm1afl/flcontrol oocytes and b represents average normalized expression of Kdm1aZp3 mutant oocytes. DOI: http://dx.doi.org/10.7554/eLife.08848.009 [file elife-08848-fig3-data1.xlsx]

## Sheet: Genes
chrom	gene_id	gene_name	ooctye WT	oocyte Mut	log2 fold change	tested	fc_prob	pval	qval	significant
8	MMUGID_00019430	Mt1	0.975345	2748.87	10.443	1	0.000999001	8.47872e-17	1.03177e-12	yes
13	MMUGID_00024574	Btn1a1	2.07482	2027.58	9.36575	1	0.000999001	8.38424e-13	4.99404e-09	yes
X	MMUGID_00043272	Tceal8	1.81178	1299.84	8.85375	1	0.000999001	1.23117e-12	4.99404e-09	yes
10	MMUGID_00028338	4933411E08Rik	46.0584	828.58	4.13986	1	0.000999001	3.31464e-11	1.0084e-07	yes
2	MMUGID_00009106	Plxdc2	586.362	0	-9.19811	1	0.000999001	1.09713e-10	2.67019e-07	yes
13	MMUGID_00020160	Diras2	1404.66	90.4234	-3.94254	1	0.000999001	2.74154e-10	5.5603e-07	yes
MT	MMUGID_00035565	Cox2	7241.05	921.773	-2.97235	1	0.000999001	6.22436e-10	1.08206e-06	yes
2	MMUGID_00037133	Prrg4	41.8703	652.135	3.92933	1	0.000999001	8.28632e-10	1.26045e-06	yes
MT	MMUGID_00003488	mt-Co3	2484.6	308.488	-3.00564	1	0.000999001	1.22261e-09	1.26277e-06	yes
1	MMUGID_00011847	Atpase6	1370.39	142.177	-3.25977	1	0.000999001	1.24523e-09	1.26277e-06	yes
1	MMUGID_00014044	Ly96	22.2002	558.182	4.59111	1	0.000999001	1.01071e-09	1.26277e-06	yes
8	MMUGID_00032806	Cyp4v3	22.3982	681.125	4.86557	1	0.000999001	1.08898e-09	1.26277e-06	yes
1	MMUGID_00018385	Abca12	30.7776	542.562	4.09636	1	0.000999001	1.69043e-09	1.53031e-06	yes
MT	MMUGID_00035026	Atpase6	1365.16	141.193	-3.26421	1	0.000999001	1.76056e-09	1.53031e-06	yes
9	MMUGID_00008631	Elavl3	1109.77	126.187	-3.12654	1	0.000999001	4.43801e-09	3.60041e-06	yes
2	MMUGID_00004403	Stk39	599.396	0	-9.22977	1	0.000999001	5.07659e-09	3.86107e-06	yes
6	MMUGID_00043476	Cd4	66.1508	898.842	3.7442	1	0.000999001	6.74099e-09	4.82536e-06	yes
3	MMUGID_00025425	Lef1	477.018	2.78849	-6.9793	1	0.000999001	8.88565e-09	6.00719e-06	yes
4	MMUGID_00038405	Ptpn3	53.8055	594.161	3.44089	1	0.000999001	9.70437e-09	6.21539e-06	yes
13	MMUGID_00009749	Nedd9	406.299	21.2642	-4.19329	1	0.001998	1.2353e-08	7.28889e-06	yes
2	MMUGID_00036401	B230118H07Rik	25.0913	427.411	4.03736	1	0.000999001	1.25784e-08	7.28889e-06	yes
5	MMUGID_00015271	Slc26a5	91.2524	857.657	3.21842	1	0.000999001	1.88554e-08	1.04296e-05	yes
5	MMUGID_00020141	Cldn15	46.2089	493.787	3.38968	1	0.000999001	2.21745e-08	1.17323e-05	yes
6	MMUGID_00003376	Ndufa9	134.478	1018.54	2.91179	1	0.000999001	2.57751e-08	1.3069e-05	yes
4	MMUGID_00030892	Ttc39b	117.304	974.174	3.04316	1	0.000999001	3.96944e-08	1.93217e-05	yes
10	MMUGID_00019870	Ust	239.149	0	-7.90779	1	0.000999001	6.96165e-08	3.13858e-05	yes
MT	MMUGID_00029705	Cytb	34991.6	4767.84	-2.87534	1	0.000999001	6.96373e-08	3.13858e-05	yes
11	MMUGID_00014300	Helz	386.181	2480.43	2.68009	1	0.000999001	8.04735e-08	3.49743e-05	yes
9	MMUGID_00001917	Gpx1	37.6696	597.24	3.95145	1	0.000999001	8.43246e-08	3.53843e-05	yes
7	MMUGID_00028089	Plekhb1	135.406	955.004	2.80911	1	0.000999001	9.33597e-08	3.78698e-05	yes
16	MMUGID_00043274	Dppa4	73.5579	614.546	3.04543	1	0.000999001	1.29449e-07	5.08149e-05	yes
2	MMUGID_00000253	Gm13341	614.938	69.0407	-3.13652	1	0.000999001	1.51116e-07	5.42312e-05	yes
19	MMUGID_00020032	Pax2	206.82	1.2736	-6.51421	1	0.000999001	1.47353e-07	5.42312e-05	yes
3	MMUGID_00027664	Sgms2	24.5209	388.457	3.93171	1	0.000999001	1.55978e-07	5.42312e-05	yes
8	MMUGID_00033711	Gab1	31.2895	1074.24	5.05745	1	0.000999001	1.55112e-07	5.42312e-05	yes
14	MMUGID_00022152	Peli2	100.227	791.587	2.96898	1	0.000999001	1.71325e-07	5.79128e-05	yes
14	MMUGID_00005836	Uggt2	30.6442	430.06	3.76787	1	0.000999001	2.55208e-07	8.14293e-05	yes
13	MMUGID_00031543	S1pr3	375.196	31.6206	-3.52763	1	0.000999001	2.6097e-07	8.14293e-05	yes
19	MMUGID_00046957	Sh3pxd2a	1391.39	224.833	-2.62423	1	0.000999001	2.51672e-07	8.14293e-05	yes
18	MMUGID_00009161	Zfp532	1014.86	163.915	-2.62291	1	0.000999001	2.84681e-07	8.66069e-05	yes
19	MMUGID_00014392	Papss2	21.2306	343.12	3.95229	1	0.000999001	3.55936e-07	0.000104044	yes
13	MMUGID_00033756	Mtx3	156.785	0	-7.30182	1	0.000999001	3.59096e-07	0.000104044	yes
4	MMUGID_00046056	Kdm1a	921.262	6.36802	-6.96776	1	0.000999001	4.30596e-07	0.000121859	yes
10	MMUGID_00008632	Bpifc	654.309	44.7962	-3.83888	1	0.000999001	5.34462e-07	0.000144531	yes
15	MMUGID_00037942	Tars	802.23	124.347	-2.67989	1	0.000999001	5.27211e-07	0.000144531	yes
9	MMUGID_00037608	Lrrc49	294.028	1769.37	2.58512	1	0.000999001	5.54708e-07	0.000146744	yes
19	MMUGID_00028788	Cyp2c53-ps	101.369	1761.66	4.10591	1	0.000999001	6.48176e-07	0.000167823	yes
11	MMUGID_00036766	Fbxw10	11.8225	584.409	5.5127	1	0.000999001	6.62647e-07	0.000167995	yes
8	MMUGID_00009974	Msr1	25.9303	314.9	3.55217	1	0.001998	7.14019e-07	0.000171684	yes
1	MMUGID_00021585	Prox1	28.3389	531.123	4.18088	1	0.000999001	6.98839e-07	0.000171684	yes
7	MMUGID_00030423	Ltbp4	4.794	347.441	5.91021	1	0.000999001	7.19524e-07	0.000171684	yes
13	MMUGID_00036447	Hist1h4d	116.985	681.416	2.53204	1	0.000999001	7.79478e-07	0.000182413	yes
6	MMUGID_00001477	Actg2	17.4304	533.983	4.85933	1	0.000999001	8.58033e-07	0.000191374	yes
4	MMUGID_00002632	Arid3c	49.5974	512.024	3.34189	1	0.000999001	8.4552e-07	0.000191374	yes
11	MMUGID_00039853	Krt12	122.217	0	-6.94506	1	0.000999001	8.6495e-07	0.000191374	yes
17	MMUGID_00000293	Smoc2	326.049	6.88419	-5.3744	1	0.000999001	9.03193e-07	0.000192824	yes
7	MMUGID_00006763	Zfp260	155.071	950.512	2.60802	1	0.000999001	8.98796e-07	0.000192824	yes
2	MMUGID_00015775	Gm13339	277.029	28.2141	-3.2505	1	0.000999001	9.76892e-07	0.000204962	yes
1	MMUGID_00020782	Cdk5r2	196.612	0	-7.62653	1	0.000999001	1.01621e-06	0.000209598	yes
11	MMUGID_00010375	Gm11426	192.387	2.4891	-5.79249	1	0.000999001	1.0994e-06	0.000222976	yes
6	MMUGID_00029830	Fkbp9	40.2332	337.656	3.03794	1	0.000999001	1.32926e-06	0.000265176	yes
4	MMUGID_00008945	Kazn	210.44	1.56185	-6.36692	1	0.000999001	1.57283e-06	0.000308706	yes
15	MMUGID_00007190	Aaas	288.335	1440.42	2.31668	1	0.000999001	1.85943e-06	0.000359164	yes
11	MMUGID_00022339	Specc1	16.6993	710.879	5.32987	1	0.000999001	2.11337e-06	0.000395904	yes
10	MMUGID_00031342	L3mbtl3	28.5957	292.89	3.31182	1	0.000999001	2.1147e-06	0.000395904	yes
4	MMUGID_00033691	Xpa	98.7301	1263.93	3.66488	1	0.000999001	2.27902e-06	0.000420203	yes
7	MMUGID_00001826	Trim6	13.215	245.907	4.11848	1	0.000999001	2.36337e-06	0.000429251	yes
6	MMUGID_00043701	Dync1i1	10.289	218.011	4.27802	1	0.000999001	2.48198e-06	0.000444166	yes
18	MMUGID_00013745	Nfatc1	22.4897	293.173	3.64657	1	0.000999001	2.63623e-06	0.000464932	yes
11	MMUGID_00009198	Tmed4	1.62558	163.673	5.97082	1	0.000999001	2.74045e-06	0.000476407	yes
7	MMUGID_00031524	Zfp667	20.2611	253.377	3.58068	1	0.000999001	3.30411e-06	0.000566306	yes
17	MMUGID_00023966	Cacna1h	856.21	167.142	-2.34997	1	0.000999001	3.35831e-06	0.000567601	yes
2	MMUGID_00026727	Tshz2	257.606	12.4473	-4.26537	1	0.000999001	3.55418e-06	0.000592476	yes
15	MMUGID_00034779	Nell2	0	118.913	6.90584	1	0.000999001	3.72992e-06	0.000613371	yes
4	MMUGID_00040136	Ece1	350.591	1.88135	-6.93101	1	0.000999001	3.83647e-06	0.000622481	yes
11	MMUGID_00006393	Gm1564	9.76262	342.014	4.99417	1	0.000999001	3.95498e-06	0.000625041	yes
1	MMUGID_00006968	Lmbrd1	158.072	886.505	2.48007	1	0.000999001	3.91751e-06	0.000625041	yes
9	MMUGID_00008927	Cadm1	685.349	117.116	-2.53874	1	0.000999001	4.3209e-06	0.000665582	yes
X	MMUGID_00037416	Gpr50	120.96	0.318401	-6.53147	1	0.000999001	4.30834e-06	0.000665582	yes
10	MMUGID_00000199	Stx11	3.56451	249.744	5.77961	1	0.000999001	5.33734e-06	0.000799977	yes
18	MMUGID_00004068	Fbxo15	132.092	713.981	2.42548	1	0.000999001	5.26911e-06	0.000799977	yes
6	MMUGID_00013110	Slco1a5	40.3868	352.166	3.0931	1	0.000999001	5.39059e-06	0.000799977	yes
2	MMUGID_00039658	Gca	110.606	875.71	2.97369	1	0.001998	5.48687e-06	0.000804455	yes
13	MMUGID_00039691	Acot13	391.616	1908.73	2.28218	1	0.000999001	5.84183e-06	0.0008463	yes
9	MMUGID_00025042	Hephl1	49.1483	379.625	2.9241	1	0.000999001	6.51522e-06	0.000932749	yes
2	MMUGID_00006629	Ucma	3.51161	451.047	6.64669	1	0.000999001	6.88201e-06	0.000962612	yes
6	MMUGID_00038042	Gimap8	0.969467	113.278	5.85859	1	0.000999001	6.87883e-06	0.000962612	yes
2	MMUGID_00003549	Bmp7	122.023	0.626749	-6.24079	1	0.000999001	7.22263e-06	0.000987304	yes
5	MMUGID_00037619	Ubc	256.096	1745.62	2.76419	1	0.000999001	7.16952e-06	0.000987304	yes
6	MMUGID_00040204	Cpa1	1033.57	214.636	-2.26236	1	0.000999001	7.30194e-06	0.000987304	yes
8	MMUGID_00016881	Lrp2bp	68.8168	426.265	2.61349	1	0.000999001	7.87608e-06	0.0010522	yes
5	MMUGID_00022013	Arhgap24	0.963589	136.696	6.13185	1	0.000999001	7.95487e-06	0.0010522	yes
2	MMUGID_00047551	Arfgap1	200.537	9.03313	-4.3282	1	0.000999001	8.34893e-06	0.00109245	yes
11	MMUGID_00042864	Ppm1e	61.2174	385.271	2.63422	1	0.000999001	8.76606e-06	0.00113069	yes
MT	MMUGID_00047524	DQ539915	25614.6	3503.24	-2.86985	1	0.001998	8.82699e-06	0.00113069	yes
8	MMUGID_00041053	Sh3rf1	1644.15	380.204	-2.10958	1	0.000999001	9.93622e-06	0.00125952	yes
18	MMUGID_00007005	Zfp521	42.438	424.749	3.29297	1	0.000999001	1.03488e-05	0.00129829	yes
2	MMUGID_00003543	Gm13340	2586.78	328.366	-2.97396	1	0.000999001	1.06094e-05	0.0013174	yes
8	MMUGID_00029246	Palm3	791.879	152.361	-2.37017	1	0.000999001	1.13886e-05	0.00138588	yes
3	MMUGID_00034951	Anxa5	56.7531	345.787	2.58608	1	0.000999001	1.1367e-05	0.00138588	yes
11	MMUGID_00002889	Gm15698	7245.61	30374.3	2.06752	1	0.000999001	1.20685e-05	0.00145407	yes
6	MMUGID_00016300	Gpnmb	129.187	652.275	2.32711	1	0.000999001	1.26673e-05	0.00151126	yes
10	MMUGID_00017781	Cited2	2178.67	466.498	-2.22108	1	0.000999001	1.30773e-05	0.00153017	yes
15	MMUGID_00039413	Gpr84	4.92704	173.071	4.87622	1	0.000999001	1.30609e-05	0.00153017	yes
MT	MMUGID_00008546	Gm10222	28045.9	5003.84	-2.48645	1	0.000999001	1.32248e-05	0.0015327	yes
16	MMUGID_00046451	Cyp2ab1	0	161.254	7.34211	1	0.000999001	1.35067e-05	0.0015506	yes
13	MMUGID_00003080	Rhobtb3	6.795	186.343	4.58699	1	0.000999001	1.59778e-05	0.00171228	yes
2	MMUGID_00004122	Tnks1bp1	516.192	101.31	-2.33775	1	0.000999001	1.6039e-05	0.00171228	yes
10	MMUGID_00005314	Slc5a4b	0.325115	153.455	6.86493	1	0.000999001	1.59451e-05	0.00171228	yes
6	MMUGID_00006094	Gm19757	388.471	6.17702	-5.76199	1	0.000999001	1.60407e-05	0.00171228	yes
1	MMUGID_00008748	Aox4	14.9205	202.746	3.67781	1	0.000999001	1.51741e-05	0.00171228	yes
4	MMUGID_00012801	Klf4	108.364	0.308899	-6.38464	1	0.000999001	1.56026e-05	0.00171228	yes
8	MMUGID_00031019	N4bp1	4030.69	973.027	-2.04935	1	0.000999001	1.5585e-05	0.00171228	yes
6	MMUGID_00031134	Zfp956	218.207	9.27386	-4.41524	1	0.000999001	1.56152e-05	0.00171228	yes
15	MMUGID_00035780	Ly6e	192.538	0	-7.59647	1	0.000999001	1.67394e-05	0.00177132	yes
17	MMUGID_00021754	Cldn6	0	126.322	6.99233	1	0.001998	1.75951e-05	0.00183004	yes
1	MMUGID_00039372	Nr5a2	731.203	142.291	-2.35329	1	0.000999001	1.74858e-05	0.00183004	yes
15	MMUGID_00008215	Cox6c	67.7615	382.405	2.4792	1	0.000999001	1.78067e-05	0.00183635	yes
1	MMUGID_00030299	Serpine2	2530.92	554.655	-2.18797	1	0.000999001	1.82645e-05	0.00186774	yes
11	MMUGID_00021257	Abcc3	340.305	44.8395	-2.8964	1	0.000999001	1.87862e-05	0.00190343	yes
2	MMUGID_00027379	March7	268.104	1229.55	2.19307	1	0.000999001	1.89263e-05	0.00190343	yes
16	MMUGID_00008570	Muc20	89.4234	683.097	2.91943	1	0.000999001	1.92517e-05	0.00192028	yes
9	MMUGID_00044772	Ctdspl	695.252	123.98	-2.47791	1	0.000999001	1.95053e-05	0.00192975	yes
4	MMUGID_00026333	Pdp1	455.825	78.2249	-2.52762	1	0.000999001	1.98331e-05	0.00194636	yes
8	MMUGID_00025090	Fgl1	10.9455	462.866	5.27917	1	0.000999001	2.01772e-05	0.0019487	yes
19	MMUGID_00042940	Cpn1	15.9191	393.271	4.54246	1	0.000999001	2.00702e-05	0.0019487	yes
9	MMUGID_00042033	Mst1	0	124.9	6.97613	1	0.000999001	2.04926e-05	0.00196358	yes
10	MMUGID_00010253	Midn	1092.05	133.737	-3.02014	1	0.001998	2.08572e-05	0.00196753	yes
11	MMUGID_00015222	Mafg	634.327	93.4923	-2.74923	1	0.001998	2.07121e-05	0.00196753	yes
8	MMUGID_00010153	Fut10	32.3465	351.185	3.40072	1	0.000999001	2.12574e-05	0.00197775	yes
2	MMUGID_00023408	Swi5	331.26	1471.52	2.1479	1	0.000999001	2.12906e-05	0.00197775	yes
MT	MMUGID_00047221	AK163440	12835.8	2242.95	-2.51617	1	0.000999001	2.15628e-05	0.00198786	yes
4	MMUGID_00046636	Lurap1l	168.52	781.42	2.20649	1	0.000999001	2.22161e-05	0.00203269	yes
12	MMUGID_00022785	Atxn7l1	33.9784	309.208	3.1487	1	0.000999001	2.35785e-05	0.00214125	yes
7	MMUGID_00007256	Fsd2	145.915	669.367	2.18997	1	0.000999001	2.41239e-05	0.00217454	yes
11	MMUGID_00007192	Trim37	734.342	160.321	-2.18848	1	0.000999001	2.49239e-05	0.00223014	yes
10	MMUGID_00022834	Appl2	18.8274	180.494	3.19436	1	0.000999001	2.54929e-05	0.00224799	yes
2	MMUGID_00023955	Meis2	10046.6	2526.04	-1.99133	1	0.000999001	2.54583e-05	0.00224799	yes
4	MMUGID_00041417	Ssbp3	406.274	83.5749	-2.2677	1	0.000999001	2.70157e-05	0.00236514	yes
10	MMUGID_00000780	Frk	12.9396	266.845	4.26414	1	0.000999001	2.82674e-05	0.00245704	yes
2	MMUGID_00040907	Gm26883	214.645	14.2974	-3.81731	1	0.000999001	3.04141e-05	0.00262489	yes
3	MMUGID_00043278	Slc44a3	44.848	360.519	2.97914	1	0.000999001	3.13847e-05	0.00268958	yes
10	MMUGID_00004059	Myrfl	5.00086	172.701	4.85529	1	0.000999001	3.1638e-05	0.00269191	yes
11	MMUGID_00045478	Ccng1	27.6744	212.091	2.89363	1	0.000999001	3.18543e-05	0.00269191	yes
9	MMUGID_00018531	Kif9	72.5926	375.799	2.35616	1	0.000999001	3.34393e-05	0.00280637	yes
7	MMUGID_00042414	Ppp1r37	578.883	107.262	-2.42124	1	0.000999001	3.62843e-05	0.0030037	yes
4	MMUGID_00008361	Leprot	40.8218	319.31	2.93714	1	0.000999001	3.86617e-05	0.00311572	yes
6	MMUGID_00010242	Atp6v0a4	86.3039	433.059	2.31377	1	0.000999001	3.83117e-05	0.00311572	yes
5	MMUGID_00017829	Flt1	277.303	31.5344	-3.09662	1	0.000999001	3.83377e-05	0.00311572	yes
6	MMUGID_00023018	Akr1b8	61.3914	413.202	2.73092	1	0.000999001	3.85312e-05	0.00311572	yes
4	MMUGID_00014464	Tpm2	68.9222	750.437	3.42583	1	0.001998	3.90631e-05	0.00312736	yes
4	MMUGID_00008897	Prdm16	219.95	26.4501	-3.00884	1	0.000999001	3.99395e-05	0.00317663	yes
8	MMUGID_00000148	Zfp423	110.906	2.47119	-5.01071	1	0.000999001	4.05073e-05	0.00320086	yes
X	MMUGID_00046312	Hmgn5	803.661	3818.56	2.24695	1	0.000999001	4.09413e-05	0.00321429	yes
4	MMUGID_00030092	Gm19980	87.1891	0	-6.46253	1	0.001998	4.18985e-05	0.00326835	yes
8	MMUGID_00011716	Cpne7	0.325115	91.1014	6.11903	1	0.002997	4.29121e-05	0.00330505	yes
1	MMUGID_00033269	Kif21b	44.2231	334.75	2.89226	1	0.000999001	4.27294e-05	0.00330505	yes
3	MMUGID_00042287	Rbm15	464.904	100.226	-2.20245	1	0.000999001	4.45585e-05	0.00341026	yes
3	MMUGID_00023295	Fstl5	19.1345	399.232	4.31309	1	0.000999001	4.53089e-05	0.00344602	yes
10	MMUGID_00004978	Kera	11.7574	322.237	4.66319	1	0.000999001	4.9515e-05	0.00374253	yes
3	MMUGID_00026090	Fndc3b	914.045	207.699	-2.13242	1	0.000999001	5.0553e-05	0.0037974	yes
10	MMUGID_00000965	Cnksr3	443.567	96.3005	-2.19188	1	0.000999001	5.13253e-05	0.00383177	yes
5	MMUGID_00000368	Upk3b	28.9008	228.106	2.93776	1	0.001998	5.37054e-05	0.00398501	yes
7	MMUGID_00011638	Tmc7	189.618	1144.45	2.58716	1	0.000999001	5.56922e-05	0.00410739	yes
1	MMUGID_00035657	Slc23a3	1.41284	77.4428	5.02284	1	0.000999001	5.61684e-05	0.00411755	yes
5	MMUGID_00046063	Sema3a	16.6197	169.978	3.27855	1	0.000999001	5.78241e-05	0.00421354	yes
13	MMUGID_00047408	AK053225	216.031	33.9737	-2.63356	1	0.000999001	6.00151e-05	0.00434717	yes
9	MMUGID_00037580	Fbxw13	149.106	710.678	2.24525	1	0.000999001	6.37898e-05	0.00459324	yes
X	MMUGID_00019560	Gm371	101.886	0	-6.6849	1	0.000999001	6.56206e-05	0.00469727	yes
19	MMUGID_00014368	Morn4	23.8551	200.799	3.02131	1	0.000999001	6.66917e-05	0.00471844	yes
15	MMUGID_00018519	Fam84b	2787.99	746.22	-1.90014	1	0.000999001	6.63952e-05	0.00471844	yes
5	MMUGID_00002082	2210417A02Rik	19.2294	167.48	3.05805	1	0.001998	6.80374e-05	0.00475831	yes
17	MMUGID_00014693	Mad2l1bp	47.0104	260.481	2.44529	1	0.000999001	6.80279e-05	0.00475831	yes
8	MMUGID_00012517	Lig4	1200.58	309.604	-1.95179	1	0.000999001	6.86728e-05	0.00477531	yes
2	MMUGID_00036587	Sppl2a	1.30046	70.3154	4.95422	1	0.000999001	7.15541e-05	0.0049474	yes
5	MMUGID_00023581	Tbx5	3.21286	125.719	4.91069	1	0.000999001	7.25655e-05	0.00498898	yes
9	MMUGID_00025613	Coro2b	1407.42	116.124	-3.58797	1	0.000999001	7.35714e-05	0.00502972	yes
2	MMUGID_00007856	Edf1	82.976	376.604	2.16883	1	0.000999001	7.48065e-05	0.00508559	yes
15	MMUGID_00035604	Parvb	0.963589	80.3981	5.37343	1	0.002997	7.56256e-05	0.00511271	yes
15	MMUGID_00029178	Zhx1	127.328	547.999	2.09697	1	0.000999001	7.70868e-05	0.0051827	yes
X	MMUGID_00023346	Haus7	53.1963	314.689	2.54224	1	0.000999001	7.91279e-05	0.0052907	yes
5	MMUGID_00041629	D5Ertd577e	316.701	54.564	-2.51545	1	0.000999001	8.17095e-05	0.00543346	yes
4	MMUGID_00022797	Ptgr1	160.171	1111.1	2.78662	1	0.000999001	8.39837e-05	0.00555433	yes
9	MMUGID_00001769	Fbxw16	335.361	1336.4	1.99135	1	0.001998	8.5271e-05	0.00560899	yes
2	MMUGID_00001370	Pip5kl1	0	72.4412	6.19852	1	0.001998	8.6479e-05	0.00562761	yes
8	MMUGID_00001847	Zcchc14	303.154	30.5716	-3.2681	1	0.001998	8.6383e-05	0.00562761	yes
6	MMUGID_00006114	Arhgef5	95.2627	1.59201	-5.21484	1	0.000999001	8.73137e-05	0.00564441	yes
14	MMUGID_00021267	Pnp	96.4161	673.028	2.79057	1	0.001998	8.76648e-05	0.00564441	yes
6	MMUGID_00035165	Tfec	1.03741	92.0299	5.51288	1	0.000999001	8.85949e-05	0.00567427	yes
X	MMUGID_00021965	AK087719	251.656	39.8195	-2.62985	1	0.000999001	9.17162e-05	0.00584311	yes
13	MMUGID_00040903	Aldh5a1	91.9676	490.86	2.40345	1	0.000999001	9.21915e-05	0.00584311	yes
8	MMUGID_00013412	Zfp930	157.899	770.797	2.28011	1	0.000999001	9.41187e-05	0.00593435	yes
8	MMUGID_00004655	Mrps31	774.866	2782.97	1.84326	1	0.000999001	0.000102976	0.00645936	yes
10	MMUGID_00023692	DQ716436	221.228	33.2756	-2.69679	1	0.000999001	0.000104999	0.00652573	yes
9	MMUGID_00043914	Glce	1648.82	5847.81	1.82584	1	0.000999001	0.000105107	0.00652573	yes
X	MMUGID_00003724	Bcor	70.9874	0	-6.16967	1	0.001998	0.000105812	0.00653618	yes
3	MMUGID_00026791	S100a14	83.4549	0	-6.40011	1	0.001998	0.00010751	0.00657432	yes
X	MMUGID_00037411	Chic1	190.723	736.885	1.94437	1	0.000999001	0.000107283	0.00657432	yes
5	MMUGID_00016339	Galntl5	5.66613	135.101	4.35169	1	0.000999001	0.000110788	0.00667415	yes
17	MMUGID_00042214	Traf7	294.058	53.2938	-2.44214	1	0.000999001	0.000110602	0.00667415	yes
3	MMUGID_00045516	Rab25	4.83558	129.916	4.48762	1	0.000999001	0.000110153	0.00667415	yes
9	MMUGID_00013941	Cdcp1	0.319237	78.9094	5.92059	1	0.002997	0.000111515	0.00668483	yes
1	MMUGID_00004202	Serpinb8	44.2839	385.088	3.09186	1	0.000999001	0.00011557	0.00689399	yes
19	MMUGID_00033471	Cyp2c29	102.664	461.571	2.15776	1	0.000999001	0.00011862	0.00704138	yes
10	MMUGID_00002284	Phactr2	0.325115	58.7948	5.49583	1	0.000999001	0.000120636	0.00707703	yes
7	MMUGID_00032037	Nanos2	691.13	176.963	-1.95946	1	0.000999001	0.000120965	0.00707703	yes
2	MMUGID_00047493	Usp50	16.2833	159.91	3.21881	1	0.000999001	0.000120132	0.00707703	yes
18	MMUGID_00025934	0610010O12Rik	1.27695	79.0847	5.13635	1	0.001998	0.000121855	0.00709502	yes
2	MMUGID_00043347	Plcg1	200.034	17.5651	-3.43678	1	0.000999001	0.000122462	0.00709641	yes
10	MMUGID_00027056	Slc41a2	108.843	485.463	2.14688	1	0.001998	0.000125738	0.0072517	yes
X	MMUGID_00009976	Ppef1	59.6783	319.079	2.39917	1	0.000999001	0.00012694	0.00725404	yes
18	MMUGID_00035820	Synpo	124.273	2.78519	-5.04857	1	0.000999001	0.000126971	0.00725404	yes
11	MMUGID_00032917	Olfr315	1.28283	75.3388	5.06352	1	0.001998	0.00012923	0.00734859	yes
5	MMUGID_00002111	Stbd1	1234.02	343.71	-1.84107	1	0.001998	0.000132836	0.00748368	yes
13	MMUGID_00045946	Gli3	1538.3	37.3841	-5.32562	1	0.000999001	0.000132734	0.00748368	yes
7	MMUGID_00041630	Ccdc101	133.469	589.989	2.13585	1	0.000999001	0.000138532	0.00776866	yes
X	MMUGID_00026674	Dock11	109.163	3.75265	-4.53477	1	0.000999001	0.000142451	0.00795177	yes
6	MMUGID_00020207	Igf2bp3	771.936	187.222	-2.03792	1	0.000999001	0.000144014	0.00800231	yes
9	MMUGID_00006341	Usp2	378.777	83.7213	-2.16436	1	0.000999001	0.000146523	0.00810473	yes
7	MMUGID_00008415	Prcp	7.14692	175.286	4.43552	1	0.000999001	0.000147858	0.00813454	yes
2	MMUGID_00012103	Gm17171	3.11224	98.9156	4.60272	1	0.000999001	0.000148399	0.00813454	yes
1	MMUGID_00042284	Marc2	647.15	2434.64	1.9099	1	0.000999001	0.000152746	0.00833529	yes
9	MMUGID_00000064	Ctsh	941.419	253.272	-1.88999	1	0.001998	0.000155453	0.00844515	yes
X	MMUGID_00028476	Atp6ap1	231.719	848.117	1.86737	1	0.000999001	0.000157695	0.00849266	yes
7	MMUGID_00046297	Adam12	195.077	32.0312	-2.56952	1	0.000999001	0.000157724	0.00849266	yes
16	MMUGID_00012886	Pkp2	13.4395	154.185	3.4259	1	0.000999001	0.000160456	0.00860174	yes
18	MMUGID_00044556	Spink5	0	57.9315	5.88097	1	0.003996	0.000166065	0.00886333	yes
X	MMUGID_00017106	Mid1	1101.21	285.237	-1.94511	1	0.000999001	0.00016899	0.00898009	yes
X	MMUGID_00025354	Pls3	18.3701	174.584	3.18026	1	0.000999001	0.000175	0.00925904	yes
17	MMUGID_00005281	Rps2	31.9866	212.03	2.6911	1	0.002997	0.00017799	0.00937021	yes
15	MMUGID_00044577	Dnah5	43.9665	223.499	2.31979	1	0.000999001	0.000178642	0.00937021	yes
11	MMUGID_00029302	Stc2	627.487	28.5047	-4.41287	1	0.001998	0.000184924	0.00965814	yes
1	MMUGID_00041543	Fzd7	213.728	18.2136	-3.48231	1	0.000999001	0.000185899	0.00966754	yes
3	MMUGID_00000141	Bbs7	27.7628	181.1	2.66246	1	0.001998	0.000189288	0.00976412	yes
9	MMUGID_00022596	Eif3g	180.169	682.2	1.91497	1	0.001998	0.000190136	0.00976412	yes
12	MMUGID_00045416	Hspa2	293.467	61.7935	-2.22942	1	0.001998	0.000190163	0.00976412	yes
4	MMUGID_00041235	Fam219a	65.1556	0.636802	-5.33691	1	0.001998	0.000193127	0.00987463	yes
10	MMUGID_00014288	Prim1	396.622	1428.36	1.8459	1	0.000999001	0.000196529	0.0100065	yes
1	MMUGID_00043251	Il18r1	39.3016	210.286	2.39029	1	0.000999001	0.000197521	0.0100152	yes
9	MMUGID_00012205	Pcolce2	7.45699	112.061	3.74082	1	0.000999001	0.000213844	0.0107865	yes
1	MMUGID_00026637	Trpa1	83.7638	358.483	2.0844	1	0.000999001	0.000214507	0.0107865	yes
10	MMUGID_00013150	Tet1	82.7789	388.249	2.21603	1	0.000999001	0.000215455	0.0107896	yes
17	MMUGID_00038057	Glo1	60.658	266.562	2.11752	1	0.000999001	0.000217615	0.0108531	yes
4	MMUGID_00035392	Mmachc	3.76247	170.822	5.17306	1	0.000999001	0.00021877	0.0108662	yes
1	MMUGID_00016934	Tmem237	43.7496	232.964	2.38634	1	0.000999001	0.000224452	0.0111031	yes
19	MMUGID_00020743	Mbl2	831.937	98.0452	-3.07205	1	0.000999001	0.000228061	0.0111457	yes
8	MMUGID_00044612	AK029875	25.8477	163.388	2.61423	1	0.001998	0.000227373	0.0111457	yes
4	MMUGID_00045057	Tstd3	1.36253	82.1135	5.13668	1	0.000999001	0.000227424	0.0111457	yes
1	MMUGID_00031216	Pla2g4a	1.74971	133.622	5.6135	1	0.000999001	0.000230423	0.0112161	yes
16	MMUGID_00000334	Il1rap	21.1276	229.599	3.38147	1	0.000999001	0.000239316	0.0116025	yes
16	MMUGID_00026775	Ildr1	52.9069	0.6273	-5.04992	1	0.001998	0.000251777	0.0121102	yes
15	MMUGID_00039432	Il2rb	382.425	90.121	-2.07309	1	0.002997	0.000251089	0.0121102	yes
5	MMUGID_00046988	Clip2	446.928	112.237	-1.98392	1	0.000999001	0.00027033	0.0129514	yes
8	MMUGID_00046483	Samd1	166.461	19.4564	-3.0332	1	0.003996	0.000278165	0.0132745	yes
9	MMUGID_00004599	Chrna5	25.5079	242.337	3.19846	1	0.000999001	0.000280014	0.0133105	yes
8	MMUGID_00009075	Slc35f3	38.486	326.572	3.0524	1	0.000999001	0.000282586	0.0133542	yes
7	MMUGID_00017651	Eif3k	304.26	1073.45	1.81549	1	0.001998	0.000283128	0.0133542	yes
9	MMUGID_00006533	Msl2	1258.72	367.115	-1.77488	1	0.000999001	0.000288479	0.0135019	yes
9	MMUGID_00041889	Fbxw19	1025.81	3378.15	1.71849	1	0.000999001	0.000287381	0.0135019	yes
4	MMUGID_00000464	Rcc2	963.089	214.105	-2.16413	1	0.001998	0.000295262	0.0137665	yes
17	MMUGID_00031248	Pbx2	531.025	144.164	-1.87381	1	0.002997	0.000299988	0.0139334	yes
15	MMUGID_00011689	Zfp740	121.779	11.1474	-3.33735	1	0.001998	0.000303333	0.0140352	yes
11	MMUGID_00013379	Mnt	190.009	36.362	-2.354	1	0.000999001	0.000311664	0.0143661	yes
7	MMUGID_00007590	Abca14	0.319237	48.9004	5.24128	1	0.001998	0.000315175	0.0144731	yes
5	MMUGID_00015347	Slc4a2	252.516	46.0111	-2.43101	1	0.002997	0.00031706	0.0145049	yes
4	MMUGID_00018590	Grhl3	0	92.3895	6.54519	1	0.001998	0.000320968	0.0146287	yes
4	MMUGID_00030303	Cyp2j12	48.1809	234.964	2.2624	1	0.000999001	0.000326914	0.0148441	yes
7	MMUGID_00025647	Trim30a	71.2672	2.22881	-4.48427	1	0.001998	0.000334164	0.0151169	yes
11	MMUGID_00003577	Mbtd1	9462.16	2809.46	-1.75152	1	0.001998	0.000341729	0.015215	yes
1	MMUGID_00015377	F13b	3.52336	98.0392	4.45253	1	0.000999001	0.000338628	0.015215	yes
3	MMUGID_00033002	Mab21l2	300.208	50.6222	-2.5447	1	0.000999001	0.000339781	0.015215	yes
13	MMUGID_00033460	Wdr41	196.239	722.928	1.87591	1	0.000999001	0.000341202	0.015215	yes
14	MMUGID_00039044	D14Ertd668e	10.4778	115.173	3.33936	1	0.002997	0.000342584	0.015215	yes
X	MMUGID_00041110	Gm5401	74.8842	324.844	2.10231	1	0.000999001	0.000344624	0.0152499	yes
X	MMUGID_00012842	Praf2	1.41872	64.3772	4.75647	1	0.000999001	0.000355859	0.0156471	yes
6	MMUGID_00031516	Gm15631	2.24054	89.1044	4.79729	1	0.000999001	0.000356172	0.0156471	yes
X	MMUGID_00020960	Tenm1	0.325115	49.5541	5.25364	1	0.001998	0.000359128	0.0157202	yes
2	MMUGID_00007395	Ppp1r3d	813.63	195.02	-2.05515	1	0.000999001	0.000362344	0.0158042	yes
17	MMUGID_00017329	BC004004	187.529	662.889	1.81615	1	0.002997	0.000365246	0.0158174	yes
11	MMUGID_00037392	Sqstm1	145.516	566.269	1.95297	1	0.000999001	0.000365161	0.0158174	yes
3	MMUGID_00009444	Casq2	429.742	56.7231	-2.8996	1	0.001998	0.000380088	0.0159618	yes
1	MMUGID_00011061	Raph1	258.59	896.66	1.78993	1	0.000999001	0.000375637	0.0159618	yes
3	MMUGID_00011126	Ampd2	279.75	12.679	-4.35925	1	0.000999001	0.000382529	0.0159618	yes
4	MMUGID_00015986	Tm2d1	76.3051	314.254	2.02788	1	0.000999001	0.000373746	0.0159618	yes
8	MMUGID_00017250	Cmtr2	583.357	147.758	-1.97388	1	0.000999001	0.000371858	0.0159618	yes
4	MMUGID_00017678	Gne	113.103	419.35	1.88126	1	0.003996	0.000378885	0.0159618	yes
12	MMUGID_00028135	Zbtb1	338.733	55.7178	-2.58253	1	0.001998	0.000378984	0.0159618	yes
12	MMUGID_00032013	Acyp1	25.2295	207.466	2.99055	1	0.001998	0.00038301	0.0159618	yes
2	MMUGID_00036366	Mmadhc	281.925	1073.96	1.9258	1	0.000999001	0.000370214	0.0159618	yes
19	MMUGID_00043931	Lbx1	164.88	13.2945	-3.53661	1	0.000999001	0.000382674	0.0159618	yes
19	MMUGID_00045119	1700028P14Rik	6.92804	152.147	4.27181	1	0.000999001	0.000377755	0.0159618	yes
4	MMUGID_00004098	Dab1	107.99	5.9546	-3.97009	1	0.000999001	0.000391705	0.0162685	yes
14	MMUGID_00018960	Mtrf1	47.8051	230.443	2.24555	1	0.000999001	0.000397347	0.0164466	yes
18	MMUGID_00004811	Rbm22	1199.99	358.027	-1.74205	1	0.001998	0.000402152	0.0164859	yes
17	MMUGID_00018161	Runx2	199.732	7.09201	-4.63263	1	0.000999001	0.000401541	0.0164859	yes
2	MMUGID_00024792	Znfx1	2398.09	729.632	-1.71527	1	0.001998	0.00040236	0.0164859	yes
14	MMUGID_00032395	Pcdh9	2939.29	828.001	-1.82651	1	0.000999001	0.000407441	0.0166381	yes
4	MMUGID_00004360	Tekt2	11.5124	212.308	4.09151	1	0.000999001	0.000410581	0.0167103	yes
7	MMUGID_00012987	Sox6	47.7156	705.596	3.85843	1	0.002997	0.000417734	0.0169447	yes
1	MMUGID_00026783	Prrx1	53.7039	0.925045	-4.82868	1	0.002997	0.000420977	0.0170195	yes
11	MMUGID_00009997	Ccdc40	0	69.1286	6.13193	1	0.001998	0.000427968	0.0171879	yes
8	MMUGID_00034772	BC021891	50.1222	0	-5.67588	1	0.002997	0.00042769	0.0171879	yes
17	MMUGID_00023857	Brpf3	627.098	168.623	-1.88865	1	0.000999001	0.000429756	0.017203	yes
9	MMUGID_00021489	Traip	168.875	648.962	1.93588	1	0.000999001	0.000436698	0.0174235	yes
14	MMUGID_00045373	Gulo	39.5835	0	-5.34282	1	0.002997	0.000443754	0.0176472	yes
7	MMUGID_00013260	Fam168a	721.922	198.985	-1.85395	1	0.001998	0.000448505	0.017778	yes
MT	MMUGID_00013275	mt-Nd3	554.66	142.775	-1.95039	1	0.002997	0.000454861	0.0178559	yes
14	MMUGID_00017181	Hmbox1	1004.39	249.927	-2.00242	1	0.000999001	0.000452586	0.0178559	yes
2	MMUGID_00027883	Cubn	26.885	177.442	2.6779	1	0.000999001	0.000454871	0.0178559	yes
6	MMUGID_00012907	Grid2	3.28383	84.1635	4.31326	1	0.000999001	0.000458167	0.0179228	yes
9	MMUGID_00044766	Nicn1	17.4507	125.554	2.77801	1	0.001998	0.000459522	0.0179228	yes
15	MMUGID_00004967	Angpt1	4.66096	99.9762	4.15682	1	0.000999001	0.000470043	0.0182746	yes
7	MMUGID_00031076	Acsm4	15.9519	131.365	2.965	1	0.002997	0.000477932	0.0184633	yes
19	MMUGID_00038272	Mrpl49	19.8923	143.933	2.79434	1	0.001998	0.000482338	0.0184955	yes
4	MMUGID_00042918	Lyn	38.217	197.935	2.34274	1	0.000999001	0.000480332	0.0184955	yes
13	MMUGID_00047255	Ppap2a	171.256	625.219	1.86212	1	0.001998	0.000483323	0.0184955	yes
17	MMUGID_00037408	Zfp945	3.63245	91.0268	4.3122	1	0.000999001	0.000495348	0.0188962	yes
14	MMUGID_00026764	Fam167a	215.925	41.6745	-2.34575	1	0.002997	0.000499362	0.0189898	yes
18	MMUGID_00039250	Dtna	48.6444	342.937	2.79244	1	0.001998	0.00050366	0.0190936	yes
12	MMUGID_00005607	Id2	2.27581	89.0402	4.78065	1	0.000999001	0.000512808	0.0192011	yes
3	MMUGID_00016597	Dbt	51.9688	329.941	2.64336	1	0.001998	0.000511365	0.0192011	yes
7	MMUGID_00027515	Zfp940	168.609	565.102	1.73885	1	0.001998	0.000512041	0.0192011	yes
11	MMUGID_00036406	Sp2	162.881	15.772	-3.28852	1	0.001998	0.000510723	0.0192011	yes
17	MMUGID_00015673	Zfp947	8.86438	112.585	3.5254	1	0.001998	0.000518682	0.0193615	yes
19	MMUGID_00027443	Gm960	0.65023	51.7701	4.99898	1	0.000999001	0.000528099	0.0196527	yes
17	MMUGID_00038305	Acer1	1.35665	52.3352	4.50028	1	0.002997	0.000531208	0.0197081	yes
17	MMUGID_00012786	Prdm9	3.28971	74.3762	4.13516	1	0.000999001	0.000543745	0.020112	yes
16	MMUGID_00045479	Mrps6	31.7029	176.96	2.44406	1	0.000999001	0.000566417	0.020887	yes
18	MMUGID_00004393	Mbd1	40.9126	339.881	3.02381	1	0.001998	0.000568752	0.0209098	yes
2	MMUGID_00007493	Fam171b	6.96927	175.471	4.46884	1	0.000999001	0.000578326	0.0211541	yes
7	MMUGID_00013185	Mark4	295.172	73.3176	-1.99466	1	0.002997	0.000578874	0.0211541	yes
15	MMUGID_00023340	Tuba1b	206.155	702.767	1.76439	1	0.002997	0.000584031	0.0212786	yes
10	MMUGID_00025970	Ptprq	2.27581	66.2348	4.35929	1	0.000999001	0.000588968	0.0213308	yes
1	MMUGID_00036635	Slco4c1	7.49554	142.629	4.0795	1	0.001998	0.000587842	0.0213308	yes
18	MMUGID_00001548	Matr3	1696.32	545.014	-1.63625	1	0.001998	0.000596569	0.0214487	yes
7	MMUGID_00041399	Zfp583	71.5864	287.338	1.98999	1	0.000999001	0.000599088	0.0214487	yes
10	MMUGID_00045608	Gnaz	132.897	2.54721	-5.23829	1	0.001998	0.000598734	0.0214487	yes
7	MMUGID_00046632	Ccdc114	107.945	9.26491	-3.4078	1	0.000999001	0.000599273	0.0214487	yes
11	MMUGID_00046187	Smcr8	121.499	11.7741	-3.26148	1	0.001998	0.000604935	0.0215878	yes
9	MMUGID_00046807	Fbxw21	1010.83	3198.51	1.66089	1	0.000999001	0.00062837	0.0223586	yes
3	MMUGID_00013546	Celf3	5.58341	113.11	4.11544	1	0.000999001	0.000635744	0.0225546	yes
9	MMUGID_00018866	Gm16096	105.419	372.958	1.81312	1	0.003996	0.000637585	0.0225546	yes
5	MMUGID_00004831	Zp3	921.649	2889.96	1.64769	1	0.001998	0.000658292	0.0231244	yes
2	MMUGID_00006401	Sh2d3c	136.762	21.8803	-2.59	1	0.002997	0.000663194	0.0231244	yes
14	MMUGID_00015802	Zmiz1	480.917	138.441	-1.78913	1	0.003996	0.000663104	0.0231244	yes
15	MMUGID_00026160	Krt73	48.381	0	-5.62588	1	0.000999001	0.000659452	0.0231244	yes
18	MMUGID_00039860	Egr1	735.737	213.198	-1.78221	1	0.002997	0.000659027	0.0231244	yes
9	MMUGID_00036525	Xylb	123.256	549.417	2.14721	1	0.002997	0.000668771	0.0232522	yes
15	MMUGID_00038491	Ccdc152	55.4817	0.617248	-5.12617	1	0.001998	0.00067708	0.0234319	yes
9	MMUGID_00047244	Ntm	42.7007	0.636802	-4.73871	1	0.001998	0.00067779	0.0234319	yes
9	MMUGID_00000830	Fbxw18	937.102	2939.15	1.64807	1	0.000999001	0.000685505	0.0236315	yes
18	MMUGID_00004085	Atp8b1	45.4592	0	-5.53789	1	0.000999001	0.000690159	0.0237247	yes
9	MMUGID_00025269	4930509E16Rik	0.387182	41.3736	4.93294	1	0.001998	0.000701885	0.0239922	yes
9	MMUGID_00038157	Snx19	52.1106	0	-5.73093	1	0.004995	0.000701671	0.0239922	yes
5	MMUGID_00011239	Dnajc5g	169.386	1904.73	3.48347	1	0.00599401	0.000704989	0.0240204	yes
2	MMUGID_00032667	Mtx2	44.5002	287.099	2.66262	1	0.000999001	0.000706658	0.0240204	yes
9	MMUGID_00025797	Prss44	74.9964	0.945151	-5.28798	1	0.002997	0.000709554	0.0240517	yes
3	MMUGID_00047336	Col25a1	98.9959	7.15508	-3.6161	1	0.000999001	0.000718201	0.0242772	yes
10	MMUGID_00005645	Sirt1	899.659	284.294	-1.65853	1	0.001998	0.000728778	0.0244834	yes
6	MMUGID_00011235	Plbd1	11.084	108.32	3.17739	1	0.002997	0.000728135	0.0244834	yes
17	MMUGID_00044543	Eif2ak2	17.4796	125.007	2.7695	1	0.003996	0.000730337	0.0244834	yes
1	MMUGID_00026856	Pde6d	2191.39	6720.32	1.61624	1	0.001998	0.000737085	0.0246417	yes
3	MMUGID_00035437	Rpl34	23.3942	149.655	2.62664	1	0.002997	0.000746556	0.02489	yes
3	MMUGID_00003217	1700018B24Rik	125.659	427.498	1.75834	1	0.001998	0.000766717	0.0254228	yes
1	MMUGID_00021561	Ano7	6.5999	151.443	4.32614	1	0.000999001	0.000765874	0.0254228	yes
11	MMUGID_00036201	Pwwp2a	397.236	115.142	-1.77774	1	0.002997	0.000770277	0.0254715	yes
7	MMUGID_00039404	Gm26856	3.59719	76.6129	4.07747	1	0.000999001	0.000772732	0.0254834	yes
6	MMUGID_00026109	AK168915	4.65508	89.4861	4.00008	1	0.000999001	0.000778362	0.0255997	yes
5	MMUGID_00034575	Hspb1	9.74239	186.349	4.12434	1	0.001998	0.000784526	0.0257329	yes
7	MMUGID_00018662	Fbrs	250.992	44.1355	-2.48104	1	0.001998	0.000797224	0.0260791	yes
1	MMUGID_00045159	Stat4	325.504	87.7686	-1.87898	1	0.000999001	0.000803135	0.026202	yes
8	MMUGID_00038941	Trim61	22771	7320.35	-1.63708	1	0.000999001	0.000808927	0.0263204	yes
13	MMUGID_00044571	Emb	97.4395	367.64	1.9049	1	0.001998	0.00081342	0.026396	yes
2	MMUGID_00004867	Dtd1	8.50918	190.67	4.33316	1	0.000999001	0.000845119	0.0273517	yes
5	MMUGID_00015301	Mrps18c	58.5581	240.57	2.02007	1	0.003996	0.000853086	0.0275364	yes
12	MMUGID_00031832	9130015A21Rik	3.37528	65.8177	3.93278	1	0.000999001	0.000858259	0.0276301	yes
17	MMUGID_00017134	Cldn20	0.774363	78.27	5.4814	1	0.002997	0.000891038	0.0286096	yes
17	MMUGID_00017193	Map3k4	494.694	145.551	-1.75805	1	0.001998	0.000920988	0.0293422	yes
9	MMUGID_00017372	Zmynd10	11.5154	106.844	3.10717	1	0.001998	0.000920206	0.0293422	yes
10	MMUGID_00041765	Dcn	0.975345	46.758	4.59557	1	0.001998	0.000921089	0.0293422	yes
11	MMUGID_00004449	Cntnap1	742.421	165.815	-2.15593	1	0.000999001	0.000923729	0.0293495	yes
8	MMUGID_00028062	Cirh1a	1799.18	5274.61	1.55119	1	0.001998	0.000932621	0.0295549	yes
10	MMUGID_00020447	Otogl	52.1338	362.552	2.77446	1	0.002997	0.000942712	0.0296648	yes
8	MMUGID_00036870	Cklf	97.8236	437.296	2.14898	1	0.003996	0.00094176	0.0296648	yes
1	MMUGID_00040085	Gm17275	18.7153	200.771	3.35533	1	0.004995	0.000943402	0.0296648	yes
X	MMUGID_00001448	Tmem164	748.77	151.114	-2.3013	1	0.001998	0.000978791	0.0306193	yes
3	MMUGID_00044920	Dnajc19	83.538	299.623	1.83029	1	0.000999001	0.000976586	0.0306193	yes
6	MMUGID_00029753	Fkbp4	93.2007	2.80529	-4.62966	1	0.000999001	0.000996342	0.0310884	yes
11	MMUGID_00002140	Gjc1	1.62558	73.7081	4.83056	1	0.000999001	0.00100671	0.0313317	yes
8	MMUGID_00023763	Got1l1	1.03153	43.5665	4.45532	1	0.002997	0.00101141	0.0313975	yes
3	MMUGID_00018464	Ppp3ca	110.779	429.725	1.94612	1	0.003996	0.00101591	0.0314571	yes
19	MMUGID_00027982	Tmem109	187.542	616.552	1.71168	1	0.000999001	0.00102433	0.0315759	yes
15	MMUGID_00034503	Wdr70	450.074	1374.81	1.60884	1	0.002997	0.00102494	0.0315759	yes
10	MMUGID_00010753	Il23a	21.7434	410.883	4.17872	1	0.003996	0.00104634	0.0320727	yes
7	MMUGID_00028438	Zfp646	246.35	34.1546	-2.81477	1	0.004995	0.00104387	0.0320727	yes
11	MMUGID_00009372	Msi2	604.753	119.846	-2.32556	1	0.003996	0.00105503	0.0322581	yes
13	MMUGID_00003139	Rsl1	0.325115	40.6202	4.97309	1	0.002997	0.00107118	0.0322653	yes
4	MMUGID_00005345	Hnrnpr	563.039	169.34	-1.72738	1	0.002997	0.00106313	0.0322653	yes
1	MMUGID_00023341	Nckap5	653.493	1957.39	1.58121	1	0.003996	0.0010651	0.0322653	yes
13	MMUGID_00028283	Zfp759	94.3714	433.146	2.18655	1	0.001998	0.00107109	0.0322653	yes
3	MMUGID_00029016	Dclre1b	31.4837	239.425	2.8878	1	0.003996	0.00107083	0.0322653	yes
11	MMUGID_00044787	Ddx42	525.794	160.937	-1.70181	1	0.002997	0.00105911	0.0322653	yes
15	MMUGID_00029464	Tmem184b	312.365	83.3532	-1.89333	1	0.004995	0.00107701	0.0323282	yes
8	MMUGID_00031766	Mak16	0.65023	93.7427	5.84328	1	0.003996	0.00107858	0.0323282	yes
6	MMUGID_00018954	Hilpda	77.1424	482.906	2.63055	1	0.002997	0.00108981	0.0325845	yes
X	MMUGID_00030492	Sat1	69.1828	273.566	1.96796	1	0.000999001	0.00110334	0.0329083	yes
1	MMUGID_00001241	Elf3	15.1514	104.984	2.71411	1	0.003996	0.00110994	0.0329488	yes
X	MMUGID_00001825	Amer1	151.921	30.0099	-2.30199	1	0.003996	0.00111012	0.0329488	yes
1	MMUGID_00003244	Utp14b	309.37	49.6971	-2.61402	1	0.002997	0.00111787	0.0329689	yes
3	MMUGID_00029069	Ccbl2	182.31	30.4872	-2.54145	1	0.002997	0.00111578	0.0329689	yes
17	MMUGID_00046243	H2-Aa	7.44238	128.139	3.93513	1	0.001998	0.00111892	0.0329689	yes
7	MMUGID_00041795	Zfp82	35.4415	163.599	2.1753	1	0.004995	0.00114651	0.0336332	yes
13	MMUGID_00047675	Slc12a7	493.584	82.5957	-2.56472	1	0.003996	0.00114871	0.0336332	yes
4	MMUGID_00009330	Acer2	9.68577	106.759	3.33405	1	0.00599401	0.00117991	0.0344326	yes
12	MMUGID_00014319	Unc79	3.31322	63.9396	3.91226	1	0.000999001	0.00119507	0.0347083	yes
11	MMUGID_00029141	Papolg	2559.35	875.896	-1.54587	1	0.003996	0.00119438	0.0347083	yes
1	MMUGID_00031897	Ndufb3	87.1903	308.412	1.81084	1	0.001998	0.0012033	0.0348641	yes
13	MMUGID_00012965	Mier3	1253.77	419.326	-1.57785	1	0.001998	0.00123161	0.0355997	yes
6	MMUGID_00022506	Lsm5	2.06307	57.9159	4.26561	1	0.002997	0.00124153	0.0358014	yes
6	MMUGID_00041558	Gm8038	1.28283	40.7137	4.19163	1	0.003996	0.00125292	0.0360444	yes
4	MMUGID_00040219	Slc24a2	134.833	6.82608	-4.1174	1	0.000999001	0.001258	0.0360825	yes
17	MMUGID_00028285	Rsph3a	127.707	437.538	1.76861	1	0.001998	0.00127659	0.0364666	yes
8	MMUGID_00021834	Irf2bp2	53.5563	1.86069	-4.25331	1	0.000999001	0.00129621	0.0369405	yes
11	MMUGID_00008021	Prr11	29.9323	155.78	2.34156	1	0.001998	0.00129975	0.0369548	yes
11	MMUGID_00035570	Sap30l	217.262	53.5846	-1.99949	1	0.002997	0.00131691	0.0373554	yes
X	MMUGID_00025639	Eras	1.34489	37.6624	4.04334	1	0.003996	0.00139853	0.0395664	yes
6	MMUGID_00027494	Trh	37.4578	0	-5.26521	1	0.003996	0.00140136	0.0395664	yes
3	MMUGID_00034763	Ttll7	38.0185	0	-5.28609	1	0.00599401	0.00147531	0.0414621	yes
1	MMUGID_00045766	Map4k4	1608.15	544.497	-1.56066	1	0.000999001	0.00147263	0.0414621	yes
4	MMUGID_00039032	Gm12923	0.975345	41.0559	4.41213	1	0.003996	0.00148817	0.041727	yes
16	MMUGID_00023210	Nr1i2	53.2788	0.616697	-5.06927	1	0.002997	0.00150009	0.0417725	yes
5	MMUGID_00030275	Vmn2r18	0.387182	41.8063	4.9476	1	0.003996	0.00149438	0.0417725	yes
3	MMUGID_00038470	Mex3a	178.462	12.9572	-3.6846	1	0.002997	0.00149827	0.0417725	yes
10	MMUGID_00030752	LOC100504703	0	41.47	5.40837	1	0.00599401	0.00150644	0.0418537	yes
X	MMUGID_00001621	Gm4907	88.0611	8.09734	-3.29128	1	0.001998	0.00151144	0.0418968	yes
10	MMUGID_00042342	Gm4925	33.6126	0.318401	-4.71444	1	0.003996	0.00152242	0.0420099	yes
4	MMUGID_00044615	Btbd19	0	31.8165	5.03635	1	0.002997	0.00152142	0.0420099	yes
9	MMUGID_00008822	Rwdd2a	86.9294	309.333	1.8194	1	0.000999001	0.00153312	0.0421503	yes
15	MMUGID_00037676	Hhla1	4.25917	65.7116	3.66503	1	0.000999001	0.00153444	0.0421503	yes
10	MMUGID_00010720	Slc17a8	0	39.1539	5.32747	1	0.00599401	0.00158094	0.0432325	yes
9	MMUGID_00028484	Ephb1	38.7539	0.318401	-4.91423	1	0.004995	0.0015783	0.0432325	yes
8	MMUGID_00013584	Sfrp1	49.1635	0	-5.64857	1	0.004995	0.00158619	0.0432378	yes
11	MMUGID_00034210	Wdr81	39.8272	0	-5.35146	1	0.002997	0.00158824	0.0432378	yes
1	MMUGID_00017527	Aamp	230.753	59.7238	-1.93225	1	0.001998	0.00159953	0.0433611	yes
3	MMUGID_00031258	Zfhx4	80.9328	287.685	1.81699	1	0.001998	0.0015999	0.0433611	yes
2	MMUGID_00028397	Scn3a	13.8566	117.184	2.99186	1	0.003996	0.00163635	0.0442504	yes
2	MMUGID_00037447	Itgav	24.2365	195.872	2.96367	1	0.002997	0.00164373	0.0443516	yes
16	MMUGID_00003288	Klhl24	196.667	45.6987	-2.08162	1	0.00599401	0.00165738	0.044621	yes
5	MMUGID_00016761	Eif3b	281.993	59.5277	-2.2251	1	0.00799201	0.00167445	0.0449809	yes
15	MMUGID_00011793	Pde1b	242.794	68.044	-1.82008	1	0.003996	0.00168517	0.0451195	yes
4	MMUGID_00016081	Tmem67	42.1351	275.402	2.67983	1	0.00899101	0.00168702	0.0451195	yes
9	MMUGID_00033143	AK129341	107.466	3.7532	-4.51221	1	0.000999001	0.00170905	0.0456084	yes
15	MMUGID_00008745	Prickle1	4881.7	1670.71	-1.54636	1	0.003996	0.00171878	0.0457678	yes
15	MMUGID_00028194	D15Ertd621e	280.399	51.0599	-2.43437	1	0.002997	0.00172291	0.0457774	yes
9	MMUGID_00043715	Fat3	609.859	167.34	-1.85946	1	0.002997	0.00172923	0.0458453	yes
8	MMUGID_00039919	Lzts1	338.284	97.1311	-1.78971	1	0.000999001	0.00173789	0.0459324	yes
2	MMUGID_00047236	Tmem87a	715.184	2049.76	1.51775	1	0.001998	0.00174006	0.0459324	yes
5	MMUGID_00013678	Gm15484	152.772	28.8073	-2.36705	1	0.003996	0.00176596	0.0464592	yes
10	MMUGID_00025273	Eif4ebp2	149.738	3.08348	-5.2061	1	0.003996	0.00176765	0.0464592	yes
10	MMUGID_00012323	Timeless	814.334	277.333	-1.55058	1	0.002997	0.00177633	0.0465865	yes
5	MMUGID_00040036	Pla2g1b	0.638474	39.994	4.64499	1	0.001998	0.00178666	0.0467173	yes
1	MMUGID_00045268	Rnf152	370.304	83.2007	-2.1407	1	0.004995	0.00178899	0.0467173	yes
2	MMUGID_00026136	Bahd1	212.255	34.8421	-2.57285	1	0.003996	0.00179536	0.046783	yes
8	MMUGID_00011134	Slc7a5	245.652	52.2303	-2.21216	1	0.001998	0.00181708	0.0471473	yes
13	MMUGID_00041931	Mrps36	81.5033	483.568	2.55417	1	0.004995	0.00181576	0.0471473	yes
17	MMUGID_00000245	Zfp54	1.48078	43.1367	4.15311	1	0.003996	0.00182733	0.0473122	yes
6	MMUGID_00020721	Zfp248	26.7128	151.281	2.45811	1	0.003996	0.0018514	0.0478336	yes
5	MMUGID_00005557	Zkscan1	603.754	192.31	-1.64543	1	0.004995	0.00186232	0.0480139	yes
16	MMUGID_00034303	Stx19	0.963589	40.0762	4.38674	1	0.003996	0.00187453	0.0481247	yes
10	MMUGID_00044897	Nfyb	182.453	46.3891	-1.95279	1	0.004995	0.00187091	0.0481247	yes
12	MMUGID_00042891	Xrcc3	327.842	89.6219	-1.85946	1	0.004995	0.00188287	0.0482371	yes
14	MMUGID_00021590	Esd	61.4128	220.096	1.82476	1	0.000999001	0.00190106	0.0484989	yes
10	MMUGID_00031749	Mypn	10.3299	106.087	3.24057	1	0.003996	0.00190014	0.0484989	yes
X	MMUGID_00040566	Wbp5	0.325115	35.53	4.78489	1	0.00599401	0.00193272	0.0492035	yes
1	MMUGID_00021173	Cnih4	76.4109	299.453	1.95653	1	0.003996	0.00196002	0.0497945	yes
X	MMUGID_00021583	Odz1	0	31.6863	5.03061	1	0.002997	0.00196705	0.0498688	yes
9	MMUGID_00008701	Nphp3	76.2273	364.641	2.24324	1	0.001998	0.00198401	0.0501286	no
X	MMUGID_00008850	Mospd2	175.891	561.924	1.67008	1	0.002997	0.00198635	0.0501286	no
7	MMUGID_00041423	Adamts17	125.416	15.4218	-2.9445	1	0.00599401	0.00198965	0.0501286	no
12	MMUGID_00010384	Ak7	120.971	688.484	2.49898	1	0.000999001	0.001997	0.0501437	no
8	MMUGID_00012113	Rbl2	48.012	205.599	2.07563	1	0.003996	0.0019985	0.0501437	no
17	MMUGID_00035480	Synj2	32.4569	268.678	3.01086	1	0.002997	0.00200575	0.0502222	no
7	MMUGID_00021588	Zfp141	69.0292	243.379	1.80309	1	0.001998	0.00201961	0.0504654	no
2	MMUGID_00002299	Kif3b	534.161	144.101	-1.88292	1	0.002997	0.00203282	0.0505588	no
7	MMUGID_00023354	Gga2	285.399	1157.44	2.01609	1	0.002997	0.00204412	0.0505588	no
14	MMUGID_00044788	Abcc4	311.048	894.621	1.52112	1	0.003996	0.00204387	0.0505588	no
4	MMUGID_00046849	Nphp4	36.6415	0	-5.23425	1	0.00599401	0.00203204	0.0505588	no
13	MMUGID_00046899	AK172672	65.1772	2.77514	-4.13173	1	0.001998	0.00204256	0.0505588	no
9	MMUGID_00032049	Dock6	37.561	149.913	1.9685	1	0.003996	0.00205281	0.0506707	no
1	MMUGID_00001452	Kdm5b	22.0223	217.413	3.24595	1	0.004995	0.00207471	0.0509015	no
11	MMUGID_00023294	Smyd4	90.7503	11.5193	-2.87355	1	0.004995	0.00207004	0.0509015	no
9	MMUGID_00043227	Grm2	378.683	120.459	-1.64433	1	0.004995	0.00207238	0.0509015	no
16	MMUGID_00037479	Zbtb21	277.004	78.544	-1.80528	1	0.001998	0.00209881	0.0513891	no
12	MMUGID_00010335	Pxdn	641.041	160.239	-1.99347	1	0.003996	0.00210551	0.0514498	no
11	MMUGID_00047668	Plek	268.206	70.8403	-1.90584	1	0.002997	0.00212224	0.0517546	no
4	MMUGID_00037692	Reck	0.638474	38.6789	4.59795	1	0.001998	0.00213737	0.0520193	no
8	MMUGID_00017025	Nek5	33.5857	289.812	3.07184	1	0.004995	0.0021593	0.0524482	no
11	MMUGID_00020219	Ccdc42	26.0041	158.046	2.55819	1	0.003996	0.00217885	0.0528177	no
10	MMUGID_00016248	Syt1	70.5879	249.166	1.8051	1	0.003996	0.00218937	0.052862	no
18	MMUGID_00033294	Fam53c	4566.53	1721.49	-1.40692	1	0.001998	0.00218803	0.052862	no
8	MMUGID_00024816	Cdyl2	26.3291	126.178	2.21835	1	0.00799201	0.00222552	0.0535456	no
9	MMUGID_00026940	Dppa5a	120.522	374.343	1.62699	1	0.001998	0.00222648	0.0535456	no
7	MMUGID_00046006	1810020D17Rik	8.31149	80.3642	3.12731	1	0.001998	0.00223119	0.053553	no
9	MMUGID_00038738	Dclk3	156.173	19.1603	-2.96276	1	0.00599401	0.00224318	0.0537347	no
6	MMUGID_00005643	Cpne9	780.169	2057.12	1.39762	1	0.001998	0.0022857	0.0540092	no
5	MMUGID_00010775	Dpysl5	100.286	412.639	2.02994	1	0.004995	0.00226448	0.0540092	no
16	MMUGID_00014492	Igsf5	1.74383	48.2577	4.16608	1	0.002997	0.00228151	0.0540092	no
1	MMUGID_00014831	7420461P10Rik	611.723	1737.79	1.50478	1	0.004995	0.00226539	0.0540092	no
15	MMUGID_00021331	Samd12	4.32997	70.4699	3.74514	1	0.000999001	0.00226856	0.0540092	no
5	MMUGID_00025475	Tyms	295.822	890.62	1.58683	1	0.003996	0.00227881	0.0540092	no
4	MMUGID_00046197	Zbtb17	148.297	16.9222	-3.05837	1	0.004995	0.00227942	0.0540092	no
MT	MMUGID_00009235	AK018753	22208.2	7865.26	-1.49741	1	0.000999001	0.00229914	0.0540341	no
14	MMUGID_00019722	Gm16979	13.8416	93.1834	2.66583	1	0.00599401	0.00230008	0.0540341	no
2	MMUGID_00024321	Ada	560.071	1610.19	1.52188	1	0.004995	0.00229911	0.0540341	no
17	MMUGID_00011702	2610034M16Rik	160.301	36.6334	-2.09967	1	0.00899101	0.0023381	0.0547714	no
16	MMUGID_00038741	Pcp4	1.74383	46.0954	4.10132	1	0.000999001	0.00234047	0.0547714	no
14	MMUGID_00014943	Fam124a	45.0026	0.308348	-5.1359	1	0.002997	0.00236083	0.055142	no
5	MMUGID_00039228	Abcb1b	207.23	605.965	1.54344	1	0.004995	0.00238874	0.0556868	no
14	MMUGID_00038604	Txndc16	1699.27	598.894	-1.50298	1	0.001998	0.00243556	0.0566699	no
15	MMUGID_00011083	Fbln1	34.1024	1.2736	-3.94852	1	0.004995	0.00244305	0.0567357	no
7	MMUGID_00013953	Brsk2	219.499	26.4162	-3.00767	1	0.00699301	0.00245553	0.0567427	no
4	MMUGID_00024166	Trp73	41.3877	0	-5.40557	1	0.00699301	0.00245734	0.0567427	no
6	MMUGID_00045874	2510049J12Rik	18.012	102.591	2.44592	1	0.00699301	0.00245175	0.0567427	no
17	MMUGID_00015695	BC051142	0.325115	52.4976	5.33528	1	0.00599401	0.00247082	0.0569458	no
10	MMUGID_00031000	Tmem19	225.698	61.3301	-1.86277	1	0.00799201	0.00247991	0.0570472	no
X	MMUGID_00001074	Nox1	10.5102	171.146	3.90265	1	0.002997	0.00249402	0.0572637	no
11	MMUGID_00013399	Gpr75	9.69796	135.336	3.67176	1	0.003996	0.00250308	0.0573635	no
1	MMUGID_00013606	Slamf7	17.0303	208.225	3.53656	1	0.003996	0.00250868	0.0573837	no
15	MMUGID_00010241	Krt84	413.357	98.4561	-2.05874	1	0.00799201	0.00253337	0.0578397	no
4	MMUGID_00014504	Psmb2	1778.54	4852.7	1.44758	1	0.003996	0.00254243	0.0579379	no
3	MMUGID_00000222	Bche	6.54371	77.3176	3.37599	1	0.003996	0.00256247	0.0579417	no
9	MMUGID_00007738	Gsta4	1402.02	4148.35	1.56435	1	0.004995	0.002556	0.0579417	no
X	MMUGID_00016535	Emd	154.619	499.582	1.68558	1	0.002997	0.0025666	0.0579417	no
9	MMUGID_00026261	Pdcd7	2925.05	796.943	-1.8746	1	0.00599401	0.00255775	0.0579417	no
13	MMUGID_00043702	AK049221	23.3735	136.039	2.49121	1	0.003996	0.00256971	0.0579417	no
15	MMUGID_00045148	Baiap2l2	3.05017	55.566	3.80388	1	0.003996	0.00257116	0.0579417	no
2	MMUGID_00013118	Cep152	139.3	31.4585	-2.11184	1	0.003996	0.0025797	0.0580265	no
16	MMUGID_00010192	Mb21d2	660.282	216.462	-1.6045	1	0.001998	0.00259757	0.0581063	no
9	MMUGID_00041878	Spink8	0	34.5737	5.15274	1	0.00899101	0.00259663	0.0581063	no
X	MMUGID_00046193	Zdhhc9	0.975345	45.2185	4.54829	1	0.00599401	0.00259576	0.0581063	no
X	MMUGID_00038796	Gm5946	450.784	126.841	-1.82128	1	0.002997	0.00261405	0.0583677	no
19	MMUGID_00041326	Sufu	299.238	94.9054	-1.64642	1	0.00599401	0.00262315	0.0584637	no
17	MMUGID_00044526	Tbl3	14.3032	123.992	3.02993	1	0.00899101	0.00264257	0.0587887	no
1	MMUGID_00027719	Tbx19	67.8704	224.417	1.71064	1	0.004995	0.00267119	0.059209	no
10	MMUGID_00028479	Ndufa4l2	4.58714	87.3874	3.98366	1	0.001998	0.00266716	0.059209	no
10	MMUGID_00036740	Hey2	101.928	16.9797	-2.51719	1	0.00799201	0.00273349	0.0604797	no
1	MMUGID_00001897	Ppp1r12b	175.528	45.0849	-1.93753	1	0.004995	0.00275377	0.0607076	no
11	MMUGID_00045922	Slc16a13	221.893	36.085	-2.58744	1	0.00799201	0.00275361	0.0607076	no
13	MMUGID_00000623	Tbca	214.607	662.969	1.62271	1	0.003996	0.00278384	0.0608197	no
9	MMUGID_00009487	Mns1	19.2501	224.216	3.47531	1	0.00699301	0.00278329	0.0608197	no
3	MMUGID_00019028	Mccc1	69.5189	243.099	1.79138	1	0.003996	0.0027778	0.0608197	no
9	MMUGID_00032482	Onecut1	33.5203	0	-5.10937	1	0.00799201	0.00277769	0.0608197	no
11	MMUGID_00045345	2610035D17Rik	13.0521	90.0883	2.69648	1	0.002997	0.00277038	0.0608197	no
2	MMUGID_00034555	Stxbp1	461.38	1303.78	1.49666	1	0.002997	0.00285889	0.0623473	no
2	MMUGID_00013038	Phf21a	97.5164	317.008	1.69063	1	0.00599401	0.0028798	0.0626911	no
5	MMUGID_00021571	Tmprss11e	0	41.6616	5.41486	1	0.00599401	0.00291895	0.0634298	no
10	MMUGID_00020859	Lrrtm3	98.3993	297.885	1.58828	1	0.002997	0.00292502	0.0634483	no
11	MMUGID_00012390	Zkscan6	485.702	163.81	-1.56224	1	0.003996	0.00294494	0.0637669	no
17	MMUGID_00025488	Zfp870	38.849	167.581	2.08082	1	0.00599401	0.00298374	0.0644922	no
10	MMUGID_00006866	Nudt4	155.215	36.7025	-2.0508	1	0.00699301	0.00299529	0.0645417	no
7	MMUGID_00015933	Ttll13	95.0915	11.1362	-2.98509	1	0.004995	0.00299663	0.0645417	no
12	MMUGID_00031002	Gm2042	3449.19	1261.37	-1.45054	1	0.00599401	0.00300739	0.0646589	no
11	MMUGID_00004698	Zfp39	30.5031	0	-4.97742	1	0.004995	0.00302686	0.0647344	no
18	MMUGID_00012332	Slc6a7	304.046	94.0025	-1.68299	1	0.001998	0.00302668	0.0647344	no
16	MMUGID_00044894	Iqcb1	303.819	841.724	1.46711	1	0.003996	0.00302162	0.0647344	no
15	MMUGID_00014955	A930017M01Rik	31.1027	138.406	2.11852	1	0.001998	0.00304976	0.0650953	no
2	MMUGID_00031735	Slc27a2	18.4906	130.315	2.75218	1	0.00699301	0.00305444	0.0650953	no
4	MMUGID_00025827	Klhl9	1094.61	365.773	-1.57877	1	0.004995	0.00307242	0.0653641	no
11	MMUGID_00031768	Ccdc88a	425.073	1461.62	1.77938	1	0.002997	0.00308523	0.0655221	no
6	MMUGID_00031456	Adamts9	8.73376	84.0832	3.1278	1	0.004995	0.00309172	0.0655456	no
8	MMUGID_00004069	Disc1	60.2652	2.84606	-3.99362	1	0.000999001	0.00309859	0.0655769	no
8	MMUGID_00003274	Pabpn1l	179.795	14.9559	-3.50219	1	0.00599401	0.00311479	0.0656912	no
5	MMUGID_00021349	Grid2ip	3.35765	74.4913	4.11469	1	0.003996	0.00313521	0.0660075	no
1	MMUGID_00017538	Fam178b	20.0397	98.4399	2.24071	1	0.004995	0.00315602	0.0662165	no
1	MMUGID_00037599	Myeov2	723.415	1938.57	1.42085	1	0.003996	0.00315406	0.0662165	no
6	MMUGID_00001407	Cct7	212.789	64.2361	-1.71244	1	0.004995	0.00317307	0.0664598	no
1	MMUGID_00018170	Cyp27a1	43.247	0.617798	-4.77347	1	0.003996	0.00318278	0.0665485	no
1	MMUGID_00014263	Nhej1	55.5229	196.436	1.80448	1	0.003996	0.00320473	0.0666639	no
6	MMUGID_00019964	Mansc1	402.493	1111.52	1.46322	1	0.00899101	0.00320009	0.0666639	no
1	MMUGID_00036563	Fam134a	44.2474	1.55179	-4.14825	1	0.002997	0.00319724	0.0666639	no
7	MMUGID_00042607	Gys1	464.948	131.271	-1.81668	1	0.003996	0.00321663	0.0667972	no
8	MMUGID_00026922	Trappc2l	9.6888	88.8033	3.07067	1	0.003996	0.00325341	0.0674459	no
13	MMUGID_00002860	Jarid2	2231.12	829.922	-1.42563	1	0.002997	0.00332885	0.0688924	no
10	MMUGID_00023217	Ndufa12	96.8658	356.287	1.86821	1	0.00599401	0.00336208	0.069462	no
2	MMUGID_00016958	Fmn1	486.665	1353.25	1.47353	1	0.00599401	0.00336886	0.0694841	no
19	MMUGID_00046821	Fam45a	37.1699	166.226	2.13129	1	0.004995	0.00337977	0.0695912	no
8	MMUGID_00031088	Ccdc110	17.0013	117.261	2.71581	1	0.00799201	0.0033899	0.0696818	no
7	MMUGID_00017551	Zp2	2056.26	5215.63	1.34239	1	0.00599401	0.00341256	0.0699592	no
16	MMUGID_00033089	Lmln	32.7731	224.97	2.74219	1	0.002997	0.0034153	0.0699592	no
13	MMUGID_00035758	Smad5	72.7483	240.263	1.70993	1	0.00699301	0.00342064	0.0699592	no
17	MMUGID_00007866	Slc44a4	51.4114	217.756	2.06137	1	0.00899101	0.00344551	0.0703497	no
14	MMUGID_00010500	Trim35	43.7751	1.23339	-4.32539	1	0.00799201	0.00347441	0.0707024	no
5	MMUGID_00022429	Tmem132b	684.224	242.403	-1.49323	1	0.002997	0.00346897	0.0707024	no
1	MMUGID_00017513	Tmem169	427.718	146.838	-1.53601	1	0.002997	0.00350053	0.0711151	no
2	MMUGID_00028428	Galk2	38.5775	148.144	1.91395	1	0.00599401	0.00351246	0.0712386	no
12	MMUGID_00028574	Gm10436	2230.08	829.386	-1.42589	1	0.003996	0.00354659	0.0715126	no
18	MMUGID_00030212	Lmnb1	501.228	161.615	-1.62689	1	0.00599401	0.00353589	0.0715126	no
2	MMUGID_00031824	Hoxd9	29.3081	0	-4.92163	1	0.00799201	0.00354066	0.0715126	no
5	MMUGID_00034029	Afp	0	39.3277	5.3337	1	0.00599401	0.00354948	0.0715126	no
7	MMUGID_00012413	Acer3	4.65811	72.0273	3.69004	1	0.003996	0.00359869	0.072238	no
18	MMUGID_00040191	Spata24	32.4943	1.2451	-3.89907	1	0.00699301	0.00359311	0.072238	no
6	MMUGID_00047608	Etnk1	214.886	580.488	1.42948	1	0.00799201	0.00360329	0.072238	no
4	MMUGID_00018708	Mib2	45.2591	0.636802	-4.82079	1	0.00899101	0.00361757	0.0724049	no
12	MMUGID_00042268	1110008L16Rik	327.707	876.453	1.41652	1	0.001998	0.00363974	0.0727291	no
5	MMUGID_00019212	Pole	124.629	360.395	1.5244	1	0.004995	0.00366538	0.0727917	no
2	MMUGID_00033607	Wfdc15b	0	28.5869	4.88689	1	0.003996	0.00366117	0.0727917	no
7	MMUGID_00034119	Arhgef17	36.5447	0	-5.23054	1	0.00899101	0.00367146	0.0727917	no
8	MMUGID_00034988	Zfp276	223.843	69.357	-1.67615	1	0.003996	0.00367279	0.0727917	no
3	MMUGID_00038652	Dnajc5b	107.431	499.438	2.20641	1	0.004995	0.00367086	0.0727917	no
11	MMUGID_00003286	Efcab3	557.117	206.543	-1.42716	1	0.00599401	0.00368292	0.0728739	no
17	MMUGID_00043709	Polr1c	131.456	34.1486	-1.91398	1	0.003996	0.00372889	0.0736637	no
2	MMUGID_00017323	Lhx2	64.8983	4.62633	-3.54998	1	0.001998	0.00375149	0.0739902	no
1	MMUGID_00040296	Ogfrl1	226.303	21.8383	-3.31509	1	0.003996	0.00376061	0.07405	no
5	MMUGID_00022164	Gtf2ird1	321.453	906.183	1.49231	1	0.00599401	0.00380589	0.0748204	no
13	MMUGID_00000506	Ak6	17.1281	95.3118	2.40948	1	0.00599401	0.00384953	0.0755563	no
6	MMUGID_00010993	Ddx47	350.645	105.298	-1.726	1	0.00599401	0.00391657	0.0766251	no
19	MMUGID_00016129	Bad	3.21588	47.6477	3.52847	1	0.001998	0.00391185	0.0766251	no
7	MMUGID_00002746	Swap70	313.401	836.342	1.41321	1	0.00799201	0.00394448	0.0767924	no
11	MMUGID_00008068	Phf15	3582.21	1380.87	-1.37463	1	0.00699301	0.00395037	0.0767924	no
7	MMUGID_00031489	Prr14	259.665	721.115	1.47004	1	0.00599401	0.00394146	0.0767924	no
15	MMUGID_00046793	Sema5a	1545.12	575.675	-1.42282	1	0.00599401	0.00394497	0.0767924	no
4	MMUGID_00022426	Plin2	49.2779	180.731	1.85381	1	0.003996	0.00398206	0.0772516	no
15	MMUGID_00023589	BC038648	3.90138	87.4001	4.17279	1	0.002997	0.00399938	0.0772516	no
7	MMUGID_00034641	Lrrc32	46.5267	1.8819	-4.04365	1	0.00699301	0.00399372	0.0772516	no
X	MMUGID_00042001	Frmpd4	41.9552	176.088	2.04356	1	0.00699301	0.00399286	0.0772516	no
12	MMUGID_00039210	Crip2	29.7762	0	-4.94374	1	0.00599401	0.00401258	0.0773756	no
8	MMUGID_00046176	Dkk4	7.13213	65.8263	3.03871	1	0.002997	0.00401852	0.0773756	no
MT	MMUGID_00036615	BC071253	2237.94	885.802	-1.33613	1	0.003996	0.00403832	0.0773895	no
3	MMUGID_00036701	Gm1653	26.1877	0	-4.76488	1	0.00899101	0.00403384	0.0773895	no
6	MMUGID_00028071	Slco1a4	17.616	90.8933	2.30341	1	0.004995	0.00405168	0.0775235	no
X	MMUGID_00044251	Hdx	10.9595	110.742	3.22394	1	0.00999001	0.00406741	0.0777022	no
15	MMUGID_00004877	Arhgap39	300.042	100.625	-1.56672	1	0.003996	0.00408345	0.0778238	no
4	MMUGID_00038542	Tal1	0	28.408	4.87814	1	0.011988	0.00408656	0.0778238	no
7	MMUGID_00011581	6330408A02Rik	195.4	40.919	-2.22812	1	0.002997	0.00410176	0.077914	no
6	MMUGID_00014213	Noto	124.327	26.9026	-2.16723	1	0.00899101	0.00410411	0.077914	no
12	MMUGID_00002514	Tcl1b5	635.249	1648.58	1.37443	1	0.00599401	0.0041414	0.0780135	no
9	MMUGID_00005054	Spg21	71.5004	6.50658	-3.27176	1	0.003996	0.00412685	0.0780135	no
9	MMUGID_00007338	1110059G10Rik	104.43	332.11	1.65971	1	0.00599401	0.00412431	0.0780135	no
2	MMUGID_00020983	Ldlrad3	893.359	200.765	-2.14818	1	0.004995	0.0041373	0.0780135	no
1	MMUGID_00027864	Sh3bp4	159.508	16.1407	-3.22715	1	0.00899101	0.00413726	0.0780135	no
17	MMUGID_00046042	Cyp4f39	196.873	24.7411	-2.94243	1	0.00899101	0.00416832	0.0783992	no
6	MMUGID_00012367	Cttnbp2	203.158	15.502	-3.62898	1	0.003996	0.00419329	0.0787472	no
15	MMUGID_00019150	4930556M19Rik	27.2312	0.308348	-4.43147	1	0.011988	0.00422429	0.0792071	no
9	MMUGID_00010529	Cep57	152.426	43.366	-1.79002	1	0.00599401	0.00424351	0.079445	no
12	MMUGID_00013864	Rps29	14.7311	83.937	2.43278	1	0.00899101	0.00430282	0.0803244	no
10	MMUGID_00028856	Fam19a2	115.405	25.815	-2.11804	1	0.00699301	0.00430368	0.0803244	no
17	MMUGID_00002765	Zfp36l2	33.8842	139.564	2.01058	1	0.00599401	0.00432827	0.0805363	no
5	MMUGID_00010215	Hpd	3.55863	74.3944	4.04779	1	0.001998	0.00432601	0.0805363	no
4	MMUGID_00020122	Zfp933	54.1124	190.836	1.79942	1	0.00599401	0.00437601	0.0811764	no
6	MMUGID_00029652	Cpvl	56.503	190.216	1.73349	1	0.002997	0.00437026	0.0811764	no
17	MMUGID_00011808	H2-K1	29.1527	193.924	2.69255	1	0.012987	0.00439767	0.0813302	no
15	MMUGID_00037121	2310069G16Rik	56.3058	255.401	2.16165	1	0.00699301	0.00439505	0.0813302	no
1	MMUGID_00037766	Zdbf2	78.1629	4.62523	-3.81484	1	0.001998	0.00444714	0.0819959	no
4	MMUGID_00040535	Zbtb40	29.0717	0	-4.91034	1	0.012987	0.00448727	0.0826105	no
18	MMUGID_00042081	Cd74	0	39.7903	5.35015	1	0.00699301	0.00451658	0.0830246	no
4	MMUGID_00016882	Lepr	72.3569	288.45	1.98031	1	0.00599401	0.00453382	0.0830904	no
17	MMUGID_00042588	Tnfrsf21	42.7906	0.925045	-4.50766	1	0.00799201	0.0045293	0.0830904	no
8	MMUGID_00039956	Hgsnat	6.42589	55.5365	2.92855	1	0.002997	0.00454411	0.0831539	no
3	MMUGID_00047643	Otud7b	190.058	35.8294	-2.37508	1	0.013986	0.00456331	0.0833798	no
8	MMUGID_00043314	Nkd1	2564.59	1030.59	-1.31442	1	0.00799201	0.00457824	0.0835271	no
11	MMUGID_00018329	Wsb1	348.984	118.157	-1.55442	1	0.004995	0.00459952	0.0837552	no
7	MMUGID_00038205	Adam8	27.4492	0	-4.83032	1	0.00899101	0.00460451	0.0837552	no
11	MMUGID_00029406	Aatf	402.516	1064.92	1.4014	1	0.004995	0.00462125	0.0839344	no
4	MMUGID_00035826	Mxra8	130.351	406.524	1.63346	1	0.004995	0.00465275	0.0843805	no
17	MMUGID_00003753	Rsph3b	139.577	396.978	1.50133	1	0.003996	0.00469356	0.0848676	no
15	MMUGID_00038378	Sbf1	129.263	31.0025	-2.02517	1	0.00699301	0.00469223	0.0848676	no
5	MMUGID_00016774	Bcl7a	13.5016	124.298	3.11108	1	0.00699301	0.00474069	0.0854658	no
X	MMUGID_00042706	Zc4h2	58.792	188.918	1.66736	1	0.00699301	0.00473923	0.0854658	no
5	MMUGID_00000075	Tfip11	151.204	30.3405	-2.2799	1	0.00599401	0.00481509	0.0863864	no
2	MMUGID_00029965	Gss	0.706419	46.326	4.79359	1	0.00599401	0.00480874	0.0863864	no
4	MMUGID_00040062	Ugcg	932.954	341.076	-1.44903	1	0.00699301	0.00482015	0.0863864	no
1	MMUGID_00044327	Gli2	74.5592	3.70679	-4.00479	1	0.004995	0.00480757	0.0863864	no
3	MMUGID_00038576	Henmt1	267.195	58.4594	-2.1733	1	0.00599401	0.00483519	0.0865286	no
6	MMUGID_00000962	Erc1	110.732	336.807	1.59615	1	0.00599401	0.00486558	0.0869445	no
19	MMUGID_00014517	Emx2	348.139	20.0426	-4.05241	1	0.004995	0.0048873	0.0872046	no
13	MMUGID_00004723	Serinc5	46.8199	0	-5.57954	1	0.00999001	0.00493151	0.0878647	no
19	MMUGID_00033794	Fads3	3.22176	88.3631	4.40376	1	0.003996	0.00493896	0.0878688	no
8	MMUGID_00008669	2900053A13Rik	8.12788	141.22	3.9617	1	0.000999001	0.00497191	0.0879407	no
7	MMUGID_00012138	Aqp11	0.969467	31.3579	4.03824	1	0.00899101	0.00496886	0.0879407	no
18	MMUGID_00013212	Taf7	1405.85	515.202	-1.44646	1	0.00799201	0.00496205	0.0879407	no
19	MMUGID_00024293	Kcnip2	14.4293	84.8394	2.47597	1	0.011988	0.00496878	0.0879407	no
7	MMUGID_00000507	Bnc1	1604.87	597.819	-1.42316	1	0.00599401	0.00499096	0.0881495	no
6	MMUGID_00006923	Cntn6	210.591	595.498	1.49524	1	0.00799201	0.00502073	0.0882908	no
15	MMUGID_00018166	Sp1	1104.56	429.676	-1.3601	1	0.00899101	0.0050109	0.0882908	no
7	MMUGID_00027780	Zfp551	16.4753	92.6854	2.42251	1	0.010989	0.00501618	0.0882908	no
1	MMUGID_00042209	Ptma	331.331	858.978	1.37168	1	0.00599401	0.00504933	0.0886656	no
17	MMUGID_00030300	Nubp2	65.0277	7.26566	-2.99787	1	0.00799201	0.00505983	0.0887219	no
13	MMUGID_00012334	Uqcrb	124.504	358.006	1.51627	1	0.004995	0.00506784	0.0887345	no
4	MMUGID_00018856	Camta1	2465.81	962.013	-1.35702	1	0.00899101	0.00508554	0.0889165	no
5	MMUGID_00023116	Tomm7	44.161	168.766	1.91039	1	0.00899101	0.00510293	0.0890927	no
19	MMUGID_00023878	As3mt	1.30046	37.7697	4.07493	1	0.00799201	0.00512774	0.0893742	no
1	MMUGID_00036554	Zcchc2	2043.04	813.478	-1.32748	1	0.00599401	0.00513375	0.0893742	no
5	MMUGID_00029655	Rsph10b	8.98523	67.3543	2.77516	1	0.011988	0.00514731	0.0894823	no
10	MMUGID_00029808	Atxn7l3b	63.3757	7.22821	-2.96787	1	0.003996	0.00516282	0.0896239	no
19	MMUGID_00005694	Tcf7l2	182.458	9.86715	-4.0774	1	0.000999001	0.00522091	0.0905032	no
16	MMUGID_00032993	Adcy9	187.641	40.2937	-2.19165	1	0.011988	0.0052662	0.0911585	no
15	MMUGID_00033014	Rpl30	134.605	400.256	1.56512	1	0.00899101	0.00527741	0.0912227	no
5	MMUGID_00025509	Ddx51	83.7303	14.1146	-2.48693	1	0.00999001	0.00532518	0.0917876	no
9	MMUGID_00044588	Cmtm8	26.1612	105.189	1.96701	1	0.00699301	0.00532016	0.0917876	no
5	MMUGID_00014630	Nom1	102.669	9.06494	-3.36458	1	0.004995	0.00534796	0.09205	no
17	MMUGID_00022436	Gm20580	0	29.3692	4.92454	1	0.010989	0.00536292	0.0921771	no
14	MMUGID_00030504	Gm26791	39.1153	1.91041	-3.78486	1	0.00599401	0.00538981	0.0925086	no
10	MMUGID_00033609	Myo1a	7.45414	107.932	3.68763	1	0.00699301	0.00541299	0.0926452	no
1	MMUGID_00035726	Bai3	183.794	50.8704	-1.83294	1	0.00699301	0.00541151	0.0926452	no
1	MMUGID_00016177	Gorab	4.333	83.6687	3.98881	1	0.002997	0.00542473	0.0927157	no
4	MMUGID_00004600	Gm11914	13.9448	80.5396	2.44786	1	0.011988	0.00551106	0.094059	no
10	MMUGID_00036226	Csnk1g2	522.97	113.463	-2.19461	1	0.011988	0.00553559	0.0943454	no
9	MMUGID_00046327	Sacm1l	173.768	573.697	1.71736	1	0.00999001	0.00555703	0.0945784	no
19	MMUGID_00001586	Snhg1	64.1558	206.278	1.6696	1	0.003996	0.00558768	0.0949672	no
3	MMUGID_00008062	4930558C23Rik	64.6174	205.893	1.65674	1	0.004995	0.00562132	0.0953747	no
5	MMUGID_00012477	Ccdc62	292.645	755.086	1.36448	1	0.00899101	0.00565573	0.0953747	no
12	MMUGID_00017793	Gm2042	2992.11	1177.74	-1.3444	1	0.00599401	0.00562788	0.0953747	no
11	MMUGID_00027390	Wwc1	107.207	6.99532	-3.7585	1	0.000999001	0.00564578	0.0953747	no
10	MMUGID_00034568	Gna11	59.6403	6.22839	-3.06853	1	0.003996	0.00565868	0.0953747	no
11	MMUGID_00041983	4933439F18Rik	470.065	168.711	-1.47285	1	0.00699301	0.00565217	0.0953747	no
8	MMUGID_00002461	Hmgb2	684.325	1720.17	1.32853	1	0.00899101	0.00568119	0.0955155	no
3	MMUGID_00003195	Amigo1	29.212	0	-4.91705	1	0.00699301	0.00568273	0.0955155	no
11	MMUGID_00005015	Gm20645	69.8158	8.74984	-2.86062	1	0.004995	0.0057573	0.0965664	no
2	MMUGID_00008787	Ndufs3	97.0448	289.432	1.56669	1	0.00599401	0.00576917	0.0965664	no
2	MMUGID_00009303	Spint1	343.767	114.767	-1.5744	1	0.002997	0.00576682	0.0965664	no
13	MMUGID_00033481	Cdk13	547.667	201.079	-1.44101	1	0.00699301	0.005777	0.0965664	no
2	MMUGID_00042475	Pkn3	1.95069	64.9162	4.48151	1	0.00799201	0.00578553	0.0965762	no
10	MMUGID_00019017	Stx7	274.16	729.202	1.40803	1	0.004995	0.00581279	0.0968985	no
10	MMUGID_00000251	Gdf11	24.7414	141.232	2.46608	1	0.003996	0.00582876	0.0968991	no
11	MMUGID_00028733	Cyb5d2	62.1516	8.75315	-2.69488	1	0.011988	0.00582396	0.0968991	no
7	MMUGID_00021702	Mesp2	415.929	156.945	-1.40038	1	0.00899101	0.00585236	0.0971587	no
9	MMUGID_00006646	Fbxw26	1092.11	2689.55	1.29946	1	0.010989	0.0058867	0.0975957	no
10	MMUGID_00032040	Rhobtb1	484.397	99.8867	-2.26643	1	0.00999001	0.00591287	0.0978962	no
10	MMUGID_00015191	Slc16a7	31.0136	0	-5.00061	1	0.00599401	0.00594855	0.0983531	no
10	MMUGID_00001794	Ipcef1	2359.82	971.992	-1.27879	1	0.000999001	0.00597151	0.0983704	no
3	MMUGID_00002726	Ahcyl1	419.41	151.616	-1.46189	1	0.00699301	0.00600715	0.0983704	no
6	MMUGID_00019697	Eogt	167.177	508.609	1.59941	1	0.00699301	0.00602894	0.0983704	no
17	MMUGID_00025348	Mrps18a	217.984	31.5234	-2.75128	1	0.00899101	0.00600598	0.0983704	no
2	MMUGID_00028996	Agbl2	14.1074	92.2531	2.6259	1	0.00799201	0.00600489	0.0983704	no
16	MMUGID_00030977	Nde1	192.182	523.933	1.44218	1	0.00799201	0.00602495	0.0983704	no
13	MMUGID_00030988	Gm10324	222.792	880.219	1.97734	1	0.00999001	0.00602919	0.0983704	no
17	MMUGID_00035063	BC051537	44.0634	3.40739	-3.35396	1	0.002997	0.00601341	0.0983704	no
12	MMUGID_00044864	Tex21	109.162	357.906	1.70399	1	0.00899101	0.00603043	0.0983704	no
5	MMUGID_00003494	Mepce	1023.91	246.718	-2.04874	1	0.011988	0.00604331	0.0984485	no
X	MMUGID_00038676	Trmt2b	12.4135	91.3863	2.78399	1	0.013986	0.00606552	0.0986782	no
5	MMUGID_00022788	Arpc3	944.427	2301.3	1.28404	1	0.00699301	0.0060747	0.0986956	no
19	MMUGID_00032345	Sorcs3	87.4797	5.97925	-3.6642	1	0.00699301	0.00609887	0.0987655	no
7	MMUGID_00038209	Nudt19	62.3629	189.223	1.58598	1	0.00899101	0.00609693	0.0987655	no
1	MMUGID_00043713	Lct	5.66311	113.529	4.10337	1	0.00899101	0.00610335	0.0987655	no
5	MMUGID_00019534	Gm3286	87.2016	15.9663	-2.37813	1	0.00899101	0.00612763	0.0990268	no
5	MMUGID_00039868	Pan3	3372.94	1220.94	-1.46526	1	0.00799201	0.00614132	0.0991163	no
9	MMUGID_00040348	Eepd1	109.56	379.43	1.7828	1	0.00799201	0.00617758	0.0995694	no
3	MMUGID_00033704	Vav3	8.67775	78.3276	3.03508	1	0.00999001	0.00619409	0.0997036	no
12	MMUGID_00012436	Nrcam	69.2756	220.634	1.65708	1	0.00699301	0.00621864	0.0998346	no
6	MMUGID_00017287	Ggct	10679.7	4046.6	-1.39987	1	0.00599401	0.00621639	0.0998346	no
15	MMUGID_00019031	Tuba1a	6.96072	129.01	4.02959	1	0.00899101	0.0062376	0.0999354	no
5	MMUGID_00042631	1700023E05Rik	141.313	527.989	1.89417	1	0.00799201	0.00624135	0.0999354	no
4	MMUGID_00023423	Ccdc163	48.3285	183.549	1.90351	1	0.00699301	0.00625758	0.100064	no
7	MMUGID_00008936	Gabra5	29.9788	0	-4.95321	1	0.00999001	0.00626871	0.10011	no
15	MMUGID_00027542	Slc45a4	68.5003	10.0077	-2.6585	1	0.00899101	0.00629461	0.100392	no
18	MMUGID_00037058	8030462N17Rik	819.668	318.077	-1.3629	1	0.00599401	0.00632928	0.100813	no
10	MMUGID_00007282	Fam162b	22.7175	0.318401	-4.16909	1	0.016983	0.00636654	0.100939	no
9	MMUGID_00007327	Snx14	34.0745	188.473	2.4335	1	0.013986	0.0063626	0.100939	no
10	MMUGID_00013233	Nup43	210.522	550.467	1.38247	1	0.00899101	0.00638777	0.100939	no
12	MMUGID_00014181	Sos2	268.517	723.792	1.42719	1	0.00599401	0.0063908	0.100939	no
15	MMUGID_00015406	Zfp41	70.8771	7.27572	-3.11858	1	0.003996	0.00639528	0.100939	no
6	MMUGID_00019367	Gm4782	1.60206	42.2867	4.05619	1	0.002997	0.00635002	0.100939	no
6	MMUGID_00030080	DQ719901	198.988	42.8495	-2.18928	1	0.00699301	0.0063836	0.100939	no
10	MMUGID_00023315	Myl6b	0	32.0566	5.04687	1	0.00699301	0.00652305	0.102822	no
13	MMUGID_00005503	Polr3g	74.8042	14.4515	-2.29454	1	0.010989	0.00655555	0.103201	no
5	MMUGID_00025448	Gnai1	1797.56	429.162	-2.06389	1	0.00799201	0.0066057	0.103856	no
9	MMUGID_00006262	AW551984	65.6542	432.056	2.69979	1	0.012987	0.00663082	0.104117	no
18	MMUGID_00028902	Mib1	363.956	130.847	-1.46885	1	0.00999001	0.00665409	0.104347	no
14	MMUGID_00007301	Gm9800	314.921	797.458	1.33765	1	0.010989	0.00669584	0.104608	no
2	MMUGID_00010311	AU019990	27.9634	102.858	1.84232	1	0.004995	0.00672231	0.104608	no
10	MMUGID_00012709	Csrp2	29.1904	0.617798	-4.22199	1	0.011988	0.00669606	0.104608	no
2	MMUGID_00018300	Apip	196.137	607.918	1.62705	1	0.010989	0.00671069	0.104608	no
7	MMUGID_00028361	Mcee	90.2977	266.802	1.55252	1	0.00999001	0.00672113	0.104608	no
10	MMUGID_00033415	Lama4	206.494	538.682	1.37904	1	0.00899101	0.00671314	0.104608	no
13	MMUGID_00006642	4833420G17Rik	702.051	272.5	-1.36209	1	0.00799201	0.00675823	0.104992	no
11	MMUGID_00023308	Pip4k2b	80.5655	11.2987	-2.72945	1	0.00999001	0.00677287	0.104992	no
13	MMUGID_00036967	Snx18	1575.95	630.043	-1.32132	1	0.004995	0.00676976	0.104992	no
7	MMUGID_00006133	A730082K24Rik	1112.21	440.831	-1.33316	1	0.00699301	0.00679944	0.105003	no
10	MMUGID_00007340	Ptprb	196.315	748.712	1.92584	1	0.010989	0.00679336	0.105003	no
7	MMUGID_00018287	4933427G17Rik	122.624	337.357	1.45258	1	0.00899101	0.006814	0.105094	no
2	MMUGID_00003937	Nebl	68.2916	205.578	1.57594	1	0.00799201	0.00688578	0.105759	no
11	MMUGID_00025538	Coasy	39.0249	3.11529	-3.28183	1	0.004995	0.00689187	0.105759	no
3	MMUGID_00027233	Depdc1a	2.70742	58.7634	4.01078	1	0.00699301	0.00686625	0.105759	no
5	MMUGID_00028693	Ccdc158	310.759	836.172	1.42509	1	0.00799201	0.00687902	0.105759	no
3	MMUGID_00001412	Pik3ca	778.208	301.448	-1.36532	1	0.00799201	0.00694462	0.106435	no
19	MMUGID_00018938	Incenp	2106.13	850.638	-1.30697	1	0.00899101	0.00699706	0.107103	no
3	MMUGID_00013218	Lmo4	26.149	0	-4.76283	1	0.00899101	0.00701608	0.10726	no
9	MMUGID_00037221	Pml	27.4999	120.641	2.09361	1	0.00999001	0.00703131	0.107358	no
2	MMUGID_00013291	Snap23	666.27	1641.41	1.29947	1	0.00999001	0.00705057	0.107443	no
10	MMUGID_00024726	Ccdc6	27187.5	11026.3	-1.30192	1	0.010989	0.00706336	0.107443	no
6	MMUGID_00028219	Fbxl14	867.584	234.857	-1.88076	1	0.00999001	0.00705779	0.107443	no
15	MMUGID_00009616	Ccdc65	10.9865	74.9321	2.6633	1	0.01998	0.00708177	0.107588	no
17	MMUGID_00041383	Prrc2a	1253.35	519.307	-1.2695	1	0.00899101	0.00709768	0.107695	no
15	MMUGID_00015433	Krt72	24.9199	0	-4.69599	1	0.010989	0.00717201	0.108688	no
6	MMUGID_00003317	Asb4	224.163	69.0762	-1.68398	1	0.00899101	0.00719791	0.108945	no
11	MMUGID_00033276	Atp5h	412.046	1043.6	1.33857	1	0.00999001	0.00722762	0.109258	no
11	MMUGID_00027555	Gm11190	40.6113	3.39514	-3.243	1	0.00599401	0.00727163	0.109651	no
19	MMUGID_00038868	Gpam	25.7359	0	-4.74071	1	0.012987	0.00726709	0.109651	no
6	MMUGID_00003395	Shfm1	51.7162	214.881	2.03392	1	0.00999001	0.00734094	0.110084	no
2	MMUGID_00005198	F2	17.4657	83.4527	2.19329	1	0.015984	0.00734558	0.110084	no
6	MMUGID_00013056	Aldh1l1	104.891	24.2251	-2.06965	1	0.011988	0.00734378	0.110084	no
6	MMUGID_00016251	BC048546	26.0983	156.555	2.53958	1	0.012987	0.00732296	0.110084	no
13	MMUGID_00020109	Pgbd1	17.5623	137.842	2.903	1	0.013986	0.00731321	0.110084	no
13	MMUGID_00047355	Pde8b	167.83	48.7818	-1.76188	1	0.00999001	0.00737511	0.110326	no
4	MMUGID_00047365	Shb	282.856	83.3405	-1.75086	1	0.012987	0.00737987	0.110326	no
14	MMUGID_00040627	Arhgef3	44.7581	151.488	1.73659	1	0.00699301	0.00738965	0.110337	no
10	MMUGID_00010312	Zbtb39	461.975	122.355	-1.90812	1	0.012987	0.00739877	0.110338	no
2	MMUGID_00034849	Tmc2	41.9048	2.15844	-3.76385	1	0.00799201	0.0074133	0.110419	no
6	MMUGID_00016698	Cntn4	250.477	717.729	1.51502	1	0.00699301	0.00742581	0.11047	no
10	MMUGID_00009027	Ctdsp2	147.256	27.0524	-2.40189	1	0.010989	0.00746701	0.110948	no
15	MMUGID_00002786	Zc3h7b	552.195	1389.65	1.3299	1	0.011988	0.00751552	0.111431	no
7	MMUGID_00018238	Nucb2	99.9051	21.5216	-2.16362	1	0.004995	0.00754677	0.111431	no
9	MMUGID_00019241	Myzap	43.3863	136.208	1.62818	1	0.010989	0.00755166	0.111431	no
7	MMUGID_00025617	Rnh1	2.26405	31.0411	3.29519	1	0.003996	0.00753057	0.111431	no
8	MMUGID_00029960	Trim75	2921.09	1212.19	-1.26819	1	0.00699301	0.00755451	0.111431	no
3	MMUGID_00045236	Schip1	8.88202	63.8698	2.71467	1	0.00599401	0.00753221	0.111431	no
15	MMUGID_00030252	Cdh18	2.19896	41.7146	3.73905	1	0.00899101	0.00760157	0.11199	no
11	MMUGID_00046980	Ints2	131.374	344.362	1.38349	1	0.00999001	0.00763411	0.112333	no
14	MMUGID_00016458	Zfp957	4665.48	1902.58	-1.29362	1	0.00799201	0.00769026	0.113023	no
1	MMUGID_00040153	Pogk	25.0408	1.2356	-3.54204	1	0.010989	0.00770909	0.113163	no
8	MMUGID_00039773	Atxn1l	3244.69	1311.16	-1.30658	1	0.00899101	0.00774311	0.113525	no
17	MMUGID_00009456	Fam120b	185.721	483.946	1.37694	1	0.00799201	0.00776484	0.11357	no
11	MMUGID_00029833	Rpl27	17.4387	81.1107	2.15483	1	0.00599401	0.00776161	0.11357	no
8	MMUGID_00003324	Ctcf	1827.48	666.466	-1.45388	1	0.011988	0.007803	0.113991	no
10	MMUGID_00020408	Tmtc2	72.0514	321.906	2.14413	1	0.00699301	0.00783123	0.11413	no
4	MMUGID_00027802	Chd7	3300.63	1355.73	-1.28304	1	0.012987	0.00782725	0.11413	no
2	MMUGID_00038869	Romo1	286.79	754.317	1.39206	1	0.004995	0.00787076	0.11452	no
10	MMUGID_00042276	Lrig3	35.3823	0.318401	-4.78638	1	0.011988	0.00787683	0.11452	no
2	MMUGID_00021280	Bcl2l11	493.3	145.913	-1.75043	1	0.00999001	0.00792371	0.115064	no
13	MMUGID_00038071	Naip6	35.8605	1.57245	-3.84086	1	0.004995	0.00795718	0.115275	no
4	MMUGID_00020074	Kti12	29.2061	1.244	-3.7507	1	0.003996	0.0079824	0.115366	no
13	MMUGID_00035164	Tbce	67.3534	203.112	1.57827	1	0.00999001	0.00797607	0.115366	no
10	MMUGID_00038222	Sesn1	3.88963	53.7173	3.4842	1	0.004995	0.0080272	0.115875	no
11	MMUGID_00013051	Gabrp	56.7328	289.314	2.33015	1	0.00999001	0.00808499	0.116352	no
11	MMUGID_00021998	Proca1	87.8176	291.72	1.7206	1	0.00899101	0.00808857	0.116352	no
11	MMUGID_00034517	Ankrd40	772.73	270.473	-1.51102	1	0.00799201	0.0080889	0.116352	no
15	MMUGID_00005983	Tcf20	5955.34	2460.5	-1.27489	1	0.00799201	0.0081189	0.116455	no
5	MMUGID_00021264	Rabl5	87.9949	20.6888	-2.03677	1	0.013986	0.00813433	0.116455	no
17	MMUGID_00032754	Rhot2	201.778	68.9787	-1.53491	1	0.011988	0.00812625	0.116455	no
17	MMUGID_00041567	Gm7809	3.93103	64.9805	3.74208	1	0.00599401	0.00811413	0.116455	no
7	MMUGID_00030554	Prkcb	74.4021	4.00853	-3.91215	1	0.002997	0.00816271	0.116724	no
11	MMUGID_00025570	Rpl26	18.2163	84.6969	2.15691	1	0.00899101	0.00823995	0.11769	no
13	MMUGID_00021314	Zfp595	22.643	110.044	2.23164	1	0.011988	0.00824968	0.117691	no
14	MMUGID_00025796	Abhd6	73.9945	229.25	1.61834	1	0.00899101	0.008328	0.118669	no
13	MMUGID_00041592	2410141K09Rik	9.60875	101.917	3.27816	1	0.014985	0.00837123	0.119146	no
X	MMUGID_00042115	Elf4	8.34675	58.8599	2.67905	1	0.010989	0.00843076	0.119853	no
6	MMUGID_00013935	1110001J03Rik	160.223	426.137	1.40564	1	0.011988	0.00845085	0.119998	no
4	MMUGID_00037645	Hspb11	20.48	95.4105	2.1662	1	0.00799201	0.00851319	0.120602	no
6	MMUGID_00038986	Plxnd1	33.1628	2.16174	-3.43363	1	0.00999001	0.0085097	0.120602	no
17	MMUGID_00012860	Gm21981	7.68762	71.459	3.06013	1	0.00799201	0.00858929	0.121116	no
18	MMUGID_00013657	March3	77.4592	15.0548	-2.28894	1	0.00999001	0.00856738	0.121116	no
10	MMUGID_00013865	Pbld1	8.92342	63.3505	2.69704	1	0.01998	0.00857505	0.121116	no
15	MMUGID_00024540	Ppara	142.509	38.6092	-1.85723	1	0.012987	0.00858248	0.121116	no
1	MMUGID_00001293	Hes6	37.1172	2.19865	-3.57491	1	0.010989	0.00860331	0.121173	no
1	MMUGID_00043852	Tceb1	1634.6	3780.77	1.20924	1	0.00699301	0.00867209	0.122001	no
6	MMUGID_00007996	Tmem43	100.826	25.3345	-1.95108	1	0.012987	0.00869633	0.122201	no
8	MMUGID_00000381	Arl2bp	32.4858	119.919	1.85242	1	0.00899101	0.00873679	0.122627	no
4	MMUGID_00024004	Gm12396	167.052	447.462	1.41608	1	0.010989	0.00875854	0.122791	no
1	MMUGID_00023588	Btg2	124.161	31.2011	-1.9586	1	0.013986	0.0087728	0.122849	no
7	MMUGID_00003361	Sbk1	36.5824	2.1897	-3.55857	1	0.011988	0.00879651	0.122899	no
1	MMUGID_00036535	Tmem194b	6.49669	52.5938	2.83774	1	0.00899101	0.00879041	0.122899	no
X	MMUGID_00014320	Gjb1	100.343	384.534	1.92761	1	0.012987	0.00882686	0.123181	no
19	MMUGID_00010398	Hps6	70.8065	5.72117	-3.41733	1	0.002997	0.008839	0.123209	no
12	MMUGID_00007957	Nubpl	90.5113	250.732	1.45987	1	0.011988	0.00889717	0.123878	no
11	MMUGID_00002053	1700093K21Rik	87.4831	378.45	2.10044	1	0.00999001	0.00891182	0.123885	no
4	MMUGID_00015729	Tmem222	23.764	0.308899	-4.24182	1	0.014985	0.00891901	0.123885	no
2	MMUGID_00036256	Phyh	95.5365	340.199	1.82147	1	0.00999001	0.00892818	0.123885	no
13	MMUGID_00001356	Serpinb1a	0.325115	28.1721	4.4604	1	0.00999001	0.00895138	0.124065	no
3	MMUGID_00019264	Pkn2	1228.11	489.132	-1.32637	1	0.016983	0.00907491	0.125492	no
19	MMUGID_00008004	Gsto2	214.389	656.574	1.61021	1	0.013986	0.0090893	0.125548	no
11	MMUGID_00005248	Smurf2	2328.31	961.899	-1.27445	1	0.003996	0.00911638	0.125779	no
11	MMUGID_00002885	Zfp830	718.291	294.566	-1.2831	1	0.014985	0.00923006	0.126725	no
1	MMUGID_00012522	Shisa4	21.8852	187.063	3.03873	1	0.015984	0.00921327	0.126725	no
8	MMUGID_00019925	Gpm6a	705.687	1657.99	1.23116	1	0.011988	0.00922408	0.126725	no
16	MMUGID_00027023	Tmem39a	1098.91	444.279	-1.30461	1	0.00899101	0.00923386	0.126725	no
5	MMUGID_00042847	Heatr2	481.733	195.296	-1.2982	1	0.011988	0.009237	0.126725	no
7	MMUGID_00041016	Capn5	22.5583	88.5609	1.92663	1	0.013986	0.00927497	0.127103	no
3	MMUGID_00032502	D3Ertd751e	23.0273	99.5801	2.0656	1	0.00899101	0.0093079	0.12741	no
4	MMUGID_00012550	Sec61b	36.6568	121.951	1.7071	1	0.011988	0.00934267	0.127743	no
X	MMUGID_00015628	Mecp2	172.164	56.8268	-1.58233	1	0.010989	0.00936544	0.127767	no
5	MMUGID_00039501	Mll5	22.3926	94.6734	2.03207	1	0.014985	0.00936451	0.127767	no
7	MMUGID_00000821	Capns1	429.933	1038.19	1.26993	1	0.00799201	0.00939133	0.127977	no
19	MMUGID_00003872	Apba1	635.195	254.299	-1.31728	1	0.00899101	0.00942846	0.128339	no
16	MMUGID_00008798	Btla	0.957711	28.0978	3.89367	1	0.00999001	0.00945006	0.128489	no
10	MMUGID_00002149	H2afy2	8.78727	54.9737	2.51577	1	0.00799201	0.00946978	0.128614	no
4	MMUGID_00014843	Cdc20	240.249	81.9239	-1.54066	1	0.013986	0.00960099	0.13025	no
5	MMUGID_00012447	2900026A02Rik	130.679	27.373	-2.21443	1	0.012987	0.00964674	0.130725	no
15	MMUGID_00047698	Acvr1b	879.255	298.913	-1.55338	1	0.00999001	0.00966158	0.130781	no
14	MMUGID_00006287	Slc4a7	489.593	187.916	-1.37678	1	0.014985	0.0097239	0.131186	no
8	MMUGID_00031900	Has3	191.508	61.9773	-1.61202	1	0.015984	0.00972297	0.131186	no
7	MMUGID_00047501	Ypel3	227.344	61.924	-1.85953	1	0.010989	0.00970948	0.131186	no
15	MMUGID_00002909	Tuba1c	404.258	1364.42	1.75243	1	0.012987	0.00983752	0.131891	no
1	MMUGID_00014280	Ptgs2	1.30046	26.0748	3.55695	1	0.00999001	0.00984117	0.131891	no
9	MMUGID_00018487	Mrps22	762.547	1888.64	1.30732	1	0.014985	0.00981082	0.131891	no
13	MMUGID_00034247	Arsb	14.0394	83.4952	2.49012	1	0.012987	0.00983318	0.131891	no
16	MMUGID_00037343	Slc5a3	77.4549	8.07669	-3.11163	1	0.018981	0.00980126	0.131891	no
13	MMUGID_00012845	Zfp85-rs1	12.9637	69.8328	2.34273	1	0.013986	0.00985883	0.131982	no
1	MMUGID_00029817	Ccdc150	12.3546	79.974	2.60012	1	0.013986	0.00989788	0.13236	no
16	MMUGID_00015063	Myh15	97.2794	23.0119	-2.03314	1	0.014985	0.0100383	0.13409	no
17	MMUGID_00010668	Slc26a8	0.325115	26.093	4.35373	1	0.010989	0.0100656	0.134307	no
8	MMUGID_00020182	Rnaseh2a	68.658	5.01565	-3.5335	1	0.00799201	0.0101048	0.134683	no
11	MMUGID_00025426	Slc6a4	66.1362	256.308	1.93833	1	0.00899101	0.0101167	0.134694	no
11	MMUGID_00030460	Ubtd2	23.3439	0	-4.60549	1	0.011988	0.0101767	0.135344	no
8	MMUGID_00031454	Clgn	15.9221	94.5274	2.49701	1	0.010989	0.0102048	0.13557	no
9	MMUGID_00029082	4931429I11Rik	5.7282	68.6093	3.37099	1	0.010989	0.0102351	0.135824	no
2	MMUGID_00024498	Olfm1	255.824	53.7633	-2.2295	1	0.015984	0.0102515	0.135894	no
1	MMUGID_00004788	Blzf1	731.225	1703.36	1.21887	1	0.011988	0.0102835	0.136022	no
X	MMUGID_00034820	2210013O21Rik	14.7014	102.856	2.72562	1	0.012987	0.0102751	0.136022	no
7	MMUGID_00007911	U2af2	480.888	144.43	-1.72838	1	0.011988	0.0104842	0.138525	no
13	MMUGID_00015937	Gfod1	143.593	30.6214	-2.19302	1	0.013986	0.0105102	0.138569	no
9	MMUGID_00029113	Ccr4	1.30046	32.6519	3.87069	1	0.00799201	0.0105489	0.138628	no
X	MMUGID_00032012	Rragb	2.58614	37.8522	3.43749	1	0.004995	0.010539	0.138628	no
13	MMUGID_00036742	Marveld2	231.048	715.946	1.62744	1	0.012987	0.0105468	0.138628	no
9	MMUGID_00045976	Snap91	86.9426	248.378	1.5037	1	0.010989	0.0105865	0.138971	no
11	MMUGID_00030033	Tmem106a	10.2827	72.8833	2.71114	1	0.013986	0.0106089	0.139115	no
13	MMUGID_00046492	Hmgcr	378.233	937.11	1.30667	1	0.00599401	0.0106483	0.139482	no
11	MMUGID_00006931	Nme1	0.975345	25.1649	3.72745	1	0.00799201	0.0106815	0.139517	no
14	MMUGID_00013536	Bcl2l2	20.8641	0	-4.45049	1	0.020979	0.0106853	0.139517	no
9	MMUGID_00031341	1190002N15Rik	948.039	384.93	-1.29813	1	0.010989	0.0106804	0.139517	no
14	MMUGID_00003613	Ccdc66	259.299	634.125	1.28687	1	0.012987	0.0107461	0.14001	no
X	MMUGID_00018004	Htatsf1	215.663	39.4128	-2.42257	1	0.010989	0.0107768	0.140147	no
7	MMUGID_00039644	Ethe1	36.5182	132.194	1.82787	1	0.015984	0.0107896	0.140147	no
7	MMUGID_00047001	Coq7	48.9617	208.708	2.06949	1	0.011988	0.0107911	0.140147	no
15	MMUGID_00001649	Lrrk2	14.2732	73.6236	2.28863	1	0.013986	0.0108138	0.140291	no
18	MMUGID_00030222	Ppp2r2b	211.824	793.328	1.90007	1	0.013986	0.0108716	0.140741	no
19	MMUGID_00037629	Flrt1	32.9613	2.19975	-3.40786	1	0.00799201	0.0108686	0.140741	no
11	MMUGID_00004781	Cyb5d1	25.6405	101.626	1.9457	1	0.017982	0.0109554	0.141524	no
10	MMUGID_00007613	Srgn	165.536	419.07	1.33479	1	0.00999001	0.0109537	0.141524	no
6	MMUGID_00014133	Lrrc4	476.93	46.3634	-3.33495	1	0.017982	0.0110159	0.142005	no
7	MMUGID_00029904	Nlrp14	7403.81	17318.5	1.22587	1	0.00999001	0.0110051	0.142005	no
MT	MMUGID_00034895	mt-Nd5	1614.86	679.302	-1.24805	1	0.016983	0.0110488	0.142279	no
4	MMUGID_00020807	Zswim5	560.432	1497.65	1.41648	1	0.010989	0.01107	0.1424	no
10	MMUGID_00021067	Gm26579	0	23.7486	4.62927	1	0.017982	0.0111019	0.142509	no
3	MMUGID_00023069	Efna4	165.483	486.701	1.55062	1	0.00999001	0.011135	0.142784	no
7	MMUGID_00006356	Srcap	183.236	58.8937	-1.62108	1	0.013986	0.0111775	0.143177	no
6	MMUGID_00000330	Cftr	77.0538	16.0663	-2.19332	1	0.00799201	0.0112312	0.143262	no
18	MMUGID_00021655	Ctif	302.694	100.449	-1.58186	1	0.013986	0.0111972	0.143262	no
2	MMUGID_00023488	Etl4	942.462	2130.91	1.17611	1	0.012987	0.0112177	0.143262	no
12	MMUGID_00025735	Efr3b	206.408	60.076	-1.7638	1	0.015984	0.0112264	0.143262	no
18	MMUGID_00032478	Haus1	55.7467	183.603	1.70182	1	0.011988	0.0112905	0.143868	no
4	MMUGID_00025579	Gm13200	11.5893	77.6534	2.64331	1	0.013986	0.0113366	0.144207	no
8	MMUGID_00039889	Kcng4	127.725	18.2964	-2.73789	1	0.016983	0.0113408	0.144207	no
1	MMUGID_00012737	Creg2	9.26332	64.3026	2.66964	1	0.00999001	0.0114087	0.144919	no
5	MMUGID_00019287	Cds1	1293.41	571.345	-1.17734	1	0.013986	0.0114365	0.145121	no
12	MMUGID_00041354	Gm17821	175.499	441.336	1.32548	1	0.015984	0.0114684	0.145223	no
5	MMUGID_00041730	Zcchc4	58.8835	5.68206	-3.16379	1	0.00899101	0.0114643	0.145223	no
7	MMUGID_00006499	Fosb	72.4449	4.63349	-3.70456	1	0.00599401	0.0115416	0.145859	no
7	MMUGID_00009888	Atf5	44.6774	3.71023	-3.27761	1	0.00799201	0.0115426	0.145859	no
14	MMUGID_00018978	Epsti1	420.341	1005.92	1.25689	1	0.013986	0.0115578	0.145899	no
15	MMUGID_00044676	Pim3	31.8665	0	-5.03855	1	0.023976	0.0115927	0.146188	no
14	MMUGID_00035725	Nufip1	113.348	32.6958	-1.76279	1	0.013986	0.0116223	0.146259	no
7	MMUGID_00038769	Chmp2a	68.037	197.095	1.52075	1	0.014985	0.0116133	0.146259	no
3	MMUGID_00019662	Commd2	203.617	516.816	1.33951	1	0.011988	0.0116636	0.146627	no
2	MMUGID_00002097	Ttc21b	4.64333	47.1635	3.09332	1	0.003996	0.0117627	0.147236	no
16	MMUGID_00004633	Hira	180.399	62.1041	-1.52336	1	0.011988	0.0117701	0.147236	no
7	MMUGID_00022102	Ccnd1	26.1961	134.696	2.31891	1	0.013986	0.0117847	0.147236	no
10	MMUGID_00030691	Pcbp3	239.893	656.041	1.44759	1	0.012987	0.011784	0.147236	no
1	MMUGID_00039029	Tmeff2	6.00586	63.6153	3.20524	1	0.011988	0.0117591	0.147236	no
X	MMUGID_00047499	Mtap7d2	14.4832	72.8159	2.25322	1	0.010989	0.011729	0.147236	no
7	MMUGID_00005173	Sephs2	173.172	50.529	-1.75705	1	0.011988	0.011836	0.147363	no
10	MMUGID_00010232	Nr2e1	3065.93	6859.83	1.16158	1	0.00899101	0.0118796	0.147363	no
8	MMUGID_00032665	2310022B05Rik	22.9455	1.2535	-3.40951	1	0.011988	0.0118105	0.147363	no
16	MMUGID_00037935	AK013883	158.513	21.0792	-2.85291	1	0.017982	0.0118543	0.147363	no
2	MMUGID_00039739	Tmem189	33.2094	2.17125	-3.43127	1	0.00999001	0.0118607	0.147363	no
9	MMUGID_00041095	Fbxw15	913.52	2090.37	1.19336	1	0.010989	0.0118694	0.147363	no
11	MMUGID_00041932	Sar1b	924.462	2213.52	1.25875	1	0.00799201	0.0118722	0.147363	no
12	MMUGID_00013331	Acot3	577.944	240.159	-1.26344	1	0.00799201	0.0119014	0.147483	no
9	MMUGID_00022021	Dixdc1	30.7729	235.7	2.89719	1	0.016983	0.0119263	0.147641	no
19	MMUGID_00010496	Ndufs8	13.531	77.7013	2.43726	1	0.011988	0.011961	0.14792	no
5	MMUGID_00033962	Insig1	5834.19	2573.08	-1.18072	1	0.013986	0.011994	0.148177	no
2	MMUGID_00009682	B2m	125.513	378.111	1.58333	1	0.015984	0.0120485	0.148399	no
13	MMUGID_00011777	Dcdc2a	60.0854	248.09	2.02777	1	0.016983	0.0120399	0.148399	no
2	MMUGID_00026809	Insm1	373.566	20.6475	-4.11295	1	0.015984	0.0120259	0.148399	no
12	MMUGID_00003698	Fam71d	6.39606	44.6335	2.62526	1	0.00799201	0.0121093	0.148847	no
1	MMUGID_00014754	Taf1a	4237.94	1516.99	-1.48154	1	0.015984	0.0120992	0.148847	no
2	MMUGID_00023686	Ncoa5	287.543	98.4363	-1.53694	1	0.018981	0.0121443	0.149126	no
5	MMUGID_00006654	Wfs1	2529.87	5858.6	1.21117	1	0.012987	0.0121812	0.149429	no
1	MMUGID_00026394	Gm7694	266.155	89.6624	-1.5591	1	0.010989	0.012227	0.149649	no
12	MMUGID_00037699	Dtd2	50.2827	6.9003	-2.69849	1	0.017982	0.0122222	0.149649	no
2	MMUGID_00047217	Lgr4	70.5665	11.3557	-2.53411	1	0.014985	0.012236	0.149649	no
9	MMUGID_00003701	Rora	289.57	104.801	-1.45754	1	0.00599401	0.0122489	0.149655	no
5	MMUGID_00018936	Ttyh3	618.939	222.296	-1.47317	1	0.012987	0.0122618	0.149663	no
17	MMUGID_00005999	Myom1	4.69667	86.394	3.93934	1	0.00799201	0.0123388	0.149794	no
2	MMUGID_00009963	Gpcpd1	524.081	186.383	-1.48655	1	0.015984	0.012418	0.149794	no
18	MMUGID_00014659	Slc14a2	18.5055	0	-4.28581	1	0.015984	0.0123005	0.149794	no
9	MMUGID_00031301	Cnot10	220.25	81.4843	-1.42348	1	0.013986	0.0124203	0.149794	no
5	MMUGID_00034439	Cad	24.4967	0	-4.67224	1	0.012987	0.0123895	0.149794	no
1	MMUGID_00035661	Stk36	809.099	338.704	-1.25382	1	0.012987	0.0124161	0.149794	no
10	MMUGID_00037930	Tspan8	4.78812	57.6188	3.3402	1	0.010989	0.0123294	0.149794	no
3	MMUGID_00039459	Prcc	70.302	14.3705	-2.21378	1	0.020979	0.012318	0.149794	no
14	MMUGID_00040836	Psmb5	18.6086	113.1	2.54074	1	0.018981	0.0123811	0.149794	no
15	MMUGID_00042507	Ctnnd2	10.6226	91.6205	2.9944	1	0.016983	0.0123012	0.149794	no
16	MMUGID_00044122	Adcy5	369.578	143.633	-1.35738	1	0.011988	0.0123963	0.149794	no
5	MMUGID_00046860	Eif4h	636.366	275.934	-1.20258	1	0.016983	0.0124122	0.149794	no
8	MMUGID_00022133	Dcun1d2	356.881	133.956	-1.40699	1	0.012987	0.012447	0.149967	no
11	MMUGID_00029854	Nipsnap1	207.197	500.054	1.26702	1	0.016983	0.0125075	0.150399	no
2	MMUGID_00047297	Arl14ep	171.109	56.2457	-1.58809	1	0.013986	0.0125043	0.150399	no
5	MMUGID_00036556	Msi1	3.83085	57.7804	3.60499	1	0.00899101	0.0126046	0.151417	no
9	MMUGID_00023235	Endod1	87.4217	17.2886	-2.27346	1	0.018981	0.012619	0.151441	no
15	MMUGID_00013307	Slc25a17	1182.93	3114.81	1.39603	1	0.014985	0.0126875	0.151815	no
8	MMUGID_00031476	Mrpl34	696.916	1721.15	1.30308	1	0.013986	0.0126667	0.151815	no
5	MMUGID_00043357	Hip1	76.7673	11.9395	-2.58738	1	0.017982	0.0126876	0.151815	no
13	MMUGID_00020063	Adarb2	121.156	325.009	1.41619	1	0.011988	0.0127068	0.151895	no
14	MMUGID_00007528	5031414D18Rik	80.0479	16.9244	-2.17685	1	0.014985	0.0128698	0.152496	no
19	MMUGID_00007602	D19Wsu162e	190.356	65.0703	-1.53419	1	0.010989	0.0128581	0.152496	no
9	MMUGID_00015758	Cyp19a1	956.916	4237.23	2.14549	1	0.014985	0.0127863	0.152496	no
1	MMUGID_00023359	Mrpl30	35.0131	111.551	1.64399	1	0.00999001	0.0128671	0.152496	no
19	MMUGID_00024542	Sfxn4	24.4998	93.7976	1.89436	1	0.016983	0.012791	0.152496	no
12	MMUGID_00032872	Ttc7b	394.249	155.501	-1.33659	1	0.016983	0.012866	0.152496	no
7	MMUGID_00033083	Ubfd1	2771.84	1192.39	-1.2163	1	0.010989	0.0128102	0.152496	no
4	MMUGID_00043346	Gm11410	52.3888	6.21269	-2.88793	1	0.014985	0.0128272	0.152496	no
2	MMUGID_00043382	Slc12a6	525.781	224.058	-1.22691	1	0.018981	0.0128342	0.152496	no
8	MMUGID_00015626	Casp3	85.4974	21.1401	-1.966	1	0.013986	0.0129076	0.152646	no
6	MMUGID_00029405	E330009J07Rik	950.204	412.433	-1.2021	1	0.014985	0.0129015	0.152646	no
2	MMUGID_00035139	Gm13481	33.6332	2.79524	-3.18989	1	0.00699301	0.0130015	0.153607	no
19	MMUGID_00044121	Tmem258	1161.44	2592.41	1.1577	1	0.021978	0.0131499	0.155059	no
3	MMUGID_00031490	Zfp704	78.3199	17.4315	-2.10551	1	0.016983	0.013189	0.155269	no
X	MMUGID_00037489	Spin4	3.31322	49.1648	3.53984	1	0.011988	0.0131932	0.155269	no
9	MMUGID_00037562	Trank1	19.1795	0	-4.33482	1	0.013986	0.0133202	0.156612	no
2	MMUGID_00002359	Nr6a1	1490.04	662.284	-1.16862	1	0.013986	0.0134087	0.1575	no
1	MMUGID_00024592	Cep170	314.567	733.564	1.21894	1	0.015984	0.01344	0.157716	no
17	MMUGID_00010057	Rpp21	16.8684	80.8737	2.19599	1	0.016983	0.0134821	0.157901	no
6	MMUGID_00027821	Evx1	44.2017	4.0632	-3.15825	1	0.012987	0.0134771	0.157901	no
2	MMUGID_00033617	Gm14271	46.2055	4.00908	-3.23634	1	0.004995	0.0134947	0.157901	no
13	MMUGID_00005434	Gm26559	25.3564	0.308348	-4.33233	1	0.016983	0.0135435	0.158319	no
5	MMUGID_00022377	Rsbn1l	27.0977	105.256	1.91902	1	0.015984	0.0135833	0.158381	no
13	MMUGID_00023293	Arrdc3	24.2005	163.033	2.70246	1	0.016983	0.0135878	0.158381	no
11	MMUGID_00025762	Pitpnc1	3.29844	37.5592	3.16519	1	0.00999001	0.0135784	0.158381	no
19	MMUGID_00005333	Scd3	108.288	21.3189	-2.2918	1	0.01998	0.0136184	0.158512	no
15	MMUGID_00034310	Zfp7	75.1323	15.6731	-2.19098	1	0.01998	0.013625	0.158512	no
13	MMUGID_00022791	Rreb1	1181.07	520.102	-1.18167	1	0.014985	0.0137013	0.159165	no
2	MMUGID_00040646	Hoxd13	22.6729	0	-4.56517	1	0.01998	0.0137074	0.159165	no
3	MMUGID_00033604	Nfkb1	229.481	19.4259	-3.49618	1	0.00599401	0.0137313	0.159291	no
7	MMUGID_00037409	Stx4a	199.009	498.966	1.32176	1	0.018981	0.0137902	0.15967	no
18	MMUGID_00047275	Ctdp1	413.646	158.684	-1.37666	1	0.016983	0.0137774	0.15967	no
12	MMUGID_00002411	Nfkbia	53.5703	6.93776	-2.78131	1	0.018981	0.0138484	0.160192	no
14	MMUGID_00005912	Cpb2	202.449	503.387	1.30987	1	0.012987	0.0139191	0.160856	no
12	MMUGID_00018952	Bag5	66.201	13.4359	-2.21882	1	0.018981	0.01403	0.161899	no
10	MMUGID_00023814	Stxbp5	2766.93	1232.4	-1.16617	1	0.016983	0.0140359	0.161899	no
X	MMUGID_00046870	Maged1	51.21	220.915	2.08761	1	0.011988	0.0141286	0.162813	no
12	MMUGID_00034945	AI463170	2.27581	28.4173	3.16674	1	0.013986	0.0142113	0.163501	no
11	MMUGID_00038428	2810021J22Rik	33.0796	2.8265	-3.15481	1	0.00999001	0.0142151	0.163501	no
4	MMUGID_00005353	Matn1	11.9525	78.4634	2.61706	1	0.012987	0.0143626	0.165033	no
2	MMUGID_00010054	Dhx35	26.6722	2.16904	-3.12632	1	0.00699301	0.0143754	0.165033	no
17	MMUGID_00034129	Mlst8	20.0431	0.308899	-4.00692	1	0.01998	0.0143998	0.165157	no
3	MMUGID_00041460	Dnajb14	40.2885	4.0811	-3.02253	1	0.00599401	0.0144704	0.16581	no
16	MMUGID_00022859	Urb1	110.725	33.0724	-1.71328	1	0.018981	0.0145056	0.166057	no
19	MMUGID_00015376	Add3	1323.12	558.184	-1.24364	1	0.017982	0.01456	0.166523	no
17	MMUGID_00032797	Ddr1	135.884	345.244	1.33884	1	0.015984	0.0145958	0.166776	no
14	MMUGID_00010574	Lrtm1	12.0568	71.4841	2.47287	1	0.016983	0.0146917	0.167714	no
7	MMUGID_00031962	Sertad3	57.1132	159.348	1.46427	1	0.016983	0.0147234	0.167919	no
14	MMUGID_00042349	Atp8a2	50.5476	191.286	1.89927	1	0.016983	0.0147581	0.168157	no
X	MMUGID_00017880	Fmr1nb	8.38228	50.0277	2.44327	1	0.017982	0.0147883	0.168164	no
14	MMUGID_00039205	Fam213a	75.9225	208.469	1.44526	1	0.014985	0.0148002	0.168164	no
7	MMUGID_00047130	Arhgef1	245.101	91.9328	-1.40499	1	0.016983	0.0147974	0.168164	no
2	MMUGID_00041009	Mettl5	36.8423	118.186	1.65514	1	0.012987	0.0148299	0.16833	no
7	MMUGID_00042560	l7Rn6	90.6118	274.404	1.58794	1	0.015984	0.0148424	0.16833	no
1	MMUGID_00003631	Glul	199.548	24.4299	-2.97935	1	0.017982	0.0148804	0.168446	no
1	MMUGID_00004022	Als2cr11	2.90252	33.1554	3.12963	1	0.011988	0.014873	0.168446	no
2	MMUGID_00029075	Alkbh3	102.115	367.535	1.83755	1	0.020979	0.0149025	0.168539	no
9	MMUGID_00012382	Bace1	156.961	23.4862	-2.68953	1	0.017982	0.01495	0.168919	no
9	MMUGID_00002134	RP23-264N13.2	4.9802	46.2785	2.98292	1	0.010989	0.0149685	0.168972	no
2	MMUGID_00016223	Sulf2	833.809	309.366	-1.42748	1	0.020979	0.0149874	0.168976	no
2	MMUGID_00042463	Fam107b	871.826	316.124	-1.46065	1	0.018981	0.0149966	0.168976	no
11	MMUGID_00040814	Grn	251.21	95.2632	-1.38957	1	0.01998	0.01506	0.169532	no
1	MMUGID_00027006	Lancl1	561.417	243.909	-1.1994	1	0.020979	0.0150747	0.169542	no
19	MMUGID_00046889	Htr7	27.024	2.2098	-3.1261	1	0.00799201	0.0151319	0.170028	no
13	MMUGID_00010881	Foxc1	29.1311	1.573	-3.54973	1	0.00899101	0.0151873	0.170239	no
10	MMUGID_00026962	Rufy2	87.2107	236.546	1.42918	1	0.012987	0.0151926	0.170239	no
12	MMUGID_00028144	Rnf113a2	433.352	997.969	1.20157	1	0.015984	0.0151687	0.170239	no
1	MMUGID_00004329	Erbb4	23.3196	97.6328	2.01995	1	0.016983	0.015247	0.170691	no
7	MMUGID_00034899	Tfpt	445.155	1009.03	1.17878	1	0.013986	0.0152781	0.170881	no
14	MMUGID_00002523	Slain1	4101.44	1820.51	-1.17135	1	0.016983	0.0153135	0.170963	no
11	MMUGID_00016422	Tnfsf12	7.09704	68.2794	3.09696	1	0.00799201	0.0153131	0.170963	no
18	MMUGID_00036565	Mbp	22.1652	85.5997	1.9024	1	0.015984	0.0153304	0.170995	no
17	MMUGID_00028628	Gm4566	205.968	539.441	1.38473	1	0.020979	0.0153886	0.171487	no
5	MMUGID_00005213	Cops6	570.758	1323.45	1.21192	1	0.016983	0.0154431	0.171781	no
8	MMUGID_00036916	Zfp866	180.681	66.7536	-1.42304	1	0.018981	0.0154432	0.171781	no
X	MMUGID_00046502	Usp27x	453.578	47.5224	-3.2278	1	0.024975	0.0154623	0.171837	no
11	MMUGID_00033760	Trpv3	25.6079	102.179	1.95522	1	0.022977	0.0154933	0.172023	no
1	MMUGID_00003994	Psen2	174.435	431.209	1.30079	1	0.021978	0.0155998	0.17289	no
2	MMUGID_00026057	Fam83d	46.9132	6.20043	-2.73427	1	0.013986	0.0155882	0.17289	no
X	MMUGID_00042622	Zmym3	170.248	41.8424	-1.99897	1	0.01998	0.0156141	0.172892	no
19	MMUGID_00013380	2010002M12Rik	2404.11	1096.76	-1.13154	1	0.012987	0.0157245	0.173956	no
18	MMUGID_00032657	Hmgxb3	544.1	228.485	-1.24812	1	0.015984	0.0157436	0.174009	no
5	MMUGID_00043769	Fam53a	79.0231	19.0665	-1.99563	1	0.017982	0.0157583	0.174013	no
6	MMUGID_00005936	Gm839	1744.76	771.311	-1.1766	1	0.01998	0.0158231	0.17457	no
14	MMUGID_00031273	Il17rd	820.216	355.755	-1.20283	1	0.023976	0.0158536	0.174748	no
4	MMUGID_00018473	Pnrc1	946.258	414.816	-1.18781	1	0.012987	0.0159082	0.175126	no
7	MMUGID_00031905	Ampd3	326.414	88.8244	-1.86594	1	0.016983	0.0159166	0.175126	no
7	MMUGID_00013797	E2f8	185.848	41.7994	-2.1262	1	0.018981	0.0159779	0.175324	no
2	MMUGID_00014608	Ubr1	88.3083	266.666	1.58357	1	0.016983	0.0159616	0.175324	no
17	MMUGID_00019884	Ccnd3	167.402	56.0712	-1.56108	1	0.014985	0.0159749	0.175324	no
2	MMUGID_00019895	Gm17281	18.5317	98.74	2.35235	1	0.026973	0.0160554	0.175675	no
19	MMUGID_00026161	Vps51	20.3445	0.308348	-4.02804	1	0.01998	0.0160527	0.175675	no
7	MMUGID_00030205	Prr24	28.2651	1.23505	-3.7108	1	0.022977	0.0160389	0.175675	no
4	MMUGID_00046992	Pgm2	39.8077	4.96538	-2.77416	1	0.011988	0.0160676	0.175675	no
13	MMUGID_00034785	Gm10323	6.65306	49.8121	2.73106	1	0.017982	0.0161351	0.176255	no
10	MMUGID_00013459	Hivep2	198.468	485.838	1.28728	1	0.015984	0.016227	0.1771	no
14	MMUGID_00011246	Gpr137c	117.199	295.686	1.32772	1	0.018981	0.0162504	0.177196	no
2	MMUGID_00029886	Sox12	23.509	0.318401	-4.21645	1	0.023976	0.0162985	0.177403	no
13	MMUGID_00043653	Tubb2a	2279.22	5428.11	1.25154	1	0.022977	0.0162864	0.177403	no
8	MMUGID_00016567	Cbln1	30.8538	1.85174	-3.48155	1	0.013986	0.0163504	0.177809	no
15	MMUGID_00019891	1700011A15Rik	27.3764	0.617798	-4.13259	1	0.01998	0.0163884	0.177904	no
10	MMUGID_00013215	Aifm2	4.11438	39.4386	2.9831	1	0.010989	0.0164305	0.178203	no
2	MMUGID_00019898	Rps21	28.3539	102.886	1.82338	1	0.018981	0.0164652	0.178419	no
10	MMUGID_00001600	Ccdc38	110.65	334.969	1.58934	1	0.024975	0.016576	0.17866	no
12	MMUGID_00010664	AK043332	45.2777	6.31046	-2.66228	1	0.011988	0.0165668	0.17866	no
3	MMUGID_00011476	Slc9b1	113.638	282.218	1.30483	1	0.015984	0.0165263	0.17866	no
2	MMUGID_00019178	Fnbp1	113.083	367.572	1.69186	1	0.017982	0.0165747	0.17866	no
2	MMUGID_00019811	Gm13443	7.59616	48.9683	2.53925	1	0.016983	0.0166342	0.17866	no
11	MMUGID_00028065	Gsg2	1754.76	800.093	-1.13205	1	0.017982	0.0165821	0.17866	no
13	MMUGID_00039535	Cwc27	522.831	1407.48	1.42697	1	0.01998	0.0166076	0.17866	no
1	MMUGID_00042120	Batf3	12.2309	66.0383	2.34107	1	0.015984	0.0166273	0.17866	no
5	MMUGID_00045196	Rnf32	146.627	371.758	1.33628	1	0.024975	0.0165294	0.17866	no
8	MMUGID_00045834	Lrrc8e	574.452	246.829	-1.21535	1	0.018981	0.0166068	0.17866	no
10	MMUGID_00004534	Sarnp	77.9291	205.541	1.3878	1	0.014985	0.0167533	0.179781	no
12	MMUGID_00006418	Ccdc175	7.64362	49.157	2.53674	1	0.020979	0.0168511	0.179879	no
8	MMUGID_00009715	Tpm4	20.982	144.442	2.72605	1	0.01998	0.0167803	0.179879	no
18	MMUGID_00011858	Zfp608	249.285	65.3404	-1.91561	1	0.016983	0.0168462	0.179879	no
8	MMUGID_00032839	Zmat4	349.694	147.507	-1.23968	1	0.018981	0.016842	0.179879	no
6	MMUGID_00035954	Gm1070	4060.14	1851.61	-1.13232	1	0.020979	0.0168268	0.179879	no
17	MMUGID_00038192	Paqr4	153.832	43.8281	-1.78823	1	0.023976	0.0167984	0.179879	no
17	MMUGID_00019619	Zbtb14	152.794	50.801	-1.56995	1	0.018981	0.0168929	0.180167	no
9	MMUGID_00010766	Isl2	41.3882	129.636	1.62382	1	0.018981	0.0169759	0.180802	no
13	MMUGID_00020957	Zfp131	631.272	264.829	-1.25005	1	0.028971	0.0169944	0.180802	no
12	MMUGID_00030360	Tcl1b2	1863.77	623.948	-1.57719	1	0.01998	0.0169971	0.180802	no
8	MMUGID_00001310	Rpl18a	72.6926	197.556	1.42995	1	0.017982	0.0170482	0.181187	no
4	MMUGID_00009609	Ccdc30	12.9113	124.929	3.17829	1	0.017982	0.0170796	0.181363	no
4	MMUGID_00003936	Topors	927.037	416.533	-1.15229	1	0.020979	0.017121	0.181486	no
15	MMUGID_00036185	Brd1	2862.01	1301.75	-1.13598	1	0.015984	0.0171859	0.182015	no
4	MMUGID_00020647	Gm13157	40.7407	122.504	1.56503	1	0.013986	0.0172659	0.182703	no
3	MMUGID_00046571	Ap4b1	28.3607	121.062	2.05565	1	0.024975	0.0173447	0.183219	no
8	MMUGID_00025059	Lsm6	273.226	624.866	1.19049	1	0.021978	0.0174228	0.183884	no
5	MMUGID_00043727	Ccdc164	0.644352	20.9401	3.73798	1	0.015984	0.0174777	0.184303	no
7	MMUGID_00004455	Cacng7	130.224	668.738	2.35157	1	0.017982	0.0176922	0.18594	no
8	MMUGID_00015429	Evi5l	70.764	284.73	1.99332	1	0.023976	0.017706	0.18594	no
6	MMUGID_00021901	Klhdc10	1399.58	3144.4	1.16722	1	0.016983	0.0176992	0.18594	no
15	MMUGID_00036826	Tmem65	918.117	419.038	-1.12973	1	0.018981	0.0177093	0.18594	no
X	MMUGID_00039352	Gabrq	77.5205	6.17798	-3.45142	1	0.00799201	0.0176505	0.18594	no
14	MMUGID_00005166	3830406C13Rik	134.107	326.705	1.27829	1	0.021978	0.0177923	0.18665	no
2	MMUGID_00002789	Cdh4	199.939	24.4029	-2.9837	1	0.021978	0.017831	0.186895	no
6	MMUGID_00029879	Adcyap1r1	84.2369	19.9928	-2.02159	1	0.020979	0.01788	0.187248	no
13	MMUGID_00046133	Kdm1b	1193.79	540.405	-1.14198	1	0.018981	0.0179014	0.187311	no
3	MMUGID_00026709	Pkia	1.30046	19.5677	3.16038	1	0.016983	0.0180607	0.188815	no
12	MMUGID_00005271	Brf1	629.696	270.797	-1.21441	1	0.01998	0.018159	0.18968	no
18	MMUGID_00042679	Tshz1	1449.52	545.323	-1.40874	1	0.016983	0.0182472	0.190438	no
X	MMUGID_00046927	Gm15155	0.325115	16.5399	3.72645	1	0.021978	0.0182649	0.190459	no
7	MMUGID_00014120	Spon1	195.909	65.0214	-1.57653	1	0.018981	0.0182954	0.190613	no
1	MMUGID_00043648	Phlpp1	15.8427	67.8162	2.03062	1	0.023976	0.0183189	0.190695	no
10	MMUGID_00000722	Ccdc105	329.576	729.5	1.1439	1	0.021978	0.0184422	0.191489	no
X	MMUGID_00004187	Akap17b	4844.66	2177.48	-1.15337	1	0.01998	0.0184424	0.191489	no
9	MMUGID_00014971	Gk5	542.45	1211.59	1.15787	1	0.021978	0.0184399	0.191489	no
1	MMUGID_00025786	Cd247	56.1483	6.57695	-2.91502	1	0.023976	0.0185334	0.192106	no
13	MMUGID_00044225	Prpf4b	896.632	400.031	-1.16241	1	0.015984	0.0185323	0.192106	no
17	MMUGID_00022703	Sfta2	145.693	527.897	1.85019	1	0.015984	0.0185912	0.192542	no
X	MMUGID_00005740	Mtcp1	164.412	396.047	1.26325	1	0.022977	0.0186136	0.19261	no
6	MMUGID_00018407	Plxna1	878.089	375.132	-1.22477	1	0.020979	0.0186678	0.193006	no
7	MMUGID_00003174	Leng1	15.7419	67.9691	2.04248	1	0.020979	0.0187603	0.193147	no
2	MMUGID_00017126	Patl2	279.799	74.272	-1.89935	1	0.015984	0.0187538	0.193147	no
18	MMUGID_00028920	Ppargc1b	133.194	32.0493	-2.02162	1	0.018981	0.0186985	0.193147	no
14	MMUGID_00030209	Fdft1	6819.7	14986.5	1.13576	1	0.015984	0.0187607	0.193147	no
1	MMUGID_00035424	Lin9	122.851	305.219	1.30596	1	0.030969	0.0187346	0.193147	no
15	MMUGID_00006475	Ep300	933.724	423.575	-1.13852	1	0.021978	0.0188064	0.193249	no
8	MMUGID_00007317	Slc38a8	81.1215	208.736	1.35274	1	0.022977	0.0188501	0.193249	no
11	MMUGID_00018498	Morc2a	547.239	224.651	-1.28071	1	0.018981	0.0188344	0.193249	no
5	MMUGID_00040713	5033403H07Rik	10.9455	78.4273	2.73317	1	0.014985	0.0188401	0.193249	no
10	MMUGID_00044583	Stk11	894.608	352.129	-1.34267	1	0.021978	0.0188458	0.193249	no
10	MMUGID_00017255	Bloc1s1	8.97391	60.7055	2.62917	1	0.01998	0.0189124	0.193325	no
8	MMUGID_00021168	Gm26397	23.2352	0.935098	-3.64663	1	0.023976	0.0189369	0.193325	no
12	MMUGID_00029331	Fam110c	1308.07	597.551	-1.129	1	0.020979	0.0189244	0.193325	no
2	MMUGID_00029642	4930529M08Rik	59.2346	11.8165	-2.23259	1	0.025974	0.0189187	0.193325	no
13	MMUGID_00040671	Caml	199.789	61.9419	-1.67358	1	0.022977	0.0189057	0.193325	no
12	MMUGID_00039977	Tecpr2	35.8233	1.54174	-3.85673	1	0.021978	0.0190129	0.193938	no
17	MMUGID_00018175	Plekhh2	2.88489	29.3045	2.96359	1	0.010989	0.0190622	0.194278	no
9	MMUGID_00034833	Lca5	79.3267	224.258	1.48763	1	0.016983	0.0191504	0.195013	no
17	MMUGID_00002978	Tbcc	62.1107	12.7376	-2.19976	1	0.023976	0.0192142	0.195499	no
18	MMUGID_00005800	Ttc39c	193.54	64.2558	-1.57589	1	0.017982	0.0193165	0.196053	no
14	MMUGID_00020775	Extl3	2463.76	1146.77	-1.10261	1	0.016983	0.0193269	0.196053	no
1	MMUGID_00030149	AK139544	32.7638	163.324	2.283	1	0.01998	0.0193071	0.196053	no
17	MMUGID_00043848	Kdm4b	30.8878	1.91041	-3.45371	1	0.016983	0.019333	0.196053	no
5	MMUGID_00021959	Mapkapk5	184.116	63.0628	-1.53087	1	0.020979	0.0193988	0.196556	no
18	MMUGID_00037659	Wdr55	702.654	314.437	-1.15751	1	0.020979	0.0195265	0.197685	no
14	MMUGID_00020914	AK136780	4.96542	67.5857	3.52321	1	0.012987	0.0195681	0.197942	no
X	MMUGID_00004524	Usp51	89.6233	28.5465	-1.61689	1	0.023976	0.0196044	0.197965	no
1	MMUGID_00010991	Fam124b	6.39606	43.7021	2.59551	1	0.020979	0.0196355	0.197965	no
10	MMUGID_00030103	Efna2	83.7082	17.154	-2.22221	1	0.024975	0.0195878	0.197965	no
5	MMUGID_00042446	Hfm1	8.65994	52.3953	2.46663	1	0.01998	0.0196337	0.197965	no
10	MMUGID_00000456	Col13a1	39.0874	3.15495	-3.27024	1	0.014985	0.0197207	0.198168	no
10	MMUGID_00007374	Gnptab	411.497	938.735	1.18787	1	0.017982	0.0197201	0.198168	no
9	MMUGID_00018953	Tmod2	123.094	26.6434	-2.16642	1	0.024975	0.0196893	0.198168	no
6	MMUGID_00031945	Gm5724	4.75873	41.2888	2.87645	1	0.00799201	0.0196942	0.198168	no
3	MMUGID_00028078	Ankrd50	172.681	65.4322	-1.38649	1	0.018981	0.0198259	0.19906	no
17	MMUGID_00026935	Znrd1	72.2643	188.099	1.36796	1	0.024975	0.0200326	0.200805	no
7	MMUGID_00000335	Sympk	622.591	274.024	-1.18105	1	0.024975	0.0200773	0.200921	no
4	MMUGID_00042716	Tmem8b	178.218	61.7713	-1.51354	1	0.016983	0.0200676	0.200921	no
15	MMUGID_00009510	Gsdmc	22.8952	111.999	2.24152	1	0.027972	0.0202199	0.202017	no
3	MMUGID_00024955	Pcdh10	121.589	41.7182	-1.5209	1	0.017982	0.0202769	0.20242	no
3	MMUGID_00001439	Gipc2	267.609	77.62	-1.77254	1	0.024975	0.0203192	0.202565	no
1	MMUGID_00011555	1700019D03Rik	55.5053	7.29307	-2.76841	1	0.010989	0.0203247	0.202565	no
6	MMUGID_00022994	Rmnd5a	1794.7	794.683	-1.17428	1	0.024975	0.0203989	0.202805	no
1	MMUGID_00025238	Cxcr4	23.3235	136.139	2.49522	1	0.027972	0.0203849	0.202805	no
1	MMUGID_00036979	Camk1g	9.81863	137.671	3.68008	1	0.026973	0.020379	0.202805	no
4	MMUGID_00040292	Rps20	14.1015	68.1711	2.19548	1	0.025974	0.0205007	0.203651	no
16	MMUGID_00020752	Top3b	244.781	580.512	1.24244	1	0.023976	0.0205778	0.204251	no
7	MMUGID_00043958	Zfp28	86.7469	218.96	1.32582	1	0.01998	0.0206058	0.204362	no
7	MMUGID_00009543	Mrpl48	1534.67	3305.22	1.10631	1	0.022977	0.020678	0.204412	no
X	MMUGID_00010396	Rpl10	37.9128	112.056	1.53872	1	0.023976	0.0206438	0.204412	no
2	MMUGID_00012499	Ino80	763.639	343.05	-1.15216	1	0.017982	0.0206633	0.204412	no
10	MMUGID_00038661	Erbb3	20.1428	169.776	3.01387	1	0.021978	0.0206994	0.204457	no
11	MMUGID_00007217	Btbd17	20.8854	0.617798	-3.75787	1	0.01998	0.0208091	0.205303	no
13	MMUGID_00028732	Atxn1	1775.52	600.888	-1.56149	1	0.021978	0.0208188	0.205303	no
19	MMUGID_00025030	Pcx	49.031	7.86955	-2.49589	1	0.026973	0.0208375	0.205321	no
X	MMUGID_00013646	F8a	58.8205	12.779	-2.11817	1	0.018981	0.0209444	0.206208	no
2	MMUGID_00033685	Gpr158	213.015	87.954	-1.26658	1	0.024975	0.0210856	0.207179	no
7	MMUGID_00040457	Gde1	72.2039	258.112	1.82358	1	0.024975	0.0210942	0.207179	no
15	MMUGID_00047625	BC048502	12.0533	57.1863	2.15627	1	0.021978	0.021082	0.207179	no
11	MMUGID_00022885	Prpsap2	290.783	675.007	1.21214	1	0.017982	0.0211385	0.20728	no
19	MMUGID_00025502	Naa40	596.145	271.677	-1.13089	1	0.022977	0.0211283	0.20728	no
2	MMUGID_00006713	Galnt3	210.682	53.3868	-1.96057	1	0.026973	0.0214164	0.209667	no
16	MMUGID_00017143	E330017A01Rik	473.358	1180.97	1.31715	1	0.025974	0.0214072	0.209667	no
13	MMUGID_00007958	Hist1h2aa	771.803	1718.64	1.15393	1	0.025974	0.0215454	0.210085	no
11	MMUGID_00009278	Patz1	385.22	114.149	-1.74592	1	0.026973	0.0215398	0.210085	no
5	MMUGID_00011461	Drc1	0.644352	21.239	3.7575	1	0.022977	0.0214925	0.210085	no
4	MMUGID_00014393	Snip1	5.27895	38.3084	2.64624	1	0.017982	0.021545	0.210085	no
14	MMUGID_00047510	Rhobtb2	129.021	38.5562	-1.71677	1	0.025974	0.0215412	0.210085	no
6	MMUGID_00014639	Naa38	13.0491	58.3632	2.07909	1	0.020979	0.0215757	0.210212	no
6	MMUGID_00017298	Eif4e3	1322.57	632.65	-1.06267	1	0.027972	0.0216502	0.210676	no
15	MMUGID_00017401	Dnalc4	172.439	49.6319	-1.77631	1	0.021978	0.0216753	0.210676	no
7	MMUGID_00026946	Nup62	2079.31	975.834	-1.09061	1	0.020979	0.0216593	0.210676	no
1	MMUGID_00005558	Adhfe1	83.0252	213.425	1.35158	1	0.026973	0.0217021	0.210768	no
X	MMUGID_00038774	Gm14818	6.10665	56.5381	3.01728	1	0.023976	0.0217702	0.211262	no
14	MMUGID_00019861	Oxnad1	69.942	185.503	1.39449	1	0.025974	0.0217948	0.211332	no
5	MMUGID_00029250	Ptcd1	190.528	71.944	-1.39269	1	0.022977	0.0218222	0.211428	no
11	MMUGID_00025417	Sumo2	733.664	1619.97	1.1417	1	0.022977	0.0218844	0.211694	no
11	MMUGID_00034043	Tbrg4	29.4212	3.40189	-2.78889	1	0.012987	0.0218723	0.211694	no
2	MMUGID_00006951	Surf1	102.993	265.869	1.35965	1	0.025974	0.0219719	0.212034	no
4	MMUGID_00010416	Gpr63	143.12	396.184	1.46254	1	0.01998	0.0220717	0.212034	no
11	MMUGID_00012747	Kif1c	142.538	44.8814	-1.64545	1	0.023976	0.0220084	0.212034	no
7	MMUGID_00014594	Klhl25	140.998	48.0259	-1.53426	1	0.022977	0.0220558	0.212034	no
6	MMUGID_00030128	Zc3hav1	21.304	0.616697	-3.78618	1	0.027972	0.0220536	0.212034	no
2	MMUGID_00030264	Slc2a10	51.2039	9.46431	-2.31868	1	0.01998	0.0219924	0.212034	no
4	MMUGID_00036577	Oprd1	325.238	99.2762	-1.70195	1	0.023976	0.0220248	0.212034	no
10	MMUGID_00037335	Myl6	87.8064	242.527	1.45534	1	0.020979	0.0220764	0.212034	no
1	MMUGID_00045034	Mybl1	1165.97	534.39	-1.1241	1	0.023976	0.0219864	0.212034	no
6	MMUGID_00040412	Dyrk4	5.04227	38.9889	2.72644	1	0.027972	0.0221532	0.212604	no
8	MMUGID_00025303	Prkaca	235.166	62.6553	-1.89145	1	0.030969	0.0221915	0.212804	no
17	MMUGID_00021116	Sik1	60.8608	12.2126	-2.22711	1	0.024975	0.0222738	0.213425	no
3	MMUGID_00035800	Slc44a5	43.742	7.45393	-2.40394	1	0.020979	0.0222972	0.213481	no
8	MMUGID_00035150	Arhgef10	4.52222	51.0335	3.23612	1	0.020979	0.0223302	0.213629	no
17	MMUGID_00044028	Thoc6	83.1948	216.038	1.36614	1	0.028971	0.0223628	0.213773	no
19	MMUGID_00026277	6720468P15Rik	176.653	451.773	1.34973	1	0.031968	0.0224057	0.214015	no
14	MMUGID_00020039	Cdadc1	46.945	9.41515	-2.2027	1	0.024975	0.0224951	0.2147	no
14	MMUGID_00008994	Mettl3	646.153	1394.77	1.10888	1	0.025974	0.0225176	0.214733	no
10	MMUGID_00024014	1810008A18Rik	42.3978	4.94748	-2.86727	1	0.021978	0.022545	0.214733	no
12	MMUGID_00031135	Fam49a	97.5392	16.6701	-2.47939	1	0.022977	0.0225692	0.214733	no
7	MMUGID_00041636	RP24-312B12.1	26.0097	1.90035	-3.21918	1	0.01998	0.0225655	0.214733	no
14	MMUGID_00038748	Nisch	130.757	28.7001	-2.14934	1	0.031968	0.0225987	0.214847	no
2	MMUGID_00032190	Phf20	3704.24	1692.44	-1.12961	1	0.026973	0.0226689	0.215104	no
19	MMUGID_00037988	Slc3a2	577.734	1247.1	1.10876	1	0.01998	0.0226543	0.215104	no
11	MMUGID_00045201	Caskin2	160.141	44.8735	-1.81259	1	0.022977	0.0226788	0.215104	no
6	MMUGID_00007780	Tril	121.211	15.233	-2.91238	1	0.027972	0.0227466	0.215579	no
3	MMUGID_00006247	Mfsd1	232.284	521.442	1.16318	1	0.026973	0.0228229	0.215967	no
5	MMUGID_00010578	Coq5	174.014	598.411	1.77608	1	0.027972	0.022823	0.215967	no
10	MMUGID_00036308	Raet1e	20.0869	72.8694	1.80863	1	0.028971	0.0228879	0.216244	no
14	MMUGID_00042925	Chchd1	1.30046	19.1432	3.1303	1	0.022977	0.0228873	0.216244	no
18	MMUGID_00013199	Greb1l	6.87514	51.4337	2.73512	1	0.022977	0.0229401	0.216324	no
X	MMUGID_00044496	Rap2c	117.862	437.359	1.88283	1	0.021978	0.0229496	0.216324	no
7	MMUGID_00014100	Clns1a	434.349	921.886	1.08398	1	0.025974	0.0230269	0.216884	no
19	MMUGID_00029334	Wbp1l	82.4438	22.3271	-1.8388	1	0.022977	0.0230799	0.217215	no
5	MMUGID_00012096	Pds5a	381.315	169.461	-1.16533	1	0.018981	0.0231543	0.217411	no
8	MMUGID_00012462	Ankrd11	139.807	342.039	1.28465	1	0.021978	0.0231447	0.217411	no
12	MMUGID_00019088	Inf2	18.842	0	-4.31048	1	0.021978	0.0231349	0.217411	no
18	MMUGID_00010547	Dsc2	156.132	57.4521	-1.42666	1	0.032967	0.0232419	0.21793	no
7	MMUGID_00029677	Cyp2b23	35.7679	117.715	1.69098	1	0.017982	0.0232812	0.21793	no
3	MMUGID_00042192	Prss48	4.87673	46.944	3.02827	1	0.012987	0.023268	0.21793	no
15	MMUGID_00046121	Hrsp12	198.635	465.468	1.22442	1	0.01998	0.0232686	0.21793	no
5	MMUGID_00039312	Rilpl1	18.4845	140.817	2.86363	1	0.025974	0.0233303	0.218222	no
10	MMUGID_00005725	Tmem5	247.145	99.7398	-1.30055	1	0.024975	0.0234891	0.219203	no
5	MMUGID_00007688	Pdx1	158.992	49.2535	-1.6707	1	0.027972	0.0234892	0.219203	no
15	MMUGID_00019305	Rai14	741.398	292.397	-1.33934	1	0.022977	0.0234597	0.219203	no
8	MMUGID_00004711	Klhl2	443.393	173.183	-1.35123	1	0.020979	0.0235888	0.21927	no
11	MMUGID_00005119	Slc25a35	393.195	921.215	1.22619	1	0.017982	0.0235796	0.21927	no
7	MMUGID_00012273	Pdcd2l	207.886	472.693	1.18124	1	0.024975	0.0236038	0.21927	no
2	MMUGID_00013985	Plagl2	999.133	356.439	-1.48442	1	0.023976	0.0235321	0.21927	no
7	MMUGID_00022551	Usp31	799.763	358.177	-1.15668	1	0.028971	0.0236046	0.21927	no
9	MMUGID_00023829	BC017612	232.479	620.7	1.41292	1	0.01998	0.0235587	0.21927	no
X	MMUGID_00039308	AK136006	126.808	39.6702	-1.65194	1	0.030969	0.0236535	0.219557	no
11	MMUGID_00005411	Gm12248	2.33787	28.9814	3.16707	1	0.017982	0.0237209	0.220015	no
6	MMUGID_00024127	Cadps2	87.3391	22.8259	-1.89052	1	0.024975	0.0237393	0.220018	no
12	MMUGID_00020125	D130020L05Rik	12.5733	72.2831	2.43271	1	0.02997	0.02383	0.220691	no
7	MMUGID_00031404	Arfip2	79.9689	222.913	1.4675	1	0.021978	0.0238939	0.221114	no
1	MMUGID_00039572	Fam168b	195.142	67.3477	-1.52093	1	0.027972	0.0239362	0.221337	no
16	MMUGID_00006723	Parn	410.764	880.035	1.09738	1	0.026973	0.0240322	0.222056	no
14	MMUGID_00027388	Slc7a7	6.13345	73.8098	3.39056	1	0.021978	0.0240551	0.222099	no
2	MMUGID_00044786	Plcb1	165.126	374.335	1.17591	1	0.012987	0.0240826	0.222185	no
14	MMUGID_00022320	Adam7	12.813	80.1361	2.55431	1	0.02997	0.0241027	0.222201	no
10	MMUGID_00022257	Dgka	18.2427	0	-4.26624	1	0.034965	0.0241545	0.22251	no
3	MMUGID_00037592	Mrps21	256.26	585.857	1.18978	1	0.025974	0.0241946	0.222711	no
7	MMUGID_00038831	Zfp574	389.127	168.417	-1.20337	1	0.028971	0.0243062	0.22357	no
1	MMUGID_00009827	Myoc	38.9469	112.298	1.50396	1	0.024975	0.0244739	0.224772	no
1	MMUGID_00009321	Ralgps2	2432.68	1177.92	-1.04567	1	0.027972	0.0245428	0.225156	no
9	MMUGID_00015707	Cmc1	198.617	443.976	1.15649	1	0.031968	0.0245862	0.225156	no
10	MMUGID_00038559	Osbpl8	3481.33	1707.61	-1.02723	1	0.026973	0.0245654	0.225156	no
8	MMUGID_00046620	Zfp330	149.7	56.874	-1.38069	1	0.023976	0.0245897	0.225156	no
3	MMUGID_00013917	Rap2b	184.442	70.2895	-1.3792	1	0.026973	0.0246784	0.225798	no
8	MMUGID_00029573	Ccdc113	21.5553	1.91041	-2.95417	1	0.025974	0.024733	0.226128	no
5	MMUGID_00002441	Dnajc30	77.3969	14.8252	-2.30857	1	0.026973	0.024862	0.227137	no
3	MMUGID_00035673	Arhgef11	1234.95	606.926	-1.02365	1	0.021978	0.0250179	0.228389	no
3	MMUGID_00002833	Trmt13	130.249	325.966	1.31683	1	0.028971	0.0250577	0.228581	no
X	MMUGID_00018346	BC022960	436.271	945.036	1.11337	1	0.036963	0.0250833	0.228593	no
19	MMUGID_00043202	Vps37c	134.133	52.3243	-1.34152	1	0.023976	0.0250974	0.228593	no
14	MMUGID_00044883	Thrb	98.2684	24.7413	-1.94725	1	0.031968	0.0251342	0.228593	no
1	MMUGID_00001244	Dcaf8	3977.24	1892.68	-1.07094	1	0.032967	0.0252858	0.229629	no
8	MMUGID_00011930	Tex15	736.355	2333.5	1.66268	1	0.025974	0.0252735	0.229629	no
5	MMUGID_00037078	Kmt2e	14.288	60.7402	2.01381	1	0.027972	0.0253176	0.229746	no
7	MMUGID_00032022	Timm50	60.8671	12.5052	-2.19565	1	0.025974	0.0253422	0.229799	no
13	MMUGID_00033761	2010001K21Rik	67.7447	8.83811	-2.8048	1	0.023976	0.025368	0.229861	no
11	MMUGID_00001416	Sost	19.9833	0.6273	-3.68869	1	0.01998	0.0254309	0.230259	no
7	MMUGID_00009881	Ndufab1	45.4341	123.628	1.42437	1	0.028971	0.0255654	0.2313	no
2	MMUGID_00029551	Btbd3	16.3272	0	-4.11497	1	0.025974	0.0255838	0.2313	no
16	MMUGID_00036332	Bbx	60.5696	209.568	1.77399	1	0.024975	0.025636	0.231428	no
18	MMUGID_00012566	Svil	111.732	268.786	1.25892	1	0.027972	0.0257267	0.232075	no
11	MMUGID_00043600	2210409E12Rik	13.7825	56.8074	1.96736	1	0.033966	0.0257581	0.232185	no
10	MMUGID_00000686	Zbtb7a	49.4235	6.95511	-2.66414	1	0.023976	0.0258247	0.232269	no
2	MMUGID_00032076	Sestd1	1259.8	559.8	-1.16878	1	0.030969	0.0258209	0.232269	no
4	MMUGID_00034855	Tspan1	26.5282	108.831	1.9963	1	0.024975	0.0258155	0.232269	no
5	MMUGID_00036888	Gnb2	29.673	3.7722	-2.68424	1	0.020979	0.0258858	0.232647	no
4	MMUGID_00001665	Ldlrap1	82.8544	16.3639	-2.27179	1	0.027972	0.0260291	0.233246	no
9	MMUGID_00004234	Leo1	577.846	1185.68	1.03568	1	0.023976	0.0260029	0.233246	no
11	MMUGID_00010015	Gm17586	23.6893	2.4997	-2.81858	1	0.021978	0.0260258	0.233246	no
11	MMUGID_00024969	Lrrc48	27.795	88.0507	1.62881	1	0.027972	0.0259904	0.233246	no
19	MMUGID_00036897	Kank1	52.0536	150.574	1.5145	1	0.01998	0.0260544	0.233301	no
18	MMUGID_00008329	Impact	58.5643	151.035	1.35188	1	0.027972	0.0261707	0.233565	no
6	MMUGID_00016060	Htra2	125.491	46.9882	-1.39829	1	0.020979	0.0261457	0.233565	no
4	MMUGID_00018637	Frmd3	30.9362	198.178	2.64079	1	0.033966	0.0261991	0.233565	no
14	MMUGID_00021109	Phf11d	1.74383	22.3572	3.08961	1	0.023976	0.0261902	0.233565	no
6	MMUGID_00033551	Olfr214	61.7117	162.052	1.37853	1	0.018981	0.0261357	0.233565	no
2	MMUGID_00047529	Pla2r1	19.1473	1.2535	-3.16035	1	0.026973	0.0261492	0.233565	no
2	MMUGID_00021312	Traf6	20.1254	68.2985	1.71384	1	0.021978	0.0263137	0.234244	no
5	MMUGID_00038363	Ube3b	109.898	27.4375	-1.96336	1	0.034965	0.0263048	0.234244	no
4	MMUGID_00022776	Ddx58	219.075	557.717	1.34412	1	0.017982	0.0263589	0.234474	no
4	MMUGID_00023049	Zbtb8os	64.3365	164.136	1.33769	1	0.031968	0.0264001	0.234572	no
2	MMUGID_00024807	Camk1d	507.279	231.808	-1.12648	1	0.030969	0.0264084	0.234572	no
6	MMUGID_00030497	Spam1	78.1874	15.1776	-2.29127	1	0.032967	0.026435	0.234637	no
12	MMUGID_00016165	Nrxn3	20.5978	75.6472	1.82735	1	0.027972	0.0264746	0.234647	no
1	MMUGID_00019784	Acadl	9.32798	60.4956	2.57393	1	0.031968	0.026464	0.234647	no
17	MMUGID_00011534	Mcfd2	81.7594	22.1518	-1.8378	1	0.030969	0.0265149	0.234662	no
9	MMUGID_00029402	Ctnnb1	3865.53	1891.27	-1.03092	1	0.030969	0.0264983	0.234662	no
16	MMUGID_00038728	Impg2	4.93879	52.4608	3.17024	1	0.021978	0.0265736	0.235011	no
1	MMUGID_00019087	Ppp2r5a	36.7063	112.164	1.58554	1	0.023976	0.0265984	0.235059	no
3	MMUGID_00024476	Itga10	35.1045	3.78225	-2.91642	1	0.021978	0.0266392	0.235249	no
X	MMUGID_00005274	Syn1	23.3289	1.55179	-3.25309	1	0.021978	0.0268099	0.235389	no
5	MMUGID_00006914	Hgf	19.1996	119.361	2.57497	1	0.025974	0.0267331	0.235389	no
17	MMUGID_00007525	1600012H06Rik	7.88575	49.0013	2.4924	1	0.023976	0.0267887	0.235389	no
10	MMUGID_00026409	Slc16a9	9.73305	54.5571	2.37191	1	0.026973	0.0267976	0.235389	no
X	MMUGID_00032920	Gpc3	56.0551	6.04012	-3.01868	1	0.016983	0.0267087	0.235389	no
18	MMUGID_00033647	Ccbe1	51.0027	10.8652	-2.13185	1	0.033966	0.0267538	0.235389	no
14	MMUGID_00037953	Slmap	1033.71	2205.16	1.09232	1	0.027972	0.0267906	0.235389	no
5	MMUGID_00038188	Ift172	47.8345	146.762	1.5973	1	0.030969	0.0267202	0.235389	no
2	MMUGID_00041231	Trp53bp1	4300.49	2063.84	-1.05881	1	0.031968	0.0268464	0.23554	no
4	MMUGID_00003513	Erp44	86.6197	218.435	1.32446	1	0.024975	0.0269206	0.235717	no
X	MMUGID_00009889	Prickle3	129.793	33.4852	-1.92323	1	0.034965	0.0268941	0.235717	no
11	MMUGID_00040464	Gm12122	37.4529	3.17396	-3.2036	1	0.017982	0.0269247	0.235717	no
2	MMUGID_00004826	Pter	400.024	171.588	-1.21636	1	0.031968	0.0270089	0.236213	no
16	MMUGID_00017281	Slx4	520.867	239.176	-1.11959	1	0.025974	0.0270201	0.236213	no
2	MMUGID_00034657	Tsc1	831.877	390.828	-1.08788	1	0.031968	0.0270909	0.236661	no
10	MMUGID_00001856	Rab3ip	222.888	81.1382	-1.44665	1	0.030969	0.0272066	0.237388	no
X	MMUGID_00025029	Tbc1d25	205.636	452.026	1.1325	1	0.030969	0.027213	0.237388	no
X	MMUGID_00026231	Magea10	277.14	597.723	1.10608	1	0.028971	0.0272834	0.237831	no
17	MMUGID_00009272	Taf11	235.754	62.2122	-1.90512	1	0.032967	0.0274276	0.238705	no
10	MMUGID_00042166	Hmga2	290.84	128.295	-1.17451	1	0.021978	0.0274092	0.238705	no
6	MMUGID_00043074	Etv6	47.7766	8.35102	-2.38299	1	0.031968	0.0274426	0.238705	no
4	MMUGID_00036287	Car8	120.289	36.2319	-1.70384	1	0.028971	0.0275006	0.238868	no
10	MMUGID_00043567	Syde1	67.2489	14.051	-2.18095	1	0.036963	0.0274946	0.238868	no
X	MMUGID_00038190	Zbtb33	460.663	212.163	-1.11489	1	0.030969	0.0275686	0.239066	no
15	MMUGID_00040774	March11	18.3725	1.2356	-3.11528	1	0.025974	0.0275822	0.239066	no
10	MMUGID_00046362	Agpat3	121.611	298.04	1.28626	1	0.027972	0.027577	0.239066	no
18	MMUGID_00006337	BC062254	278.646	656.061	1.23242	1	0.027972	0.027604	0.239084	no
7	MMUGID_00037467	Tnni3	66.7244	284.403	2.07525	1	0.031968	0.0276387	0.239214	no
11	MMUGID_00002925	Copz2	89.527	249.89	1.47063	1	0.028971	0.027692	0.239335	no
11	MMUGID_00011234	Cd300lf	41.68	158.916	1.90569	1	0.028971	0.0276785	0.239335	no
12	MMUGID_00006361	Plekhh1	20.2081	0.616697	-3.7135	1	0.028971	0.0278	0.239762	no
2	MMUGID_00011896	Pard6b	1895.71	884.463	-1.09899	1	0.033966	0.0278333	0.239762	no
9	MMUGID_00012056	Usp19	5306.81	2593.83	-1.03248	1	0.024975	0.0277709	0.239762	no
10	MMUGID_00028946	1700006J14Rik	7.21486	52.138	2.69344	1	0.032967	0.0278007	0.239762	no
14	MMUGID_00029745	Pnp2	6.38716	39.1984	2.44405	1	0.022977	0.0278835	0.239968	no
1	MMUGID_00000160	Fam129a	29.1838	119.975	2.00286	1	0.038961	0.0280356	0.240936	no
3	MMUGID_00046168	Chtop	62.0602	16.1669	-1.8771	1	0.021978	0.0280286	0.240936	no
6	MMUGID_00000561	Parp11	15.7713	0	-4.06792	1	0.033966	0.0281027	0.241172	no
10	MMUGID_00021592	Shprh	1182.89	570.342	-1.05111	1	0.02997	0.0280989	0.241172	no
2	MMUGID_00024601	Arhgap11a	4374.86	2040.53	-1.09992	1	0.026973	0.0281438	0.241355	no
2	MMUGID_00035602	Tprn	92.8584	28.9827	-1.64636	1	0.027972	0.0282503	0.242097	no
3	MMUGID_00002607	Slc25a31	269.085	608.635	1.17453	1	0.021978	0.0283446	0.242393	no
14	MMUGID_00000604	Cldn10	6.30132	47.707	2.7379	1	0.018981	0.0284442	0.24258	no
4	MMUGID_00011053	E230008N13Rik	43.1088	115.799	1.40488	1	0.032967	0.0284311	0.24258	no
X	MMUGID_00030849	Maoa	9.75657	46.6429	2.14704	1	0.030969	0.0284234	0.24258	no
2	MMUGID_00038914	4930568D16Rik	0	17.3673	4.19907	1	0.026973	0.0284462	0.24258	no
13	MMUGID_00005928	Nid1	53.3448	6.17688	-2.92071	1	0.024975	0.0285117	0.242969	no
12	MMUGID_00035459	Rhob	133.194	19.2183	-2.73059	1	0.028971	0.028653	0.244002	no
7	MMUGID_00024925	Zscan18	72.6697	219.67	1.58275	1	0.025974	0.0287509	0.244664	no
4	MMUGID_00028694	Gm12633	325.212	42.0165	-2.92285	1	0.035964	0.0287941	0.24486	no
3	MMUGID_00034761	Notch2	111.585	252.566	1.17135	1	0.034965	0.0288275	0.244973	no
4	MMUGID_00005165	Otud6b	740.23	1517.59	1.03474	1	0.033966	0.0288925	0.245355	no
9	MMUGID_00029365	Gm17399	11.5243	54.1388	2.13833	1	0.033966	0.0289293	0.245495	no
6	MMUGID_00033285	Tpi1	342.99	149.942	-1.18837	1	0.034965	0.028956	0.245551	no
6	MMUGID_00043899	AK194371	5.94094	38.6414	2.51381	1	0.025974	0.0290218	0.245937	no
16	MMUGID_00004423	Nmral1	16.7347	64.1684	1.87759	1	0.030969	0.0290989	0.246419	no
18	MMUGID_00024214	Asxl3	219.005	96.4624	-1.17462	1	0.030969	0.0291624	0.246742	no
10	MMUGID_00037280	Zbtb2	315.227	82.2035	-1.92624	1	0.033966	0.0291775	0.246742	no
11	MMUGID_00003818	Gm12120	0	18.032	4.25035	1	0.038961	0.0291992	0.246754	no
11	MMUGID_00005382	B3gnt2	206.684	84.6776	-1.2774	1	0.037962	0.0292347	0.246882	no
7	MMUGID_00038437	Lhb	101.122	23.5733	-2.05513	1	0.025974	0.0293323	0.247534	no
4	MMUGID_00046661	Trim32	107.249	38.7336	-1.44593	1	0.035964	0.0294302	0.248017	no
18	MMUGID_00014855	Slc12a2	556.635	213.803	-1.37631	1	0.036963	0.0295254	0.248075	no
7	MMUGID_00017431	Gm4745	1180.28	545.225	-1.11278	1	0.031968	0.0294907	0.248075	no
15	MMUGID_00024600	2610037D02Rik	2.63948	29.7179	3.07728	1	0.024975	0.0295594	0.248075	no
5	MMUGID_00034359	Corin	0	17.2791	4.19212	1	0.031968	0.0295159	0.248075	no
13	MMUGID_00040738	1700029F12Rik	7.51015	43.3091	2.38035	1	0.033966	0.0294698	0.248075	no
10	MMUGID_00042055	Tspan31	46.1146	123.273	1.39927	1	0.035964	0.0295528	0.248075	no
3	MMUGID_00015229	Ndufc1	9.84846	48.2276	2.18198	1	0.027972	0.0296216	0.248255	no
17	MMUGID_00025208	Abcg1	314.449	119.114	-1.393	1	0.034965	0.0296026	0.248255	no
11	MMUGID_00002609	Lsm11	333.329	101.454	-1.70629	1	0.027972	0.0296825	0.248423	no
13	MMUGID_00004216	Phf2	516.836	240.148	-1.10258	1	0.031968	0.0296763	0.248423	no
12	MMUGID_00038421	Slc39a9	185.688	75.6765	-1.28377	1	0.032967	0.0297303	0.248652	no
6	MMUGID_00041203	Cycs	47.2377	125.028	1.38551	1	0.034965	0.0297557	0.248693	no
4	MMUGID_00002927	A930031H19Rik	0	16.2776	4.11083	1	0.030969	0.0297922	0.248771	no
1	MMUGID_00031745	Bivm	75.5509	188.962	1.31122	1	0.032967	0.0298059	0.248771	no
9	MMUGID_00013392	Fbxw22	1891.33	3952.49	1.06297	1	0.030969	0.0298651	0.249094	no
13	MMUGID_00013377	Tcstv3	5.56836	39.8102	2.63532	1	0.027972	0.0299016	0.249228	no
11	MMUGID_00011062	Tlcd1	61.619	15.2135	-1.94941	1	0.030969	0.0299969	0.249851	no
11	MMUGID_00036469	Sertad2	233.108	66.9629	-1.78436	1	0.030969	0.030052	0.249968	no
9	MMUGID_00038991	Tmed3	8.88202	46.0211	2.25043	1	0.030969	0.0300482	0.249968	no
1	MMUGID_00005500	Dnah7b	160.011	348.552	1.11834	1	0.035964	0.0301162	0.250159	no
7	MMUGID_00019455	Erf	97.2986	8.59683	-3.35654	1	0.01998	0.0301146	0.250159	no
2	MMUGID_00038759	2810002D19Rik	55.6517	184.422	1.71062	1	0.027972	0.0301689	0.250426	no
13	MMUGID_00004295	Gm7120	137.497	47.7639	-1.50596	1	0.024975	0.0302268	0.250707	no
10	MMUGID_00011196	Fabp7	33.6856	102.758	1.58081	1	0.037962	0.0302439	0.250707	no
11	MMUGID_00005296	Lasp1	201.771	37.162	-2.40964	1	0.037962	0.0302814	0.250847	no
17	MMUGID_00022412	Fam98a	533.02	240.643	-1.14402	1	0.026973	0.0303197	0.250993	no
X	MMUGID_00003974	Xiap	171.566	69.8638	-1.28403	1	0.035964	0.0303492	0.251067	no
11	MMUGID_00010745	Thg1l	249.186	104.659	-1.24359	1	0.036963	0.0304437	0.251507	no
19	MMUGID_00026951	Zfp91	849.044	397.565	-1.09272	1	0.033966	0.0304254	0.251507	no
7	MMUGID_00025325	Zfp784	32.7457	3.09849	-3.04154	1	0.028971	0.0304892	0.251541	no
9	MMUGID_00028175	Cntn5	15.9961	0	-4.08713	1	0.033966	0.0304815	0.251541	no
5	MMUGID_00024662	Get4	71.1168	20.9451	-1.71644	1	0.030969	0.0305248	0.251664	no
8	MMUGID_00017087	Myo9b	585.501	249.122	-1.2295	1	0.024975	0.0305482	0.251687	no
13	MMUGID_00016974	Zfp458	4.9713	49.7505	3.08731	1	0.020979	0.0305767	0.251751	no
11	MMUGID_00030563	Cbx8	22.4666	1.85009	-3.04153	1	0.023976	0.0306028	0.251796	no
11	MMUGID_00013319	Hus1	817.787	1820.43	1.15351	1	0.033966	0.030811	0.251975	no
1	MMUGID_00014942	Cox20	1.16155	18.9486	3.20615	1	0.02997	0.030789	0.251975	no
10	MMUGID_00020172	Lrp1	1892.65	913.498	-1.05012	1	0.028971	0.0307323	0.251975	no
7	MMUGID_00022936	Trim28	846.772	390.732	-1.11381	1	0.023976	0.0306544	0.251975	no
19	MMUGID_00026245	Dnmbp	162.951	49.9453	-1.68625	1	0.037962	0.0306973	0.251975	no
3	MMUGID_00030151	Nhedc1	105.708	253.827	1.25585	1	0.042957	0.0307437	0.251975	no
6	MMUGID_00031936	Ptprz1	13.0815	62.7876	2.17947	1	0.026973	0.0307659	0.251975	no
3	MMUGID_00038197	Cd160	513.905	244.259	-1.07	1	0.032967	0.0307407	0.251975	no
5	MMUGID_00039465	Slc4a4	1.2887	19.7742	3.18219	1	0.028971	0.0307949	0.251975	no
2	MMUGID_00008833	Cep250	140.624	34.9261	-1.97896	1	0.02997	0.0308322	0.25198	no
11	MMUGID_00044417	Rnf145	431.855	172.294	-1.32066	1	0.031968	0.030859	0.252029	no
12	MMUGID_00018396	Max	11374.9	5651.58	-1.009	1	0.038961	0.0309804	0.252851	no
9	MMUGID_00008156	Wdr61	23.1046	109.199	2.19273	1	0.035964	0.0312209	0.252948	no
7	MMUGID_00009850	Sirt2	57.0685	155.447	1.42985	1	0.033966	0.0312054	0.252948	no
16	MMUGID_00014303	Zpld1	16.6341	0.308899	-3.75194	1	0.034965	0.0311821	0.252948	no
3	MMUGID_00015119	Cpb1	61.1201	14.6353	-1.99025	1	0.032967	0.0312152	0.252948	no
11	MMUGID_00024464	Tax1bp3	38.3211	7.21595	-2.2588	1	0.035964	0.0310651	0.252948	no
2	MMUGID_00027670	Ciz1	22.3624	128.756	2.47354	1	0.028971	0.0311281	0.252948	no
7	MMUGID_00037250	Uros	22.57	71.5099	1.62122	1	0.027972	0.031219	0.252948	no
6	MMUGID_00040086	St8sia1	8.78122	43.4704	2.18476	1	0.035964	0.0310993	0.252948	no
3	MMUGID_00041031	Fam46c	16439.7	8095.75	-1.02186	1	0.038961	0.031067	0.252948	no
2	MMUGID_00042335	Jag1	6445.89	3084.6	-1.06306	1	0.030969	0.0312132	0.252948	no
19	MMUGID_00021035	AK171159	138.28	25.3325	-2.40307	1	0.033966	0.0313255	0.253538	no
1	MMUGID_00022330	Kdelc1	53.4479	142.873	1.40185	1	0.028971	0.0313354	0.253538	no
15	MMUGID_00044006	Mcat	55.7746	14.3106	-1.89072	1	0.032967	0.0313677	0.25363	no
7	MMUGID_00016916	Nr1h2	106.013	14.7682	-2.7627	1	0.03996	0.0314321	0.253814	no
3	MMUGID_00030983	Rab33b	113.386	34.3434	-1.69439	1	0.030969	0.0314239	0.253814	no
5	MMUGID_00038403	Sirt4	63.9646	158.06	1.29184	1	0.042957	0.0314585	0.253858	no
6	MMUGID_00009679	Ptn	0.774363	19.3553	3.52003	1	0.037962	0.0315595	0.254505	no
7	MMUGID_00006200	Ndufc2	112.69	308.113	1.44303	1	0.038961	0.0316709	0.255157	no
12	MMUGID_00039477	Abcd4	34.7827	5.97925	-2.35812	1	0.031968	0.0316823	0.255157	no
8	MMUGID_00015171	Fkbp8	87.7686	26.0872	-1.71244	1	0.028971	0.0318504	0.256172	no
7	MMUGID_00044877	Psenen	324.573	684.68	1.07456	1	0.031968	0.0318344	0.256172	no
13	MMUGID_00047636	D130043K22Rik	5.74627	53.9936	3.0271	1	0.01998	0.032015	0.257325	no
17	MMUGID_00010987	1600002H07Rik	71.3955	173.419	1.26859	1	0.026973	0.0320402	0.257358	no
9	MMUGID_00023756	Cgnl1	545.399	188.171	-1.53027	1	0.041958	0.0320845	0.257544	no
5	MMUGID_00024403	Sorcs2	94.0868	26.364	-1.79697	1	0.033966	0.0321534	0.257757	no
8	MMUGID_00045278	2310045N01Rik	67.1336	215.613	1.66868	1	0.035964	0.0321417	0.257757	no
13	MMUGID_00008558	Eif4e1b	7080.64	3467.77	-1.02966	1	0.035964	0.0322576	0.258422	no
3	MMUGID_00001652	Fam189b	35.456	4.71845	-2.67246	1	0.024975	0.0323438	0.258486	no
X	MMUGID_00009836	Gm4779	20.0252	1.23394	-3.23446	1	0.028971	0.0323664	0.258486	no
7	MMUGID_00023703	Prss8	2.26993	23.1906	2.88711	1	0.021978	0.0323258	0.258486	no
17	MMUGID_00027088	Wdr27	2.1872	20.8665	2.77836	1	0.027972	0.0323718	0.258486	no
2	MMUGID_00038572	Pla2g4f	3.83085	33.1556	2.82178	1	0.017982	0.0323152	0.258486	no
9	MMUGID_00009814	Khdc3	43.4541	129.602	1.55479	1	0.045954	0.0324569	0.258995	no
4	MMUGID_00007793	Cep104	530.896	201.73	-1.39159	1	0.032967	0.0324847	0.259047	no
X	MMUGID_00009464	Ndufa1	197.917	450.33	1.18201	1	0.033966	0.0325081	0.259064	no
7	MMUGID_00027375	9130023H24Rik	144.641	52.0192	-1.45783	1	0.036963	0.0326287	0.259685	no
18	MMUGID_00036266	Ankhd1	375.292	175.308	-1.09375	1	0.028971	0.0326175	0.259685	no
7	MMUGID_00037650	Zfp329	347.137	82.0312	-2.06793	1	0.031968	0.0326637	0.259794	no
4	MMUGID_00022793	Hp1bp3	261.426	112.027	-1.21524	1	0.02997	0.032795	0.260668	no
2	MMUGID_00035887	Nutm1	41.1514	109.593	1.3916	1	0.023976	0.0328559	0.260981	no
1	MMUGID_00035508	Lactb2	95.2662	222.489	1.21511	1	0.024975	0.0329029	0.261014	no
7	MMUGID_00040653	Polr2i	37.7504	104.91	1.45056	1	0.036963	0.0328899	0.261014	no
8	MMUGID_00007248	Tmem184c	165.198	348.814	1.07368	1	0.036963	0.0329441	0.261131	no
16	MMUGID_00027834	Gm813	1254.13	2641.89	1.07428	1	0.036963	0.032982	0.261131	no
8	MMUGID_00030044	Gm4975	215.57	457.227	1.08123	1	0.034965	0.0329658	0.261131	no
14	MMUGID_00028442	Zfhx2	86.2125	13.6276	-2.57584	1	0.038961	0.0331398	0.262039	no
11	MMUGID_00034789	Nup85	596.627	1255.15	1.07169	1	0.041958	0.0331306	0.262039	no
14	MMUGID_00014173	Ppp3cc	133.911	333.295	1.30912	1	0.035964	0.0332059	0.262221	no
17	MMUGID_00036828	Khsrp	2230.23	1091.68	-1.02996	1	0.03996	0.0332046	0.262221	no
3	MMUGID_00027906	Paqr6	83.0296	256.577	1.61604	1	0.038961	0.033374	0.262866	no
4	MMUGID_00035596	Hdac1	19.9809	67.3087	1.70299	1	0.030969	0.0333553	0.262866	no
6	MMUGID_00039676	Tuba3a	400.143	1181.12	1.55919	1	0.037962	0.0333493	0.262866	no
16	MMUGID_00018907	Eif2b5	106.67	27.2568	-1.92995	1	0.035964	0.0335416	0.264015	no
2	MMUGID_00026582	Mtch2	16.9919	72.3053	2.02657	1	0.038961	0.0335944	0.264155	no
8	MMUGID_00036935	Pkd1l3	19.0638	96.8285	2.28566	1	0.042957	0.0336028	0.264155	no
2	MMUGID_00007207	Rae1	568.06	262.067	-1.11315	1	0.032967	0.0336649	0.264203	no
1	MMUGID_00013281	Cr1l	472.875	980.255	1.05012	1	0.02997	0.033674	0.264203	no
5	MMUGID_00018827	Micall2	102.278	28.3516	-1.81502	1	0.036963	0.0336337	0.264203	no
17	MMUGID_00014424	C2	1.48666	18.146	2.94476	1	0.027972	0.0337147	0.264352	no
19	MMUGID_00036905	Ms4a1	309.466	141.197	-1.12654	1	0.038961	0.0337955	0.264815	no
19	MMUGID_00004061	Hnrnpul2	7823.3	3832.01	-1.02948	1	0.030969	0.0338376	0.264849	no
2	MMUGID_00028502	Ttn	5015.72	2588.74	-0.953937	1	0.03996	0.0338582	0.264849	no
19	MMUGID_00038225	Cwf19l1	147.633	348.293	1.23268	1	0.032967	0.0338651	0.264849	no
17	MMUGID_00001798	Zfp523	17.0572	1.2641	-2.99556	1	0.025974	0.0339145	0.265065	no
2	MMUGID_00005656	Apmap	18.6323	69.9165	1.8529	1	0.032967	0.0340004	0.265395	no
4	MMUGID_00041841	6230409E13Rik	37.9512	5.87983	-2.50122	1	0.028971	0.0339986	0.265395	no
2	MMUGID_00008956	Lrp1b	145.367	335.005	1.19889	1	0.033966	0.0340256	0.265421	no
2	MMUGID_00011409	Dynlrb1	861.51	1780.21	1.04625	1	0.033966	0.034075	0.265636	no
X	MMUGID_00032149	Gdi1	266.755	581.959	1.12248	1	0.034965	0.0341283	0.265728	no
19	MMUGID_00024699	Trpm6	17.6453	0.616697	-3.52769	1	0.032967	0.034157	0.265765	no
11	MMUGID_00003771	Stk10	466.476	988.876	1.08236	1	0.02997	0.0342208	0.265853	no
7	MMUGID_00023012	Rgs10	267.813	560.873	1.06364	1	0.035964	0.0342557	0.265853	no
4	MMUGID_00040287	Nfia	14.9114	0	-3.99199	1	0.038961	0.0342087	0.265853	no
11	MMUGID_00042426	Snap47	391.459	777.553	0.988253	1	0.035964	0.0342527	0.265853	no
3	MMUGID_00035972	Snx27	110.733	267.09	1.26266	1	0.034965	0.0342838	0.265901	no
3	MMUGID_00037853	Bcl2l15	24.7242	87.3481	1.78007	1	0.040959	0.0343731	0.266424	no
9	MMUGID_00043841	Ick	337.683	749.537	1.14799	1	0.038961	0.0344466	0.266824	no
16	MMUGID_00003103	Cluap1	253.718	557.378	1.13234	1	0.026973	0.0345512	0.267136	no
11	MMUGID_00016031	Gucy2e	710.641	345.738	-1.0373	1	0.028971	0.0345527	0.267136	no
12	MMUGID_00028813	Npc2	218.209	524.215	1.2606	1	0.037962	0.0345129	0.267136	no
X	MMUGID_00003171	Atp6ap2	78.9994	194.235	1.28715	1	0.032967	0.0346284	0.267231	no
4	MMUGID_00037561	Lin28a	2021.52	988.303	-1.03167	1	0.037962	0.0346456	0.267231	no
19	MMUGID_00042065	Slc1a1	23.1252	75.0092	1.65563	1	0.03996	0.0346011	0.267231	no
19	MMUGID_00047289	Acy3	317.841	1366.24	2.10035	1	0.02997	0.0346528	0.267231	no
18	MMUGID_00043387	Lipg	4.6078	37.8715	2.7932	1	0.032967	0.034709	0.267495	no
12	MMUGID_00010796	Fam179b	1186.61	575.094	-1.04368	1	0.035964	0.0348223	0.268136	no
10	MMUGID_00021411	Tbc1d30	202.287	61.1711	-1.7092	1	0.041958	0.0348744	0.268259	no
7	MMUGID_00014954	Zc3h4	1779.88	450.774	-1.97891	1	0.035964	0.0349756	0.268868	no
2	MMUGID_00007552	Mcm10	918.58	440.787	-1.05763	1	0.031968	0.0350395	0.269189	no
X	MMUGID_00016344	Rab9b	8.30846	101.966	3.46748	1	0.037962	0.0350707	0.269259	no
3	MMUGID_00016948	Cetn4	28.4932	86.8327	1.57438	1	0.035964	0.0351298	0.26941	no
17	MMUGID_00027140	1700097N02Rik	4.19123	36.5699	2.85543	1	0.030969	0.0351347	0.26941	no
14	MMUGID_00029896	2610027L16Rik	94.5643	32.6587	-1.50549	1	0.037962	0.0353269	0.270373	no
2	MMUGID_00032602	Slco4a1	143.142	329.802	1.19848	1	0.037962	0.0353244	0.270373	no
7	MMUGID_00046018	AK138949	4.16772	28.1291	2.49486	1	0.030969	0.0353044	0.270373	no
11	MMUGID_00045010	Acly	203.317	90.438	-1.15994	1	0.03996	0.0354378	0.270881	no
13	MMUGID_00013943	Cdc14b	33.4457	112.079	1.71494	1	0.043956	0.0355465	0.271542	no
11	MMUGID_00014361	Rpain	28.3683	97.5507	1.7466	1	0.041958	0.0355839	0.271586	no
9	MMUGID_00042522	Stag1	275.528	125.444	-1.12893	1	0.02997	0.035597	0.271586	no
8	MMUGID_00026088	Pskh1	316.272	148.083	-1.08961	1	0.035964	0.0356827	0.27207	no
6	MMUGID_00037655	Krba1	23.0335	2.47739	-2.78897	1	0.033966	0.0357657	0.272386	no
9	MMUGID_00017570	Fem1b	1875.16	928.424	-1.01337	1	0.035964	0.0358438	0.272615	no
18	MMUGID_00023120	Osbpl1a	153.849	330.117	1.09648	1	0.042957	0.0358347	0.272615	no
8	MMUGID_00024142	Ifi30	5.42072	30.983	2.3165	1	0.034965	0.0359474	0.273061	no
8	MMUGID_00037412	Osgin1	117.339	35.2189	-1.70811	1	0.038961	0.0359282	0.273061	no
3	MMUGID_00023810	Kcnmb3	12.3106	62.3023	2.24968	1	0.034965	0.0359771	0.273116	no
13	MMUGID_00015641	Mrs2	45.86	119.854	1.36684	1	0.040959	0.0360379	0.273407	no
8	MMUGID_00026044	Tma16	118.076	274.954	1.21254	1	0.031968	0.0361209	0.273582	no
11	MMUGID_00026604	Krt25	26.1117	137.984	2.35793	1	0.040959	0.0361284	0.273582	no
6	MMUGID_00032135	Cecr2	5732.26	2845.33	-1.01025	1	0.037962	0.0361148	0.273582	no
3	MMUGID_00026918	Unc5c	2790.98	1410.68	-0.983876	1	0.031968	0.0361533	0.2736	no
X	MMUGID_00012094	Tmem27	5.22847	36.144	2.57618	1	0.033966	0.0361836	0.273659	no
5	MMUGID_00036678	4930500L23Rik	0.65023	16.7975	3.43093	1	0.035964	0.036229	0.273833	no
18	MMUGID_00028774	Nedd4l	1170.45	2320.87	0.986994	1	0.041958	0.036341	0.274509	no
4	MMUGID_00000278	Wdtc1	608.5	301.034	-1.01291	1	0.026973	0.0363968	0.274589	no
4	MMUGID_00006430	Itgb3bp	7.65209	46.2466	2.44909	1	0.033966	0.0363951	0.274589	no
4	MMUGID_00037705	Ccdc107	28.6296	103.173	1.81387	1	0.041958	0.0365792	0.275795	no
10	MMUGID_00022647	Pofut2	513.245	196.536	-1.38034	1	0.047952	0.0366358	0.275879	no
1	MMUGID_00037581	Ncstn	130.61	49.5832	-1.37954	1	0.042957	0.0366356	0.275879	no
11	MMUGID_00041394	Zfp354b	4.77637	47.9603	3.08338	1	0.032967	0.036704	0.276222	no
13	MMUGID_00000647	Zfp825	15.9959	66.778	1.99563	1	0.034965	0.0368178	0.276736	no
17	MMUGID_00018369	Cdkl4	5.28768	41.5679	2.75917	1	0.038961	0.0367951	0.276736	no
2	MMUGID_00013425	Lrrc8a	683.281	320.568	-1.08946	1	0.041958	0.03691	0.27704	no
4	MMUGID_00036583	Eif2b3	201.538	441.297	1.12682	1	0.034965	0.0369265	0.27704	no
12	MMUGID_00001670	Fcf1	540.616	1091.75	1.01262	1	0.044955	0.0370804	0.277861	no
5	MMUGID_00012918	Afap1	280.401	640.266	1.1883	1	0.038961	0.0371045	0.277861	no
19	MMUGID_00040269	Atrnl1	207.557	70.8045	-1.53829	1	0.038961	0.0370939	0.277861	no
12	MMUGID_00047632	Btbd7	163.785	68.4562	-1.24641	1	0.030969	0.0371589	0.278098	no
3	MMUGID_00007812	B430305J03Rik	13.3984	0.308348	-3.46009	1	0.02997	0.0371941	0.27819	no
5	MMUGID_00031858	Brdt	2979.3	1495.33	-0.994027	1	0.040959	0.0372693	0.278581	no
11	MMUGID_00009414	Mapk7	57.4494	14.9267	-1.87574	1	0.044955	0.0374742	0.279941	no
5	MMUGID_00000750	Pxmp2	29.6335	131.229	2.10986	1	0.040959	0.0377051	0.281195	no
X	MMUGID_00005641	Tmem47	275.937	571.789	1.04845	1	0.042957	0.0378731	0.281195	no
5	MMUGID_00011044	Zfp326	13.8709	0	-3.89442	1	0.040959	0.0377005	0.281195	no
X	MMUGID_00022034	Wdr44	77.0964	192.711	1.31058	1	0.036963	0.0378346	0.281195	no
19	MMUGID_00026226	Opalin	130.691	26.6164	-2.25356	1	0.044955	0.0378072	0.281195	no
4	MMUGID_00034745	Hivep3	84.7059	26.9042	-1.61891	1	0.037962	0.037871	0.281195	no
3	MMUGID_00042146	Gm3143	584.074	278.866	-1.06388	1	0.040959	0.0377563	0.281195	no
17	MMUGID_00044673	Vapa	323.998	152.156	-1.08543	1	0.041958	0.0377967	0.281195	no
1	MMUGID_00047200	1110058L19Rik	101.592	238.521	1.22323	1	0.043956	0.0377486	0.281195	no
9	MMUGID_00014386	Smco4	464.249	1241.12	1.41672	1	0.041958	0.0379663	0.281715	no
8	MMUGID_00004891	Wwc2	3270.47	1705.85	-0.938601	1	0.040959	0.0380166	0.281863	no
17	MMUGID_00011281	Zfp960	137.488	354.821	1.36139	1	0.040959	0.0381253	0.281863	no
6	MMUGID_00028245	Add2	302.095	134.639	-1.16	1	0.041958	0.0380965	0.281863	no
7	MMUGID_00029812	Zranb1	587.345	278.459	-1.07402	1	0.047952	0.0380926	0.281863	no
17	MMUGID_00044034	Pim1	91.6279	13.6421	-2.66133	1	0.03996	0.0380428	0.281863	no
13	MMUGID_00045561	Zfp640	4.38616	27.761	2.41678	1	0.030969	0.0381054	0.281863	no
13	MMUGID_00003219	Tdp2	141.569	307.979	1.11585	1	0.035964	0.0381532	0.281898	no
X	MMUGID_00006429	Ap1s2	241.35	103.112	-1.21895	1	0.043956	0.0384084	0.282609	no
X	MMUGID_00007944	Med12	460.414	962.648	1.06244	1	0.028971	0.0384081	0.282609	no
11	MMUGID_00014959	Chrnb1	0	15.9786	4.08565	1	0.046953	0.038278	0.282609	no
5	MMUGID_00015588	Tpst1	18.2038	0.616697	-3.57027	1	0.038961	0.0384119	0.282609	no
5	MMUGID_00024855	Stk32b	392.498	189.354	-1.04767	1	0.041958	0.0383599	0.282609	no
X	MMUGID_00031829	Sh3bgrl	96.5488	352.846	1.85892	1	0.037962	0.0383979	0.282609	no
18	MMUGID_00043086	Cdc25c	68.7871	16.4438	-2.00024	1	0.041958	0.0383153	0.282609	no
9	MMUGID_00027312	Dync1li1	15.3401	55.6973	1.79486	1	0.040959	0.0386213	0.283895	no
6	MMUGID_00031971	Pcyox1	374.891	754.619	1.00735	1	0.03996	0.0386517	0.283895	no
7	MMUGID_00038150	Psg16	32.7672	5.0363	-2.48389	1	0.034965	0.0386568	0.283895	no
15	MMUGID_00041537	Kcnh3	16.2743	1.2356	-2.9499	1	0.033966	0.0386818	0.283908	no
8	MMUGID_00004552	Pex11g	11.7133	76.4204	2.60637	1	0.045954	0.0387848	0.284337	no
3	MMUGID_00030369	Chd1l	241.563	517.801	1.09682	1	0.033966	0.038787	0.284337	no
16	MMUGID_00020433	Atp5o	32.342	98.8733	1.58276	1	0.03996	0.0388397	0.284552	no
14	MMUGID_00002166	Kbtbd7	2986.49	1242.9	-1.26406	1	0.045954	0.0388886	0.284738	no
3	MMUGID_00009821	Pmf1	122.026	399.366	1.70236	1	0.048951	0.0390084	0.285444	no
6	MMUGID_00001919	Mkrn1	594.847	255.664	-1.21506	1	0.035964	0.0390884	0.285858	no
18	MMUGID_00004681	Epb4.1l4a	572.04	279.416	-1.03107	1	0.040959	0.0391699	0.285896	no
5	MMUGID_00007707	Lrrc8b	949.873	474.99	-0.998321	1	0.034965	0.0392093	0.285896	no
7	MMUGID_00015479	Zfp939	117.943	270.467	1.19051	1	0.040959	0.0391876	0.285896	no
7	MMUGID_00029989	Bcl7c	268.888	100.156	-1.41577	1	0.043956	0.0391461	0.285896	no
11	MMUGID_00008960	Pitpna	1144.59	2271.27	0.988049	1	0.038961	0.0392533	0.286032	no
16	MMUGID_00011550	Tfap4	113.24	265.453	1.22182	1	0.047952	0.0393067	0.28625	no
10	MMUGID_00001625	Prdm1	456.938	924.006	1.01431	1	0.041958	0.0395381	0.286806	no
15	MMUGID_00007378	A4galt	77.4371	17.5607	-2.07929	1	0.036963	0.0395625	0.286806	no
10	MMUGID_00011988	Arhgap9	12.9961	68.9697	2.3217	1	0.042957	0.0394612	0.286806	no
13	MMUGID_00013032	F2rl1	5.65109	48.6015	2.89872	1	0.032967	0.0394795	0.286806	no
10	MMUGID_00015342	Ankrd24	31.2918	5.26919	-2.36482	1	0.038961	0.0395643	0.286806	no
16	MMUGID_00020030	Ndufb4	34.1325	117.843	1.75818	1	0.046953	0.0394853	0.286806	no
17	MMUGID_00023715	Map3k4	41.8673	9.46486	-2.03433	1	0.041958	0.0395719	0.286806	no
13	MMUGID_00035513	9330162012Rik	12.8927	49.629	1.86563	1	0.034965	0.0395442	0.286806	no
10	MMUGID_00036382	Slc29a3	212.598	55.577	-1.91661	1	0.038961	0.0395952	0.286806	no
16	MMUGID_00028327	Parp9	16.9892	86.2222	2.27756	1	0.037962	0.0396643	0.287135	no
12	MMUGID_00016348	Esrrb	404.911	173.265	-1.21988	1	0.031968	0.0397499	0.287584	no
5	MMUGID_00038101	P2rx4	60.0182	218.883	1.84943	1	0.041958	0.0397766	0.287606	no
17	MMUGID_00046426	H2-T10	148.295	62.8466	-1.22549	1	0.037962	0.0399504	0.288691	no
13	MMUGID_00007981	Unc5a	92.8091	211.268	1.17809	1	0.042957	0.040157	0.289149	no
X	MMUGID_00028994	BC023829	232.299	99.105	-1.22066	1	0.041958	0.0400852	0.289149	no
9	MMUGID_00031037	Dapk2	22.2443	68.2762	1.57548	1	0.038961	0.0401457	0.289149	no
11	MMUGID_00037015	1700016K19Rik	15.9736	104.799	2.63997	1	0.032967	0.0400452	0.289149	no
1	MMUGID_00044558	D1Ertd622e	710.337	354.443	-1.00092	1	0.036963	0.0401801	0.289149	no
19	MMUGID_00009991	Lrp5	2880.88	1513.98	-0.927706	1	0.042957	0.0403227	0.289205	no
14	MMUGID_00020088	Spcs1	328.799	846.263	1.36123	1	0.045954	0.040348	0.289205	no
10	MMUGID_00021477	Tac2	104.192	12.3845	-2.97439	1	0.047952	0.040221	0.289205	no
10	MMUGID_00031776	Lims1	174.262	429.425	1.29625	1	0.040959	0.0403214	0.289205	no
18	MMUGID_00034817	Ythdc2	304.301	747.548	1.29386	1	0.042957	0.0403541	0.289205	no
14	MMUGID_00037257	Ttc5	51.8676	12.7571	-1.9422	1	0.03996	0.0402899	0.289205	no
13	MMUGID_00038750	2610307P16Rik	35.8024	301.826	3.04062	1	0.041958	0.0402978	0.289205	no
10	MMUGID_00011444	Cradd	5.55073	35.4591	2.47655	1	0.043956	0.0405245	0.289491	no
2	MMUGID_00013837	Plekha3	1191.77	610.659	-0.963513	1	0.036963	0.0405623	0.289491	no
3	MMUGID_00015847	Ptger3	46.992	118.784	1.31957	1	0.045954	0.0405003	0.289491	no
11	MMUGID_00031330	Heatr6	240.585	108.069	-1.1473	1	0.042957	0.0405534	0.289491	no
9	MMUGID_00036101	Scg3	992.517	496.573	-0.997636	1	0.043956	0.0404758	0.289491	no
5	MMUGID_00038803	Cmklr1	400.803	118.223	-1.75283	1	0.045954	0.0405844	0.289491	no
2	MMUGID_00046471	Lama5	244.224	92.9009	-1.38489	1	0.041958	0.0404841	0.289491	no
11	MMUGID_00046507	Ccdc104	471.703	943.038	0.99791	1	0.031968	0.0404786	0.289491	no
8	MMUGID_00021337	Necab2	26.6552	93.8876	1.77867	1	0.046953	0.0406548	0.289823	no
X	MMUGID_00033090	Magt1	138.196	286.498	1.04644	1	0.03996	0.0409003	0.291207	no
19	MMUGID_00038013	Cpeb3	1315.23	653.18	-1.00865	1	0.042957	0.0408984	0.291207	no
17	MMUGID_00039574	F630040K05Rik	55.2593	11.6836	-2.14912	1	0.045954	0.0409206	0.291207	no
8	MMUGID_00018572	Snx25	165.03	56.5045	-1.52969	1	0.040959	0.0410451	0.291922	no
X	MMUGID_00043624	Zc3h12b	0.65023	17.3862	3.47789	1	0.038961	0.041134	0.292383	no
10	MMUGID_00022153	Cdh23	16.6818	0.626749	-3.4422	1	0.042957	0.0412424	0.292812	no
4	MMUGID_00035877	Hsdl2	918.831	1904.91	1.05104	1	0.048951	0.0412419	0.292812	no
9	MMUGID_00001426	Robo3	34.4136	6.48027	-2.24314	1	0.038961	0.041324	0.293121	no
4	MMUGID_00004019	Gm13023	4021.51	2016.1	-0.995811	1	0.04995	0.0413341	0.293121	no
18	MMUGID_00017490	9030625G05Rik	5.61582	37.4371	2.53851	1	0.035964	0.0413602	0.293135	no
16	MMUGID_00047482	Acap2	523.043	1025.95	0.97061	1	0.03996	0.0413911	0.293183	no
3	MMUGID_00046885	Tiparp	3155.96	1577.06	-1.00039	1	0.046953	0.0414214	0.293227	no
7	MMUGID_00005106	Acsm3	8.58914	41.5831	2.15081	1	0.04995	0.0414469	0.293237	no
2	MMUGID_00008670	Mcts2	16.2473	107.328	2.65097	1	0.045954	0.0415449	0.293495	no
11	MMUGID_00010201	Ppia	698.406	1452.49	1.05532	1	0.045954	0.0415557	0.293495	no
6	MMUGID_00038781	Lbx2	11.5152	51.5867	2.07102	1	0.038961	0.0415198	0.293495	no
13	MMUGID_00009334	Atg10	40.9887	110.087	1.40362	1	0.048951	0.0415998	0.293636	no
9	MMUGID_00034751	Tmem123	510.139	253.977	-1.00335	1	0.041958	0.0416478	0.293804	no
2	MMUGID_00002281	Zcchc3	898.592	431.913	-1.0552	1	0.043956	0.0417154	0.29394	no
16	MMUGID_00007544	Cblb	28.7643	4.3973	-2.46328	1	0.034965	0.0417032	0.29394	no
5	MMUGID_00009304	Pus7	246.078	93.8801	-1.38079	1	0.041958	0.0418806	0.294166	no
18	MMUGID_00009753	Pcdhb17	14.3646	66.8984	2.14377	1	0.03996	0.0418694	0.294166	no
3	MMUGID_00014054	Pygo2	114.816	34.2042	-1.71802	1	0.043956	0.041772	0.294166	no
4	MMUGID_00016890	Zdhhc18	487.439	223.711	-1.12011	1	0.040959	0.0418259	0.294166	no
13	MMUGID_00029024	Pfkp	182.289	39.2036	-2.18872	1	0.043956	0.0418437	0.294166	no
16	MMUGID_00047723	Tmem50b	103.389	291.887	1.48837	1	0.04995	0.0418924	0.294166	no
19	MMUGID_00040214	Tjp2	703.184	291.869	-1.2657	1	0.040959	0.0419278	0.294244	no
13	MMUGID_00032841	Xrcc4	78.0839	186.297	1.24387	1	0.046953	0.0419766	0.294247	no
1	MMUGID_00045181	Tmem163	44.9907	11.2546	-1.90801	1	0.03996	0.0419561	0.294247	no
17	MMUGID_00007956	Tcp11	4.17645	31.1266	2.63374	1	0.044955	0.04206	0.294662	no
10	MMUGID_00016051	Best3	1.67001	21.2112	3.05637	1	0.03996	0.0421163	0.294886	no
2	MMUGID_00046335	Kif5c	2622.35	5070.73	0.951066	1	0.044955	0.0422226	0.295461	no
17	MMUGID_00028243	Fbxl17	72.8077	181.763	1.30813	1	0.041958	0.04237	0.296044	no
6	MMUGID_00030651	Bcl2l13	759.701	357.171	-1.08668	1	0.048951	0.0423389	0.296044	no
17	MMUGID_00047121	Tmem181b-ps	48.4199	13.4544	-1.77358	1	0.046953	0.0423788	0.296044	no
9	MMUGID_00039405	Bbs9	689.007	1347.08	0.966223	1	0.04995	0.0424264	0.296206	no
X	MMUGID_00027568	Xk	21.7832	82.9534	1.88162	1	0.046953	0.0425088	0.296271	no
2	MMUGID_00028264	Ss18l1	2254.78	1112.2	-1.01892	1	0.042957	0.0424867	0.296271	no
2	MMUGID_00031252	Psmb7	822.552	1624.4	0.980863	1	0.044955	0.0425084	0.296271	no
1	MMUGID_00006185	Daf2	140.363	442.496	1.64952	1	0.036963	0.0426428	0.297035	no
11	MMUGID_00039864	Gm11202	138.955	52.1546	-1.3967	1	0.041958	0.0426917	0.297205	no
5	MMUGID_00022003	Zfp664	1835.96	934.947	-0.972819	1	0.04995	0.0427244	0.297263	no
16	MMUGID_00011764	Map3k13	63.6124	14.6412	-2.04646	1	0.038961	0.0427577	0.297325	no
18	MMUGID_00033669	9430020K01Rik	28.9667	2.5271	-3.08681	1	0.038961	0.0428076	0.297332	no
5	MMUGID_00001285	Pde6b	316.437	94.186	-1.73765	1	0.040959	0.0428474	0.297351	no
3	MMUGID_00002433	Csf1	456.978	153.023	-1.57213	1	0.047952	0.0428592	0.297351	no
15	MMUGID_00015647	Gm3244	25.0584	95.816	1.8935	1	0.04995	0.0429009	0.297363	no
17	MMUGID_00035778	AK043439	0.387182	14.6816	3.49884	1	0.046953	0.0429295	0.297363	no
1	MMUGID_00046607	Osgepl1	113.056	253.593	1.15844	1	0.042957	0.0429342	0.297363	no
8	MMUGID_00046294	1700030J22Rik	491.772	212.165	-1.20895	1	0.043956	0.0429672	0.297422	no
9	MMUGID_00019706	Olfr976	326.217	137.197	-1.24352	1	0.048951	0.0430332	0.297709	no
2	MMUGID_00016022	Crnkl1	2110.64	4123.35	0.965802	1	0.046953	0.0431075	0.298054	no
14	MMUGID_00044237	Anxa7	2878.22	1451.37	-0.987273	1	0.041958	0.0432071	0.298573	no
7	MMUGID_00038098	Cox6b1	315.997	626.244	0.984555	1	0.037962	0.0433554	0.299428	no
5	MMUGID_00000498	Epha5	28.3352	167.657	2.52339	1	0.0509491	0.0434109	0.299471	no
3	MMUGID_00012123	Abcd3	828.876	1689.36	1.02636	1	0.046953	0.043405	0.299471	no
11	MMUGID_00013720	Gdf9	14528.1	30875.5	1.08757	1	0.040959	0.0434355	0.299471	no
3	MMUGID_00017176	Usp13	31.6137	3.82081	-2.75813	1	0.027972	0.0434855	0.299646	no
X	MMUGID_00010261	Chm	12.1334	46.802	1.86383	1	0.03996	0.0435573	0.299971	no
17	MMUGID_00006325	Ndufv3	222.155	564.041	1.34031	1	0.041958	0.0435988	0.300087	no
17	MMUGID_00008989	Lsm2	132.863	282.381	1.08198	1	0.047952	0.0437412	0.300679	no
15	MMUGID_00028983	Oxct1	529.613	1303.24	1.29748	1	0.04995	0.0437211	0.300679	no
2	MMUGID_00034395	Slc35c1	139.871	42.2178	-1.70468	1	0.035964	0.0437589	0.300679	no
12	MMUGID_00042185	Dync1h1	228.333	489.105	1.09565	1	0.034965	0.0438039	0.300818	no
3	MMUGID_00002388	Dram2	227.328	490.483	1.10603	1	0.046953	0.0439049	0.301342	no
19	MMUGID_00035396	Entpd1	487.44	985.269	1.0138	1	0.043956	0.0440124	0.301909	no
18	MMUGID_00044063	Prrc1	28.9185	108.304	1.86923	1	0.045954	0.0441281	0.302532	no
1	MMUGID_00005832	Atp2b4	197.911	405.675	1.03175	1	0.0559441	0.044241	0.302624	no
4	MMUGID_00024536	Draxin	259.591	119.266	-1.11557	1	0.046953	0.0442224	0.302624	no
13	MMUGID_00040378	Zfp273	18.2806	61.4833	1.69632	1	0.041958	0.0442043	0.302624	no
17	MMUGID_00040801	Zfp820	39.5845	155.307	1.94538	1	0.041958	0.0441857	0.302624	no
12	MMUGID_00032424	Cdc42bpb	2849.92	1385.95	-1.03951	1	0.037962	0.0442812	0.302729	no
16	MMUGID_00017930	Iglc2	37.6284	174.13	2.1807	1	0.043956	0.044307	0.302735	no
17	MMUGID_00001886	Ndufa7	28.375	90.5381	1.63978	1	0.044955	0.0443986	0.303133	no
8	MMUGID_00017631	Nfix	88.19	24.9128	-1.78321	1	0.04995	0.0444975	0.303133	no
X	MMUGID_00019156	Gpc4	6.20986	42.1028	2.57974	1	0.038961	0.044463	0.303133	no
8	MMUGID_00024745	Tnfsf13b	58.3378	151.569	1.36244	1	0.0509491	0.0445147	0.303133	no
15	MMUGID_00030781	Commd5	5.21974	29.2566	2.28232	1	0.034965	0.0444984	0.303133	no
7	MMUGID_00033939	Rasgrp4	42.4914	107.093	1.31347	1	0.047952	0.0444988	0.303133	no
3	MMUGID_00002225	AK012899	11.5747	47.3574	1.94322	1	0.048951	0.0446032	0.303396	no
10	MMUGID_00035320	Mier2	870.594	421.48	-1.04477	1	0.0569431	0.0445816	0.303396	no
11	MMUGID_00011944	Hnf1b	7.47791	37.3177	2.17623	1	0.048951	0.0446612	0.303451	no
9	MMUGID_00033622	Scap	2396.91	1252.03	-0.93636	1	0.048951	0.0446602	0.303451	no
13	MMUGID_00022560	H2afy	64.2763	240.98	1.89026	1	0.040959	0.0447001	0.303547	no
4	MMUGID_00013818	Aadacl3	14.9234	0	-3.99308	1	0.041958	0.0447479	0.303702	no
9	MMUGID_00025748	Folr4	1185.74	597.271	-0.988138	1	0.043956	0.0449763	0.304981	no
15	MMUGID_00027701	Ddx17	628.531	318.091	-0.980309	1	0.0539461	0.0449865	0.304981	no
6	MMUGID_00006712	Ccdc77	58.8678	15.7702	-1.83588	1	0.04995	0.0450636	0.305334	no
3	MMUGID_00002148	Rrh	45.8866	125.961	1.43714	1	0.0509491	0.0451864	0.305825	no
7	MMUGID_00041416	Rps15a	19.5612	62.3779	1.62406	1	0.041958	0.0451681	0.305825	no
1	MMUGID_00015521	Edem3	206.68	96.7379	-1.08737	1	0.043956	0.0452126	0.305832	no
6	MMUGID_00001451	Cav2	15.7539	0.926698	-3.12029	1	0.040959	0.0452458	0.305887	no
6	MMUGID_00005830	Hmces	552.211	270.023	-1.02942	1	0.04995	0.0453924	0.306197	no
8	MMUGID_00006590	Ufsp2	260.258	518.004	0.990269	1	0.048951	0.0453909	0.306197	no
3	MMUGID_00023804	Creb3l4	523.334	1022	0.96424	1	0.048951	0.0453582	0.306197	no
1	MMUGID_00031197	Copa	1353.27	2586.53	0.934064	1	0.048951	0.0453581	0.306197	no
X	MMUGID_00006283	Dynlt3	302.931	124.02	-1.28158	1	0.048951	0.0454751	0.306358	no
11	MMUGID_00031965	Cops3	169.695	352.302	1.04948	1	0.043956	0.0454917	0.306358	no
8	MMUGID_00033126	Ctxn1	8.46804	52.7782	2.50588	1	0.048951	0.0454812	0.306358	no
7	MMUGID_00020188	Nfkbib	1113.19	2342.03	1.07238	1	0.0549451	0.0455292	0.306441	no
4	MMUGID_00000180	Gm13251	5.21386	28.8985	2.26651	1	0.046953	0.04556	0.306479	no
13	MMUGID_00010534	Zfp459	5.80773	44.8201	2.75074	1	0.031968	0.0456041	0.306508	no
10	MMUGID_00044461	Foxo3	8545.03	4491.87	-0.927618	1	0.047952	0.0456147	0.306508	no
11	MMUGID_00042014	Senp3	258.987	126.45	-1.02851	1	0.045954	0.0457394	0.307176	no
7	MMUGID_00042318	Lamtor1	118.505	335.235	1.49241	1	0.047952	0.0459031	0.308106	no
17	MMUGID_00016432	Sox8	141.228	30.0621	-2.19498	1	0.045954	0.0461164	0.309086	no
8	MMUGID_00017244	Adat1	28.254	106.927	1.88336	1	0.0509491	0.0461254	0.309086	no
3	MMUGID_00033590	Ank2	27.1149	3.77275	-2.55844	1	0.045954	0.0461552	0.309115	no
9	MMUGID_00032361	Yap1	8504.23	4430.1	-0.940686	1	0.046953	0.0462154	0.309349	no
11	MMUGID_00030406	Aurkb	273.03	554.672	1.0199	1	0.047952	0.0462873	0.309659	no
2	MMUGID_00013967	Gm14303	7.94194	38.9772	2.16052	1	0.044955	0.0463479	0.309724	no
19	MMUGID_00022827	Slc18a2	178.755	363.343	1.01926	1	0.040959	0.0463297	0.309724	no
6	MMUGID_00046663	Casp2	198.069	92.2454	-1.09416	1	0.04995	0.0465042	0.310598	no
13	MMUGID_00009176	6D	6.57924	39.216	2.40764	1	0.048951	0.0465459	0.310706	no
13	MMUGID_00014343	Ccnh	59.9938	141.488	1.22411	1	0.044955	0.0467146	0.311365	no
10	MMUGID_00014506	Tph2	54.1497	157.369	1.52187	1	0.041958	0.0467224	0.311365	no
4	MMUGID_00018841	AI481877	261.678	555.719	1.08365	1	0.0519481	0.0467725	0.311365	no
14	MMUGID_00029020	Wbp4	370.989	179.701	-1.04165	1	0.046953	0.0467472	0.311365	no
8	MMUGID_00035900	Bcar1	160.354	65.1989	-1.28535	1	0.04995	0.0467094	0.311365	no
7	MMUGID_00018042	Abca16	22.1535	3.08403	-2.50316	1	0.046953	0.0468269	0.311556	no
16	MMUGID_00004006	Pdia5	72.1715	179.883	1.30571	1	0.0509491	0.0468827	0.3117	no
7	MMUGID_00010736	Cdr2	3257.01	1682.91	-0.952174	1	0.04995	0.0469766	0.3117	no
X	MMUGID_00014980	Lhfpl1	18.9696	60.7938	1.62966	1	0.046953	0.0469681	0.3117	no
3	MMUGID_00017434	Wwtr1	16.2798	63.9848	1.91102	1	0.042957	0.046935	0.3117	no
10	MMUGID_00031175	Cdk17	798.242	191.427	-2.05432	1	0.045954	0.0469171	0.3117	no
7	MMUGID_00001095	Fam53b	117.061	251.425	1.09632	1	0.036963	0.0471701	0.312814	no
4	MMUGID_00019500	Gm12420	4.4752	28.3176	2.42079	1	0.03996	0.0473345	0.313562	no
2	MMUGID_00015838	Gm561	10.2502	49.9337	2.17866	1	0.0509491	0.0473853	0.313728	no
5	MMUGID_00006861	Gna12	363.243	99.8695	-1.85241	1	0.04995	0.0474241	0.313814	no
18	MMUGID_00002371	Impa2	13.8211	58.5831	2.00725	1	0.043956	0.0476129	0.314038	no
8	MMUGID_00008112	Mau2	311.366	143.976	-1.10742	1	0.04995	0.0474859	0.314038	no
2	MMUGID_00011190	Sycp2	543.337	257.227	-1.07586	1	0.042957	0.0475903	0.314038	no
13	MMUGID_00023020	5033411D12Rik	2.9881	23.3477	2.61001	1	0.043956	0.0475456	0.314038	no
X	MMUGID_00027283	Shroom4	993.983	515.616	-0.945579	1	0.045954	0.0476645	0.314038	no
6	MMUGID_00029722	Ppp4r2	580.343	288.306	-1.00679	1	0.0539461	0.0475645	0.314038	no
2	MMUGID_00037080	Cables2	377.493	175.175	-1.10326	1	0.0509491	0.0476641	0.314038	no
4	MMUGID_00046846	Fam92a	69.6417	159.731	1.18605	1	0.043956	0.0476208	0.314038	no
3	MMUGID_00022122	Usp53	1148.81	573.254	-1.00163	1	0.041958	0.0477096	0.314166	no
3	MMUGID_00006619	Gm4617	50.2353	127.287	1.32416	1	0.04995	0.0478137	0.314341	no
11	MMUGID_00014331	Tada2a	202.666	512.833	1.33509	1	0.0529471	0.0478076	0.314341	no
12	MMUGID_00025911	Cep128	60.1035	144.171	1.24843	1	0.048951	0.0478029	0.314341	no
10	MMUGID_00036021	Ccdc41	752.03	380.268	-0.981903	1	0.048951	0.0480797	0.315832	no
1	MMUGID_00047116	Crb1	133.564	278.266	1.05335	1	0.041958	0.0480924	0.315832	no
3	MMUGID_00017509	Psrc1	184.643	373.869	1.01385	1	0.047952	0.0482766	0.316767	no
9	MMUGID_00018360	Imp3	58.6678	143.166	1.27271	1	0.041958	0.0482869	0.316767	no
12	MMUGID_00011064	Ap4s1	16.9092	56.2037	1.67541	1	0.044955	0.0483475	0.31684	no
5	MMUGID_00024832	Rimbp2	201.526	564.917	1.48248	1	0.0589411	0.0483501	0.31684	no
7	MMUGID_00033156	Tead1	135.402	55.8321	-1.26308	1	0.0539461	0.0484726	0.317472	no
10	MMUGID_00034822	AK040320	7.66757	48.3852	2.51038	1	0.041958	0.0487108	0.318861	no
X	MMUGID_00032159	AK054333	70.5728	22.8359	-1.58627	1	0.0529471	0.0487468	0.318925	no
6	MMUGID_00036033	D6Wsu163e	443.047	903.488	1.02639	1	0.042957	0.0487732	0.318926	no
18	MMUGID_00028274	Csnk1g3	1035.37	514.844	-1.00653	1	0.043956	0.0488456	0.319228	no
14	MMUGID_00001062	Ptk2b	30.8299	140.857	2.15598	1	0.0509491	0.0492645	0.319415	no
10	MMUGID_00001671	Pwp2	289.483	129.166	-1.1581	1	0.0509491	0.0492357	0.319415	no
4	MMUGID_00002910	Tox	178.9	357.691	0.995547	1	0.0579421	0.0494016	0.319415	no
15	MMUGID_00004482	Mettl7a2	264.788	130.842	-1.01146	1	0.0559441	0.0492234	0.319415	no
6	MMUGID_00004774	C87436	325.277	671.986	1.04448	1	0.0589411	0.0493693	0.319415	no
X	MMUGID_00005234	Apoo	170.468	342.206	1.00114	1	0.0559441	0.0493734	0.319415	no
6	MMUGID_00007247	Slc15a5	303.647	734.573	1.27173	1	0.0579421	0.0490757	0.319415	no
4	MMUGID_00009610	Dmap1	146.17	348.292	1.24695	1	0.0519481	0.0494204	0.319415	no
X	MMUGID_00011025	Efnb1	33.4051	4.03869	-2.7715	1	0.0529471	0.0493663	0.319415	no
9	MMUGID_00015079	Dnaja4	407.043	201.305	-1.01219	1	0.0509491	0.048945	0.319415	no
10	MMUGID_00018750	Wasf1	339.921	150.998	-1.16538	1	0.0589411	0.0494038	0.319415	no
14	MMUGID_00019449	Lrch1	640.027	1283.54	1.00279	1	0.041958	0.0491403	0.319415	no
8	MMUGID_00020700	Syce2	6386.45	11930.1	0.901413	1	0.048951	0.049192	0.319415	no
4	MMUGID_00025041	Snapc3	152.572	380.364	1.31226	1	0.047952	0.0490311	0.319415	no
9	MMUGID_00025822	Mlh1	81.9875	185.275	1.16647	1	0.0509491	0.0491277	0.319415	no
8	MMUGID_00028057	Sprtn	488.895	185.556	-1.39286	1	0.0539461	0.0493536	0.319415	no
5	MMUGID_00030417	Whsc1	1009.27	526.276	-0.938112	1	0.0519481	0.0492366	0.319415	no
16	MMUGID_00032165	Gabrr3	92.1265	228.667	1.30228	1	0.0519481	0.0491111	0.319415	no
17	MMUGID_00033145	Rsph1	8.38816	42.8564	2.22387	1	0.0549451	0.0492155	0.319415	no
10	MMUGID_00033759	Thop1	449.477	223.225	-1.0065	1	0.0509491	0.0492467	0.319415	no
14	MMUGID_00004005	9930012K11Rik	51.6349	276.031	2.39595	1	0.04995	0.0495821	0.319975	no
16	MMUGID_00012216	Hic2	514.978	248.212	-1.04994	1	0.048951	0.0495662	0.319975	no
13	MMUGID_00037950	Gtf2h2	1994.49	5050.33	1.33992	1	0.047952	0.0495911	0.319975	no
1	MMUGID_00002930	Zc3h11a	76.2508	170.672	1.15203	1	0.0529471	0.0497542	0.320217	no
X	MMUGID_00010061	Xlr4a	121.931	260.657	1.08982	1	0.047952	0.0497601	0.320217	no
1	MMUGID_00011038	Ctla4	10.983	50.9079	2.11496	1	0.0559441	0.0497417	0.320217	no
4	MMUGID_00020197	Fam132a	7.43633	43.1781	2.38864	1	0.0619381	0.0497536	0.320217	no
1	MMUGID_00045380	Dars2	37.0258	6.33897	-2.37333	1	0.047952	0.0496608	0.320217	no
9	MMUGID_00006897	Mras	52.8536	16.4635	-1.6247	1	0.041958	0.0498276	0.320313	no
1	MMUGID_00015691	Gm20646	10.3358	50.4918	2.18345	1	0.0529471	0.0498141	0.320313	no
1	MMUGID_00043739	Khdc1a	1780.42	879.282	-1.01699	1	0.046953	0.0501235	0.322045	no
10	MMUGID_00020968	Iltifb	18.2366	57.0439	1.59329	1	0.048951	0.0503638	0.323077	no
2	MMUGID_00029995	Zfp385b	25.5931	76.7809	1.54837	1	0.0539461	0.0503418	0.323077	no
X	MMUGID_00047382	Fam3a	15.1571	48.753	1.62262	1	0.0519481	0.0503203	0.323077	no
X	MMUGID_00042614	Rpl36a	48.6476	140.582	1.51184	1	0.044955	0.0504333	0.323352	no
4	MMUGID_00018916	Rnf207	154.952	57.5998	-1.41213	1	0.0519481	0.0505263	0.323778	no
14	MMUGID_00024183	Ccnb1ip1	78.6486	192.127	1.27783	1	0.048951	0.0505531	0.323779	no
15	MMUGID_00011942	Aco2	956.397	471.16	-1.01984	1	0.0539461	0.0506143	0.324001	no
17	MMUGID_00001218	Atp6v1g2	12.0626	45.4407	1.82994	1	0.0559441	0.0507626	0.324608	no
2	MMUGID_00016692	Slc43a3	623.163	314.444	-0.984539	1	0.0519481	0.050758	0.324608	no
6	MMUGID_00008152	Xpc	144.25	63.9199	-1.1618	1	0.0519481	0.0508238	0.324829	no
3	MMUGID_00002546	Gstcd	151.065	52.8071	-1.49882	1	0.04995	0.0509916	0.325219	no
2	MMUGID_00006681	Trpm7	444.18	905.563	1.02602	1	0.0539461	0.0509486	0.325219	no
X	MMUGID_00012531	Mageh1	34.0494	97.3177	1.48806	1	0.048951	0.050929	0.325219	no
4	MMUGID_00038276	Gm12436	55.5351	12.3394	-2.08345	1	0.047952	0.0509776	0.325219	no
17	MMUGID_00014289	Rpl10a	10.422	43.0097	1.946	1	0.0529471	0.05103	0.325285	no
18	MMUGID_00032363	C330018D20Rik	140.614	316.969	1.16692	1	0.046953	0.0510822	0.325285	no
12	MMUGID_00040856	Dcaf4	36.4799	105.432	1.50574	1	0.0559441	0.0510564	0.325285	no
9	MMUGID_00039176	Zfp809	12.5027	52.3487	1.9822	1	0.0539461	0.0511684	0.325663	no
4	MMUGID_00003469	Usp45	294.113	134.982	-1.11786	1	0.0539461	0.0513108	0.326228	no
12	MMUGID_00031235	Gphn	564.536	1065.49	0.915183	1	0.0549451	0.0512949	0.326228	no
9	MMUGID_00005071	Rnf7	18.0005	55.9169	1.58282	1	0.0549451	0.0514824	0.326814	no
10	MMUGID_00010220	Dip2a	89.3218	30.6272	-1.51391	1	0.0529471	0.0514384	0.326814	no
X	MMUGID_00047147	Tro	29.2936	83.2266	1.47527	1	0.048951	0.0514834	0.326814	no
10	MMUGID_00037216	Hdac2	1446.97	2725.02	0.912764	1	0.0559441	0.0515321	0.326952	no
2	MMUGID_00040564	Kin	178.619	379.023	1.08114	1	0.04995	0.0515632	0.326979	no
13	MMUGID_00022399	Gm15288	7.15867	35.1643	2.14816	1	0.0539461	0.0516161	0.327144	no
10	MMUGID_00020800	Mrpl42	126.892	259.69	1.02741	1	0.0519481	0.0517679	0.327935	no
4	MMUGID_00041694	Vcp	211.188	91.565	-1.19681	1	0.0529471	0.051834	0.328183	no
7	MMUGID_00017031	1110004F10Rik	55.2326	134.332	1.26703	1	0.0549451	0.0518801	0.328304	no
4	MMUGID_00011222	Phf13	3148.77	1671.01	-0.913662	1	0.0619381	0.0521224	0.329324	no
16	MMUGID_00031306	Wdr53	1256.65	2383.4	0.922898	1	0.048951	0.0521003	0.329324	no
2	MMUGID_00044390	Fastkd1	227.519	459.539	1.01101	1	0.0549451	0.0520812	0.329324	no
2	MMUGID_00031947	Pigt	56.4348	15.4731	-1.80182	1	0.0539461	0.0523004	0.330277	no
1	MMUGID_00004519	Wdr12	116.356	249.459	1.09369	1	0.0569431	0.0523614	0.330491	no
16	MMUGID_00021277	A630089N07Rik	36.5185	6.54789	-2.31346	1	0.0559441	0.0524157	0.330662	no
1	MMUGID_00004327	Tfb2m	214.424	106.077	-1.00853	1	0.0519481	0.0524562	0.330746	no
7	MMUGID_00002347	Olfr650-ps1	17.8054	55.767	1.5939	1	0.0569431	0.052631	0.331283	no
12	MMUGID_00025811	Slirp	36.9076	91.6514	1.28933	1	0.0509491	0.0525891	0.331283	no
2	MMUGID_00040230	Capn3	2.91428	22.0043	2.55508	1	0.048951	0.0526503	0.331283	no
12	MMUGID_00040444	Arl4a	893.939	369.806	-1.27113	1	0.0579421	0.0526329	0.331283	no
6	MMUGID_00008773	Kdm3a	28.9914	4.34029	-2.48956	1	0.04995	0.0527619	0.331642	no
19	MMUGID_00010539	Mark2	4598.21	2429.99	-0.919841	1	0.0579421	0.052789	0.331642	no
1	MMUGID_00035136	BC055324	207.372	440.118	1.082	1	0.0569431	0.0527538	0.331642	no
5	MMUGID_00021388	Cox6a1	516.372	1026.85	0.990355	1	0.0519481	0.0528604	0.331747	no
5	MMUGID_00043068	Uba52	7.17933	33.4874	2.07601	1	0.0539461	0.0528547	0.331747	no
10	MMUGID_00024516	Ak9	40.8616	110.749	1.41656	1	0.048951	0.0529503	0.33214	no
13	MMUGID_00013066	Gm10139	3.67974	25.8807	2.52207	1	0.0539461	0.053095	0.332876	no
18	MMUGID_00023676	Adamts19	7.3836	43.1456	2.39663	1	0.0539461	0.0531471	0.333031	no
11	MMUGID_00035110	Zfp616	460.846	168.559	-1.44562	1	0.0539461	0.0531835	0.333088	no
17	MMUGID_00004521	Tmem181a	160.032	75.8921	-1.06644	1	0.0599401	0.0532509	0.333339	no
11	MMUGID_00022601	Rnf185	3369.2	1849.02	-0.865293	1	0.048951	0.0534219	0.334065	no
7	MMUGID_00008120	Arntl	1026.68	510.926	-1.00538	1	0.0569431	0.0536186	0.334265	no
7	MMUGID_00009074	Psg20	156.264	50.764	-1.60317	1	0.0539461	0.0536014	0.334265	no
3	MMUGID_00028169	4930481B07Rik	100.892	41.9696	-1.24565	1	0.0599401	0.0535549	0.334265	no
10	MMUGID_00030971	Atp2b1	2445.52	1302.51	-0.908329	1	0.0519481	0.0535398	0.334265	no
13	MMUGID_00035648	Fbxl21	10.951	54.8146	2.22352	1	0.0559441	0.0535575	0.334265	no
9	MMUGID_00045186	Aph1c	113.396	41.3644	-1.43311	1	0.0559441	0.053597	0.334265	no
5	MMUGID_00004906	Hpse	46.8451	137.419	1.5326	1	0.0559441	0.0537952	0.334451	no
12	MMUGID_00015239	Akt1	556.263	210.737	-1.39608	1	0.0559441	0.0538083	0.334451	no
1	MMUGID_00021972	Ino80d	2759.19	5360.35	0.957831	1	0.048951	0.0538204	0.334451	no
7	MMUGID_00023956	Mtmr10	75.2691	27.1432	-1.43831	1	0.0519481	0.0538408	0.334451	no
13	MMUGID_00030578	Agtpbp1	4330.54	10410.4	1.26521	1	0.0539461	0.0537059	0.334451	no
14	MMUGID_00038789	Tgds	1367.06	655.522	-1.05922	1	0.0539461	0.0538361	0.334451	no
12	MMUGID_00043206	Pygl	62.8802	143.453	1.17716	1	0.0589411	0.0537425	0.334451	no
17	MMUGID_00000024	Tomm6	5.11324	27.8896	2.24054	1	0.0549451	0.0538735	0.334483	no
13	MMUGID_00020717	Map3k1	77.3447	26.1011	-1.53149	1	0.0539461	0.0539097	0.334537	no
2	MMUGID_00020094	Dnajc17	79.7294	261.402	1.70061	1	0.0619381	0.0539773	0.334786	no
1	MMUGID_00040652	Il17f	31.1167	6.47807	-2.10259	1	0.0619381	0.0540154	0.334851	no
9	MMUGID_00004981	Aldh1a2	397.544	923.495	1.21393	1	0.0519481	0.0541319	0.335403	no
4	MMUGID_00038259	Wdr65	88.3836	19.1672	-2.148	1	0.0549451	0.0541872	0.335575	no
19	MMUGID_00002803	Tsga10ip	63.4517	185.337	1.53162	1	0.0579421	0.0542276	0.335654	no
3	MMUGID_00022627	Gucy1a3	70.2581	20.2781	-1.74368	1	0.0569431	0.0542729	0.335764	no
11	MMUGID_00024101	Rpl23	305.318	927.381	1.59969	1	0.0589411	0.0543331	0.335965	no
15	MMUGID_00018847	Gm17638	20.8763	62.4618	1.53652	1	0.0549451	0.0543884	0.335966	no
8	MMUGID_00012548	Ntpcr	55.9686	126.875	1.1665	1	0.0509491	0.054459	0.336231	no
9	MMUGID_00044798	Smad3	2428.37	1297.2	-0.904066	1	0.045954	0.0545455	0.336594	no
5	MMUGID_00003464	Abcf2	865.676	436.229	-0.987105	1	0.0609391	0.0546668	0.33684	no
15	MMUGID_00009875	Gm8221	27.4374	2.8075	-2.90087	1	0.0539461	0.0546961	0.33684	no
10	MMUGID_00015767	Dot1l	1194.3	617.011	-0.95167	1	0.0619381	0.0546559	0.33684	no
8	MMUGID_00045638	Sntb2	153.614	58.2916	-1.38278	1	0.0569431	0.0546732	0.33684	no
17	MMUGID_00022422	Mrps10	24.4018	3.08459	-2.63667	1	0.043956	0.0548742	0.337425	no
2	MMUGID_00032972	Crat	64.3794	14.5882	-2.06838	1	0.0659341	0.0548544	0.337425	no
10	MMUGID_00044731	Arid5b	3115.76	843.85	-1.88328	1	0.0559441	0.0548608	0.337425	no
10	MMUGID_00034145	Msl3l2	0.387182	13.6208	3.39779	1	0.0529471	0.0550164	0.338129	no
X	MMUGID_00009281	Cdkl5	267.818	519.435	0.953087	1	0.0569431	0.0551202	0.338254	no
2	MMUGID_00013849	Adnp	17.4265	91.3293	2.32501	1	0.0599401	0.0551184	0.338254	no
7	MMUGID_00015544	Iqgap1	258.802	90.7609	-1.50146	1	0.0549451	0.0551037	0.338254	no
11	MMUGID_00031309	Gemin5	66.24	10.6301	-2.53146	1	0.0609391	0.0551615	0.338337	no
7	MMUGID_00009577	Ttc23	290.152	134.503	-1.10345	1	0.0569431	0.055215	0.338348	no
2	MMUGID_00011218	Rxra	216.917	86.1245	-1.32263	1	0.0589411	0.0553455	0.3389	no
18	MMUGID_00041461	Cndp1	53.8403	124.834	1.19822	1	0.0569431	0.0553647	0.3389	no
18	MMUGID_00004713	Pura	138.438	34.3846	-1.97844	1	0.0579421	0.05544	0.33919	no
2	MMUGID_00012724	Zbtb34	2422.9	449.507	-2.42771	1	0.046953	0.0555888	0.339248	no
2	MMUGID_00030298	Olfml2a	29.6221	3.50241	-2.7658	1	0.044955	0.0555388	0.339248	no
12	MMUGID_00035464	Cpsf2	995.007	2100.33	1.07708	1	0.04995	0.0554897	0.339248	no
19	MMUGID_00037843	Cox8a	198.316	414.24	1.05889	1	0.046953	0.0555737	0.339248	no
8	MMUGID_00039954	Zfp319	25.6912	4.03869	-2.40524	1	0.044955	0.0555429	0.339248	no
6	MMUGID_00044597	Iqsec1	1359.27	720.937	-0.913951	1	0.0529471	0.0556616	0.339522	no
X	MMUGID_00008517	Morf4l2	761.671	401.371	-0.922532	1	0.0619381	0.0557365	0.339751	no
X	MMUGID_00009625	Rbm3	409.749	768.55	0.905757	1	0.0539461	0.055755	0.339751	no
18	MMUGID_00001616	Zadh2	13.7673	0	-3.88433	1	0.0529471	0.055941	0.340123	no
18	MMUGID_00015579	Rttn	607.742	1157.09	0.927838	1	0.0559441	0.05588	0.340123	no
7	MMUGID_00023646	Neu3	15.1092	194.613	3.60205	1	0.0519481	0.0559838	0.340123	no
3	MMUGID_00028915	Acp6	392.845	761.363	0.952851	1	0.0639361	0.0559008	0.340123	no
6	MMUGID_00033239	AK002748	274.363	506.631	0.882448	1	0.0559441	0.0559352	0.340123	no
8	MMUGID_00035821	Ttc13	52.3398	138.259	1.38448	1	0.0549451	0.0559675	0.340123	no
2	MMUGID_00043735	Shf	54.4447	13.4902	-1.93597	1	0.0529471	0.0560142	0.340138	no
9	MMUGID_00013856	Atr	377.103	731.398	0.953847	1	0.0569431	0.0561661	0.340444	no
4	MMUGID_00016628	Dnajc16	40.2221	8.10739	-2.17831	1	0.0609391	0.0561143	0.340444	no
X	MMUGID_00026870	Wdr13	91.7469	199.249	1.11042	1	0.0529471	0.0562242	0.340444	no
X	MMUGID_00039051	Gm14635	243.694	479.588	0.973823	1	0.0559441	0.0561708	0.340444	no
1	MMUGID_00047520	Bpnt1	32.8582	116.293	1.79253	1	0.0559441	0.0562324	0.340444	no
14	MMUGID_00017868	Cphx1	63.3314	142.432	1.15677	1	0.0559441	0.0562611	0.340448	no
X	MMUGID_00004001	Tmem29	926.807	1740.04	0.908052	1	0.0599401	0.0563872	0.340872	no
5	MMUGID_00025187	A830010M20Rik	319.906	158.232	-1.01102	1	0.0639361	0.0563805	0.340872	no
10	MMUGID_00007078	Tbpl1	182.194	477.263	1.38443	1	0.0579421	0.0564626	0.341159	no
13	MMUGID_00014256	Plk2	7.082	32.9486	2.07057	1	0.0599401	0.0565164	0.341262	no
17	MMUGID_00028098	Pigq	427.219	202.587	-1.0727	1	0.0609391	0.0565358	0.341262	no
4	MMUGID_00003690	Ikbkap	264.613	115.631	-1.18738	1	0.0589411	0.056732	0.34143	no
12	MMUGID_00007370	Adck1	50.398	13.9291	-1.78359	1	0.0569431	0.0567047	0.34143	no
9	MMUGID_00013320	Senp8	1271.59	653.019	-0.960368	1	0.0509491	0.0566152	0.34143	no
8	MMUGID_00014910	Nod2	192.121	37.7212	-2.3183	1	0.0529471	0.0567259	0.34143	no
4	MMUGID_00015285	Ttc4	272.062	127.884	-1.08315	1	0.0589411	0.0566619	0.34143	no
4	MMUGID_00037151	Fbxo42	362.155	179.815	-1.00607	1	0.0639361	0.0566602	0.34143	no
18	MMUGID_00003205	Trim36	450.091	227.203	-0.983105	1	0.0599401	0.0570005	0.341831	no
8	MMUGID_00015924	Urb2	117.091	40.59	-1.50559	1	0.0559441	0.0569361	0.341831	no
6	MMUGID_00016678	Tprkb	0.969467	14.5347	2.97961	1	0.0509491	0.056919	0.341831	no
17	MMUGID_00017866	Ddx11	2119.94	1125.09	-0.913383	1	0.0529471	0.0568725	0.341831	no
2	MMUGID_00024139	Pank2	1100.1	566.052	-0.957389	1	0.0549451	0.0570016	0.341831	no
12	MMUGID_00024898	2900006K08Rik	33.062	83.4705	1.31029	1	0.0549451	0.0568838	0.341831	no
4	MMUGID_00027642	Gm12657	2.38231	17.336	2.4386	1	0.0559441	0.0570234	0.341831	no
4	MMUGID_00046325	Dctn3	56.7325	190.828	1.73236	1	0.04995	0.056951	0.341831	no
3	MMUGID_00021820	Zfp687	341.522	127.193	-1.41788	1	0.0559441	0.0571274	0.34195	no
1	MMUGID_00025711	Mpzl1	1026.23	1965.54	0.936903	1	0.0579421	0.0570976	0.34195	no
8	MMUGID_00038720	Klkb1	0	14.0391	3.91065	1	0.0509491	0.0571174	0.34195	no
15	MMUGID_00019172	Enpp2	292.76	581.065	0.986539	1	0.0539461	0.0571592	0.341971	no
14	MMUGID_00031846	Setdb2	140.11	289.765	1.04303	1	0.0599401	0.0572678	0.342453	no
15	MMUGID_00039910	Slc48a1	72.8483	12.6964	-2.43077	1	0.0579421	0.0573717	0.342906	no
1	MMUGID_00005813	Cflar	160.253	381.933	1.24777	1	0.0589411	0.0574022	0.34292	no
11	MMUGID_00029284	Rpl38	13.3215	47.6493	1.76424	1	0.0569431	0.057498	0.343324	no
16	MMUGID_00028462	Tctex1d2	275.278	836.174	1.59941	1	0.0599401	0.0575644	0.343499	no
11	MMUGID_00036402	Adora2b	6.20986	30.3788	2.12175	1	0.0549451	0.057588	0.343499	no
11	MMUGID_00044595	Gm11985	28.8182	80.4648	1.44998	1	0.0519481	0.0576121	0.343499	no
X	MMUGID_00010409	AK054333	54.7747	17.2014	-1.61556	1	0.0589411	0.05769	0.343795	no
13	MMUGID_00011870	Zscan12	234.043	80.7356	-1.52389	1	0.0629371	0.0577955	0.344195	no
7	MMUGID_00039103	Zfp568	864.985	439.766	-0.974331	1	0.0599401	0.057817	0.344195	no
3	MMUGID_00044953	Gbp5	19.5632	1.5825	-2.99322	1	0.043956	0.0578419	0.344195	no
11	MMUGID_00039332	Dusp18	728.833	381.733	-0.931229	1	0.0549451	0.0579064	0.34441	no
1	MMUGID_00013007	Ing5	370.432	183.924	-1.00616	1	0.0599401	0.0580032	0.344481	no
11	MMUGID_00026548	Car10	346.875	1093.75	1.65396	1	0.0559441	0.0579895	0.344481	no
[truncated: 45,729 more rows]

## Sheet: Repeats
chrom	gene_id	gene_name	isRepeat	repClass	repFamily	ooctye WT	oocyte Mut	log2 fold change	tested	fc_prob	pval	qval	significant
1,2,3,4,5,6,7,8,9,X,Y,10,11,12,13,14,15,16,17,18,19,GL456233.1	RLTR31C_MM	RLTR31C_MM	1	LTR	ERVK	2272.66	511.593	-2.14913	1	0.000999001	3.48887e-05	0.00290795	yes
1,2,3,4,5,6,7,8,9,X,10,11,12,13,14,15,16,17,18,19	RLTR12G	RLTR12G	1	LTR	ERVK	74.1341	2.47009	-4.43642	1	0.001998	0.000474384	0.0183846	yes
1,2,3,4,5,6,7,8,9,X,Y,10,11,12,13,14,15,16,17,18,19,GL456216.1,GL456354.1,JH584296.1,JH584297.1,JH584298.1,JH584299.1,GL456219.1	RLTR9E	RLTR9E	1	LTR	ERVK	212.6	638.877	1.58288	1	0.001998	0.00114976	0.0336332	yes
1,2,4,6,7,8,X,Y,10,12,13,15,17,18	MMTV-int	MMTV-int	1	LTR	ERVK	0	43.9434	5.49004	1	0.002997	0.00126017	0.0360825	yes
1,2,3,4,5,6,7,8,9,X,Y,10,11,12,13,14,15,16,17,18,19,GL456350.1,JH584293.1,JH584294.1,GL456354.1,JH584296.1,JH584297.1,JH584298.1,JH584299.1	RLTR41	RLTR41	1	LTR	ERV1	11.1016	78.3951	2.71385	1	0.004995	0.00311117	0.0656912	no
1,2,3,4,5,6,7,8,9,X,Y,10,11,12,13,14,15,16,17,18,19,GL456354.1,JH584296.1,JH584297.1,JH584299.1,GL456219.1,GL456233.1,JH584300.1,JH584301.1,JH584303.1	MusHAL1	MusHAL1	1	LINE	L1	9.55558	81.6641	2.96925	1	0.003996	0.0040344	0.0773895	no
1,2,3,4,5,6,7,8,9,X,Y,10,11,12,13,14,15,16,17,18,19,JH584298.1,JH584299.1	RMER17A2	RMER17A2	1	LTR	ERVK	37.6909	152.504	1.98821	1	0.00999001	0.00443873	0.081965	no
1,2,3,4,5,6,7,8,9,X,10,11,12,13,14,15,16,17,18,19	RLTR9B	RLTR9B	1	LTR	ERVK	0	42.902	5.45621	1	0.00899101	0.00600467	0.0983704	no
1,2,3,4,5,6,7,8,9,X,10,11,12,13,14,15,16,17,18,19	MLT1F1	MLT1F1	1	LTR	ERVL-MaLR	118.308	322.268	1.43804	1	0.00699301	0.00678796	0.105003	no
1,2,3,4,5,6,7,8,9,X,Y,10,11,12,13,14,15,17,18,19	LTRIS4A	LTRIS4A	1	LTR	ERV1	2.63948	51.9327	3.86236	1	0.00899101	0.00794968	0.115275	no
1,2,3,4,5,6,7,8,9,X,Y,10,11,12,13,14,15,16,17,18,19	RLTR12B	RLTR12B	1	LTR	ERVK	20.1401	100.343	2.26119	1	0.014985	0.00905993	0.125427	no
1,2,3,4,5,6,7,8,9,X,Y,10,11,12,13,14,15,16,17,18,19,GL456359.1,GL456360.1,GL456367.1,GL456379.1,JH584292.1,GL456354.1,JH584296.1,JH584297.1,JH584298.1,JH584299.1,GL456219.1,GL456233.1,JH584301.1,JH584302.1	L1_Mur2	L1_Mur2	1	LINE	L1	446.283	1062.89	1.25008	1	0.00999001	0.00974377	0.131309	no
1,2,3,4,5,6,7,8,9,X,Y,10,11,12,13,14,15,16,17,18,19,GL456359.1,GL456383.1,GL456396.1,GL456211.1,GL456350.1,JH584293.1,JH584298.1,JH584299.1	IAPEz-int	IAPEz-int	1	LTR	ERVK	1081.82	155.183	-2.79348	1	0.011988	0.0104988	0.138568	no
1,2,3,4,5,6,7,8,9,X,10,11,12,13,14,15,16,17,18,19	MER34A	MER34A	1	LTR	ERV1	18.7068	113.605	2.53991	1	0.017982	0.0107124	0.13972	no
1,2,3,4,5,6,7,8,9,X,Y,10,11,12,13,14,15,16,17,18,19,GL456379.1,GL456383.1,GL456396.1	IAPLTR2b	IAPLTR2b	1	LTR	ERVK	14.7372	75.0798	2.27333	1	0.017982	0.0110837	0.142426	no
1,2,3,4,5,6,7,8,9,X,Y,10,11,12,13,14,15,16,17,18,19,GL456239.1,GL456392.1,JH584304.1,JH584299.1,GL456219.1	ERVB4_1B-I_MM-int	ERVB4_1B-I_MM-int	1	LTR	ERVK	189.165	65.5595	-1.51454	1	0.00999001	0.0131473	0.155059	no
1,2,3,4,5,6,7,8,9,X,Y,10,11,12,13,14,15,16,17,18,19	L1MA5	L1MA5	1	LINE	L1	76.6283	212.676	1.46077	1	0.013986	0.0163869	0.177904	no
1,2,3,4,5,6,7,8,9,X,Y,10,11,12,13,14,15,16,17,18,19,GL456360.1,JH584296.1,JH584297.1,JH584298.1,JH584299.1,JH584300.1,JH584301.1,JH584303.1	RLTR45	RLTR45	1	LTR	ERVK	919.175	2059.77	1.1632	1	0.014985	0.0171205	0.181486	no
1,2,3,4,5,6,7,8,9,X,Y,10,11,12,13,14,15,16,17,18,19,GL456350.1,JH584293.1,JH584294.1,GL456354.1,JH584296.1,JH584297.1,JH584298.1,JH584299.1,GL456219.1,GL456233.1	MYSERV6-int	MYSERV6-int	1	LTR	ERVK	143.684	362.383	1.32858	1	0.012987	0.0173113	0.183025	no
1,2,3,4,5,6,7,8,9,X,Y,10,11,12,13,14,15,16,17,18,19,GL456221.1,JH584296.1,JH584297.1	RLTR6_Mm	RLTR6_Mm	1	LTR	ERV1	203.221	76.2596	-1.40234	1	0.024975	0.0199893	0.200536	no
1,2,3,4,5,6,7,8,9,X,Y,10,11,12,13,14,15,16,17,18,19	RMER13B	RMER13B	1	LTR	ERVK	45.3753	124.985	1.44182	1	0.018981	0.0202193	0.202017	no
1,2,3,4,5,6,7,8,9,X,Y,10,11,12,13,14,15,16,17,18,19	RLTR31A_Mm	RLTR31A_Mm	1	LTR	ERVK	21.7719	1.23394	-3.34959	1	0.018981	0.0206492	0.204412	no
1,2,3,4,5,6,7,8,9,X,10,11,12,13,14,15,16,17,18,19	RLTR16	RLTR16	1	LTR	ERVK	57.1037	152.953	1.40579	1	0.020979	0.0229331	0.216324	no
1,2,3,4,5,6,7,8,9,X,Y,10,11,12,13,14,15,16,17,18,19,GL456366.1,GL456393.1,GL456211.1,GL456219.1	RLTR10-int	RLTR10-int	1	LTR	ERVK	5028.86	2147.16	-1.22742	1	0.021978	0.0244361	0.224594	no
1,2,3,4,5,6,7,8,9,X,Y,10,11,12,13,14,15,16,17,18,19,GL456392.1,GL456354.1,JH584296.1,JH584297.1,JH584298.1,JH584299.1	RLTRETN_Mm	RLTRETN_Mm	1	LTR	ERVK	116.01	280.799	1.26803	1	0.033966	0.0251164	0.228593	no
1,2,3,4,5,6,7,8,9,X,10,11,12,13,14,15,16,17,18,19,GL456211.1,GL456212.1,GL456221.1	LTR67B	LTR67B	1	LTR	ERVL	37.5187	113.769	1.5751	1	0.027972	0.0256358	0.231428	no
1,2,3,4,5,6,7,8,9,X,Y,10,11,12,13,14,15,16,17,18,19,GL456219.1	RLTR9F	RLTR9F	1	LTR	ERVK	33.8837	119.667	1.7904	1	0.027972	0.0278399	0.239762	no
1,2,3,4,5,6,7,8,9,X,10,11,12,13,14,15,16,17,18,19	LTR33B	LTR33B	1	LTR	ERVL	1.8059	30.2542	3.47752	1	0.020979	0.0282803	0.242172	no
1,2,3,4,5,6,7,8,9,X,Y,10,11,12,13,14,15,16,17,18,19,GL456354.1,JH584296.1,JH584297.1,JH584298.1,JH584299.1	RLTR33	RLTR33	1	LTR	ERVK	61.9513	154.888	1.3082	1	0.033966	0.0282988	0.242172	no
1,2,3,4,5,6,7,8,9,X,10,12,13,14,15,16,17,18,19,GL456233.1	HERVL40-int	HERVL40-int	1	LTR	ERVL	114.955	42.4398	-1.41648	1	0.020979	0.029393	0.247875	no
1,2,3,4,5,6,7,8,9,X,Y,10,11,12,13,14,15,16,17,18,19,GL456360.1,GL456366.1,GL456367.1,GL456379.1,GL456385.1,GL456394.1,JH584304.1,GL456354.1,JH584296.1,JH584297.1,JH584298.1,JH584299.1,GL456219.1,GL456233.1,JH584300.1,JH584301.1,JH584303.1	L1_Mus1	L1_Mus1	1	LINE	L1	295.134	659.696	1.15774	1	0.02997	0.0311499	0.252948	no
1,2,3,4,5,6,7,8,9,X,Y,10,11,12,13,14,15,16,17,18,19,GL456379.1,GL456213.1,GL456350.1,JH584293.1,JH584294.1,GL456233.1	L1M5	L1M5	1	LINE	L1	155.851	349.909	1.1617	1	0.042957	0.0332938	0.262744	no
1,2,3,4,5,6,7,8,9,X,Y,10,11,12,13,14,15,16,17,18,19	L1MDb	L1MDb	1	LINE	L1	17.6598	0.925596	-3.27655	1	0.031968	0.0341304	0.265728	no
1,2,3,4,5,6,7,8,9,X,Y,10,11,12,13,14,15,16,17,18,19	RLTR28	RLTR28	1	LTR	ERVL	184.679	29.5793	-2.60219	1	0.033966	0.0348363	0.268136	no
1,2,3,4,5,6,7,8,9,X,Y,10,11,12,13,14,15,16,17,18,19,GL456219.1	RLTR49	RLTR49	1	LTR	ERVK	27.6683	146.614	2.3643	1	0.033966	0.0353804	0.270612	no
1,2,3,4,5,6,7,8,9,X,Y,10,11,12,13,14,15,16,17,18,19	HAL1b	HAL1b	1	LINE	L1	140.299	22.7243	-2.57432	1	0.03996	0.0357689	0.272386	no
1,2,3,4,5,6,7,8,9,X,Y,10,11,12,13,14,15,16,17,18,19,GL456378.1,GL456233.1,JH584300.1,JH584301.1,JH584303.1	MT2B1	MT2B1	1	LTR	ERVL	207.423	440.925	1.08429	1	0.03996	0.0368925	0.27704	no
1,2,3,4,5,6,7,8,9,X,Y,10,11,12,13,14,15,16,17,18,19,GL456350.1,JH584293.1,JH584294.1,GL456354.1,JH584296.1,JH584297.1,JH584298.1,JH584299.1,GL456233.1,JH584300.1,JH584303.1	L1VL2	L1VL2	1	LINE	L1	48.2334	143.902	1.55737	1	0.034965	0.037791	0.281195	no
1,2,3,4,5,6,7,8,9,X,Y,10,11,12,13,14,15,16,17,18,19,GL456210.1,GL456211.1,GL456212.1,GL456221.1,JH584303.1	MTB_Mm	MTB_Mm	1	LTR	ERVL-MaLR	256.974	530.658	1.04327	1	0.03996	0.0392111	0.285896	no
1,2,3,4,5,6,7,8,9,X,10,11,12,13,14,15,16,17,18,19,GL456233.1	BGLII_Mus	BGLII_Mus	1	LTR	ERVK	999.9	498.236	-1.0035	1	0.041958	0.0400938	0.289149	no
1,2,3,4,5,6,7,8,9,X,10,11,12,13,14,15,16,17,18,19,GL456233.1	L1MD1	L1MD1	1	LINE	L1	32.3939	93.803	1.50535	1	0.038961	0.040133	0.289149	no
1,2,3,4,5,6,7,8,9,X,Y,10,11,12,13,14,15,16,17,18,19,GL456219.1,JH584301.1,JH584302.1	IAPEY3C_LTR	IAPEY3C_LTR	1	LTR	ERVK	63.7908	154.663	1.26457	1	0.037962	0.0427911	0.297332	no
1,2,3,4,5,6,7,8,9,X,Y,10,11,12,13,14,15,16,17,18,19	MLT1H-int	MLT1H-int	1	LTR	ERVL-MaLR	5.21974	32.4628	2.42763	1	0.043956	0.0459889	0.308511	no
1,2,3,4,5,6,7,8,9,X,Y,10,11,12,13,14,15,16,17,18,19,GL456219.1	RLTR9D	RLTR9D	1	LTR	ERVK	57.6382	139.869	1.26444	1	0.0529471	0.0472332	0.313062	no
1,2,3,4,5,6,7,8,9,X,Y,10,11,12,13,14,15,16,17,18,19,JH584304.1,GL456213.1,GL456216.1,GL456233.1,JH584301.1	RMER4B	RMER4B	1	LTR	ERVK	1422.29	2660.06	0.902768	1	0.047952	0.0494254	0.319415	no
1,2,3,4,5,6,7,8,9,X,Y,10,11,12,13,14,15,16,17,18,19,GL456210.1,JH584296.1,JH584297.1,JH584299.1,JH584300.1,JH584301.1	RLTR6-int	RLTR6-int	1	LTR	ERV1	415.49	804.858	0.952244	1	0.0519481	0.0533705	0.333916	no
1,2,3,4,5,6,7,8,9,X,Y,10,11,12,13,14,15,16,17,18,19	RLTR50B	RLTR50B	1	LTR	ERVK	123.376	343.499	1.46979	1	0.0519481	0.0543744	0.335966	no
1,2,3,4,5,6,7,8,9,X,Y,10,11,12,13,14,15,16,17,18,19	RLTR17D_Mm	RLTR17D_Mm	1	LTR	ERVK	40.4836	109.717	1.41627	1	0.0559441	0.0552189	0.338348	no
1,2,3,4,5,6,7,8,9,X,10,12,13,14,15,16,17	IAPEY5_I-int	IAPEY5_I-int	1	LTR	ERVK	19.5545	1.88135	-2.83463	1	0.044955	0.0561877	0.340444	no
1,2,3,4,5,6,7,8,9,X,Y,10,11,12,13,14,15,16,17,18,19,GL456359.1,GL456350.1,JH584293.1,JH584298.1	IAPLTR1_Mm	IAPLTR1_Mm	1	LTR	ERVK	53.7659	7.73102	-2.64906	1	0.0569431	0.0586736	0.346051	no
1,2,3,4,5,6,7,8,9,X,Y,10,11,12,13,14,15,16,17,18,19	RLTR44B	RLTR44B	1	LTR	ERVK	117.473	44.9849	-1.36532	1	0.0649351	0.0614527	0.353913	no
1,2,3,4,5,6,7,8,9,X,Y,10,11,12,13,14,15,16,17,18,19,JH584294.1,GL456219.1	IAP1-MM_LTR	IAP1-MM_LTR	1	LTR	ERVK	12.9223	49.1598	1.84913	1	0.0629371	0.0616095	0.354648	no
1,2,3,4,5,6,7,8,9,X,Y,10,11,12,13,14,15,16,17,18,19,GL456385.1,JH584300.1,JH584301.1	RLTR27	RLTR27	1	LTR	ERVK	49.9629	119.757	1.24458	1	0.0729271	0.0649238	0.363412	no
1,2,3,4,5,6,7,8,9,X,10,11,12,13,14,15,16,17,18,19,GL456210.1,GL456211.1,GL456212.1,GL456221.1,GL456233.1	L1ME2z	L1ME2z	1	LINE	L1	192.036	57.8786	-1.71305	1	0.0699301	0.0699862	0.374357	no
1,2,3,4,5,6,7,8,9,X,Y,10,11,12,13,14,15,16,17,18,19,GL456233.1	ORR1A2-int	ORR1A2-int	1	LTR	ERVL-MaLR	790.476	1442.91	0.867363	1	0.0739261	0.0701395	0.374782	no
1,2,3,4,5,6,7,8,9,X,Y,10,11,12,13,14,15,16,17,18,19,GL456378.1,GL456219.1	ORR1A0	ORR1A0	1	LTR	ERVL-MaLR	430.493	937.857	1.12157	1	0.0749251	0.0724662	0.380917	no
1,2,3,4,5,6,7,8,9,X,Y,10,11,12,13,14,15,16,17,18,19,GL456394.1,JH584299.1	ERVB7_1-LTR_MM	ERVB7_1-LTR_MM	1	LTR	ERVK	54.8524	127.662	1.2039	1	0.0639361	0.0741664	0.385024	no
1,2,3,4,5,6,7,8,9,X,Y,10,11,12,13,14,15,16,17,18,19,GL456366.1,GL456379.1,JH584293.1,JH584294.1	Lx4B	Lx4B	1	LINE	L1	82.7412	317.871	1.92896	1	0.0749251	0.0742953	0.385024	no
1,2,3,4,5,6,7,8,9,X,Y,10,11,12,13,14,15,16,17,18,19	ERVB7_2-LTR_MM	ERVB7_2-LTR_MM	1	LTR	ERVK	85.394	24.9426	-1.73561	1	0.0799201	0.0744617	0.385514	no
1,2,3,4,5,6,7,8,9,X,10,11,12,13,14,15,16,17,18,19	L4_A_Mam	L4_A_Mam	1	LINE	RTE-X	11.7634	57.6631	2.20043	1	0.0729271	0.0749827	0.386519	no
1,2,3,4,5,6,7,8,9,X,10,11,12,13,14,15,16,17,18,19	RLTR53_Mm	RLTR53_Mm	1	LTR	ERVK	63.9541	144.658	1.16509	1	0.0769231	0.0761386	0.390283	no
1,2,3,4,5,6,7,8,9,X,Y,10,11,12,13,14,15,16,17,18,19	RLTR20B4_MM	RLTR20B4_MM	1	LTR	ERVK	6.09775	31.4011	2.19061	1	0.0819181	0.0776645	0.394449	no
1,2,3,4,5,6,7,8,9,X,10,11,12,13,14,15,16,17,18,19	L1MA8	L1MA8	1	LINE	L1	51.1865	117.501	1.18315	1	0.0799201	0.0781763	0.395727	no
1,2,3,4,5,6,7,8,9,X,10,11,12,13,14,15,16,17,18,19,GL456379.1	RMER20B	RMER20B	1	LTR	ERVK	52.082	139.529	1.40458	1	0.0929071	0.0810639	0.404455	no
1,2,3,4,5,6,7,8,9,X,10,11,12,13,14,15,16,17,18,19	LTR48	LTR48	1	LTR	ERV1	14.5596	55.1465	1.8514	1	0.0769231	0.0812868	0.404701	no
1,2,3,4,5,6,7,8,9,X,10,11,12,13,14,15,16,17,18,19,GL456210.1,GL456211.1,GL456212.1,GL456221.1,GL456350.1,JH584293.1,GL456233.1	RLTR12BD_Mm	RLTR12BD_Mm	1	LTR	ERVK	500.699	1371.16	1.45156	1	0.0809191	0.0819948	0.407032	no
1,2,3,4,5,6,7,8,9,X,10,11,12,13,14,15,16,17,18,19	MTE2b-int	MTE2b-int	1	LTR	ERVL-MaLR	185.474	80.5593	-1.19305	1	0.0869131	0.0842198	0.413421	no
1,2,3,4,5,6,7,8,9,X,Y,10,11,12,13,14,15,16,17,18,19,GL456360.1,GL456354.1,JH584296.1,JH584297.1,JH584298.1,JH584299.1	RLTR9A3	RLTR9A3	1	LTR	ERVK	30.8809	75.9295	1.27084	1	0.0829171	0.0860365	0.418952	no
1,2,3,4,5,6,7,8,9,X,Y,10,11,12,13,14,15,16,17,18,19	ERVB7_4-LTR_MM	ERVB7_4-LTR_MM	1	LTR	ERVK	9.67099	37.3439	1.8453	1	0.0889111	0.0871253	0.421185	no
1,2,3,4,5,6,7,8,9,X,Y,10,11,12,13,14,15,16,17,18,19	MLT1E2	MLT1E2	1	LTR	ERVL-MaLR	72.1068	28.8426	-1.29263	1	0.0889111	0.0889499	0.42671	no
1,2,3,4,5,6,7,8,9,X,10,11,12,13,14,15,16,17,18,19	LTR16E2	LTR16E2	1	LTR	ERVL	10.3271	34.9743	1.66719	1	0.0859141	0.0906541	0.429804	no
1,2,3,4,5,6,7,8,9,X,Y,10,11,12,13,14,15,16,17,18,19,GL456219.1	RLTR26_Mus	RLTR26_Mus	1	LTR	ERVK	50.417	152.469	1.57763	1	0.0989011	0.0978131	0.447018	no
1,2,3,4,5,6,7,8,9,X,Y,10,11,12,13,14,15,16,17,18,19,GL456366.1,GL456378.1,GL456379.1,GL456382.1,GL456385.1,JH584304.1,GL456211.1,GL456212.1,GL456221.1,GL456216.1,GL456354.1,JH584296.1,GL456219.1,GL456233.1,JH584302.1	MTA_Mm	MTA_Mm	1	LTR	ERVL-MaLR	13528.5	8039.78	-0.750697	1	0.111888	0.107658	0.471765	no
1,2,3,4,5,6,7,8,9,X,10,11,12,13,14,15,16,17,18,19,GL456379.1,GL456382.1,GL456233.1	L1ME3A	L1ME3A	1	LINE	L1	68.2012	21.2428	-1.63746	1	0.125874	0.119454	0.499531	no
1,2,3,4,5,6,7,8,9,X,10,11,12,13,14,15,16,17,18,19,GL456354.1,JH584296.1,JH584297.1,JH584298.1,JH584299.1	RLTR48A	RLTR48A	1	LTR	ERV1	6.43177	24.7904	1.79506	1	0.115884	0.120297	0.501678	no
1,2,3,4,5,6,7,8,9,X,Y,10,11,12,13,14,15,16,17,18,19,GL456392.1,GL456219.1,JH584303.1	IAP-d-int	IAP-d-int	1	LTR	ERVK	728.707	439.935	-0.726751	1	0.112887	0.121496	0.503352	no
1,2,3,4,5,6,7,8,9,X,Y,10,11,12,13,14,15,16,17,18,19,GL456392.1	RLTR13E	RLTR13E	1	LTR	ERVK	25.5429	65.6423	1.32811	1	0.117882	0.122441	0.504697	no
1,2,3,4,5,6,7,8,9,X,Y,10,11,12,13,14,15,16,17,18,19,GL456368.1	ETnERV3-int	ETnERV3-int	1	LTR	ERVK	89.3186	35.6235	-1.30225	1	0.114885	0.125081	0.50941	no
1,2,3,4,5,6,7,8,9,X,10,11,12,13,14,15,16,17,18,19	RLTR20D	RLTR20D	1	LTR	ERVK	24.5358	63.2228	1.33057	1	0.125874	0.126427	0.514202	no
1,2,3,4,5,6,7,8,9,X,Y,10,11,12,13,14,15,16,17,18,19,GL456354.1,JH584296.1,JH584297.1,JH584298.1,JH584299.1	RodERV21-int	RodERV21-int	1	LTR	ERV1	89.1528	193.789	1.11147	1	0.118881	0.127076	0.515462	no
1,2,3,4,5,6,7,8,9,X,10,11,12,13,14,15,16,17,18,19	RLTR20B3	RLTR20B3	1	LTR	ERVK	51.7155	120.277	1.20201	1	0.128871	0.131523	0.524755	no
1,2,3,4,5,6,7,8,9,X,Y,10,11,12,13,14,15,16,17,18,19,GL456360.1,GL456379.1,GL456210.1,GL456211.1,GL456212.1,GL456221.1,JH584292.1,JH584296.1,JH584297.1,JH584298.1,GL456219.1,GL456233.1,JH584300.1,JH584301.1,JH584302.1,JH584303.1	L1Md_F	L1Md_F	1	LINE	L1	5.30834	22.0713	1.87077	1	0.126873	0.132828	0.525891	no
1,2,3,4,5,6,7,8,9,X,Y,10,11,12,13,14,15,16,17,18,19,GL456210.1,GL456211.1,GL456212.1,GL456221.1,GL456350.1,JH584293.1,JH584294.1	ORR1C1	ORR1C1	1	LTR	ERVL-MaLR	620.954	1002.07	0.689542	1	0.128871	0.133386	0.52616	no
1,2,3,4,5,6,7,8,9,X,10,11,12,13,14,15,16,17,18,19,GL456354.1,JH584296.1,JH584297.1,JH584298.1,JH584299.1,GL456233.1	MT-int	MT-int	1	LTR	ERVL-MaLR	1756.98	1069.13	-0.716124	1	0.133866	0.136652	0.532817	no
1,2,3,4,5,6,7,8,9,X,Y,10,11,12,13,14,15,16,17,18,19,GL456359.1,GL456360.1,GL456366.1,GL456368.1,GL456372.1,GL456385.1,GL456210.1,GL456211.1,GL456212.1,GL456221.1,JH584292.1,GL456354.1,JH584296.1,JH584297.1,JH584298.1,JH584299.1,GL456219.1,GL456233.1,JH584300.1,JH584301.1,JH584302.1,JH584303.1	L1_Mus3	L1_Mus3	1	LINE	L1	281.333	485.399	0.784746	1	0.134865	0.141244	0.540231	no
1,2,3,4,5,6,7,8,9,X,Y,10,11,12,13,14,15,16,17,18,19,JH584296.1,JH584297.1	MMVL30-int	MMVL30-int	1	LTR	ERV1	1467.34	660.623	-1.1501	1	0.143856	0.141847	0.541336	no
1,2,3,4,5,6,7,8,9,X,Y,10,11,12,13,14,15,16,17,18,19,GL456360.1,GL456385.1,GL456219.1,GL456233.1,JH584300.1,JH584303.1	L1_Mur3	L1_Mur3	1	LINE	L1	1173.5	1925.4	0.71386	1	0.14985	0.142392	0.54158	no
2,3,4,5,6,7,8,9,X,10,11,12,13,14,15,17,18	RLTR3_Mm	RLTR3_Mm	1	LTR	ERVK	48.7317	224.58	2.1814	1	0.141858	0.142169	0.54158	no
1,2,3,4,5,6,7,8,X,10,11,12,13,15,16,17,18,19	ERVB3_1-I_MM-int	ERVB3_1-I_MM-int	1	LTR	ERVK	41.799	16.9674	-1.25219	1	0.147852	0.144731	0.544036	no
1,2,3,4,5,6,7,8,9,X,Y,10,11,12,13,14,15,16,17,18,19	RLTR4_MM-int	RLTR4_MM-int	1	LTR	ERV1	1861.79	3106.73	0.7384	1	0.140859	0.145514	0.544856	no
1,2,3,4,5,6,7,8,9,X,10,11,12,13,14,15,16,17,18,19	RLTR20A3_MM	RLTR20A3_MM	1	LTR	ERVK	26.6905	7.28301	-1.74116	1	0.138861	0.146668	0.545943	no
1,2,3,4,5,6,7,8,9,X,10,11,12,13,14,15,16,17,18,19	RLTR26C_MM	RLTR26C_MM	1	LTR	ERVK	87.2412	155.125	0.82318	1	0.142857	0.150457	0.554318	no
1,2,3,4,5,6,7,8,9,X,Y,10,11,12,13,14,15,16,17,18,19	MER34	MER34	1	LTR	ERV1	85.9543	7.15674	-3.41419	1	0.136863	0.151865	0.556472	no
1,2,3,4,5,6,7,8,9,X,Y,10,11,12,13,14,15,16,17,18,19,GL456210.1,GL456211.1,GL456212.1,GL456221.1,GL456350.1,JH584298.1,JH584299.1,GL456219.1,GL456233.1	MERVL-int	MERVL-int	1	LTR	ERVL	93.7156	165.187	0.811134	1	0.150849	0.158227	0.565814	no
1,2,3,4,5,6,7,8,9,X,Y,10,11,12,13,14,15,16,17,18,19,JH584294.1,GL456219.1	RMER17C2	RMER17C2	1	LTR	ERVK	300.666	176.675	-0.763715	1	0.172827	0.16685	0.573965	no
1,2,3,4,5,6,7,8,9,X,10,11,12,13,14,15,16,17,18,19	MLT1F2	MLT1F2	1	LTR	ERVL-MaLR	43.4107	82.0528	0.903122	1	0.16983	0.168997	0.576658	no
1,2,3,4,5,6,7,8,9,X,Y,10,11,12,13,14,15,16,17,18,19,JH584299.1,GL456219.1,GL456233.1,JH584300.1,JH584303.1	IAPEY3-int	IAPEY3-int	1	LTR	ERVK	51.3149	92.6627	0.840253	1	0.176823	0.170663	0.579426	no
1,2,3,4,5,6,7,8,9,X,10,11,12,13,14,15,16,17,18,19	LTR40a	LTR40a	1	LTR	ERVL	70.1122	33.995	-1.02295	1	0.162837	0.172854	0.582541	no
1,2,3,4,5,6,7,8,9,X,Y,10,11,12,13,14,15,16,17,18,19	L1MB1	L1MB1	1	LINE	L1	87.2887	184.036	1.0675	1	0.163836	0.1733	0.58317	no
1,2,3,4,5,6,7,8,9,X,Y,10,11,12,13,14,15,16,17,18,19,JH584301.1,JH584302.1	MuRRS-int	MuRRS-int	1	LTR	ERV1	7.60178	30.9114	1.89136	1	0.180819	0.180704	0.593363	no
1,2,3,4,5,6,7,8,9,X,Y,10,11,12,13,14,15,16,17,18,19	MMERGLN-int	MMERGLN-int	1	LTR	ERV1	983.512	494.63	-0.990147	1	0.173826	0.180909	0.59355	no
1,2,3,4,5,6,7,8,9,X,Y,10,11,12,13,14,15,16,17,18,19,GL456359.1,GL456211.1,GL456350.1,JH584298.1,JH584299.1,GL456219.1,GL456233.1	ORR1A3-int	ORR1A3-int	1	LTR	ERVL-MaLR	194.212	313.785	0.689324	1	0.184815	0.180896	0.59355	no
1,2,3,4,5,6,7,8,9,X,10,11,12,13,14,15,16,17,18,19	ERVL-B4-int	ERVL-B4-int	1	LTR	ERVL	29.8937	74.6614	1.29225	1	0.175824	0.181206	0.593709	no
1,2,3,4,5,6,7,8,9,X,10,11,12,13,14,15,16,17,18,19	LTR37A	LTR37A	1	LTR	ERV1	7.84746	0.308899	-2.75691	1	0.16983	0.181194	0.593709	no
1,2,3,4,5,6,7,8,9,X,10,11,12,13,14,15,16,17,18,19,JH584304.1	RLTR51B_Mm	RLTR51B_Mm	1	LTR	ERVK?	132.389	67.9385	-0.952261	1	0.187812	0.182986	0.594912	no
1,2,3,4,5,6,7,8,9,X,10,11,12,13,14,15,16,17,18,19	RLTR34C_MM	RLTR34C_MM	1	LTR	ERVK	7.65538	23.8208	1.51988	1	0.183816	0.187083	0.601199	no
1,2,3,4,5,6,7,8,9,X,Y,10,11,12,13,14,15,16,17,18,19,GL456210.1,GL456211.1,GL456212.1,GL456221.1,GL456350.1,JH584293.1,JH584294.1,GL456354.1,JH584296.1,JH584297.1,JH584298.1,JH584299.1,GL456233.1	MTEa	MTEa	1	LTR	ERVL-MaLR	1016.75	1589.61	0.64419	1	0.182817	0.187641	0.602323	no
1,2,3,4,5,6,7,8,9,X,Y,10,11,12,13,14,15,16,17,18,19,GL456366.1,JH584300.1,JH584301.1,JH584302.1,JH584303.1	MURVY-LTR	MURVY-LTR	1	LTR	ERV1	44.5687	211.247	2.21963	1	0.17982	0.195385	0.613743	no
1,2,3,4,5,6,7,8,9,X,Y,10,11,12,13,14,15,16,17,18,19,GL456350.1,JH584293.1,JH584294.1	BGLII_Mur	BGLII_Mur	1	LTR	ERVK	35.82	65.4845	0.85253	1	0.193806	0.196375	0.61493	no
1,2,3,4,5,6,7,8,9,X,10,11,12,13,14,15,16,17,18,19,GL456211.1,GL456212.1	L1MB4	L1MB4	1	LINE	L1	29.0728	56.9824	0.947158	1	0.1998	0.198396	0.619048	no
1,2,3,4,5,6,7,8,9,X,Y,10,11,12,13,14,15,16,17,18,19,GL456354.1,JH584296.1,JH584297.1,JH584298.1,JH584299.1	MTEb	MTEb	1	LTR	ERVL-MaLR	344.878	216.225	-0.671073	1	0.215784	0.200954	0.621135	no
1,2,3,4,5,6,7,8,9,X,Y,10,11,12,13,14,15,16,17,18,19	RMER13A	RMER13A	1	LTR	ERVK	15.5203	35.8425	1.15713	1	0.1998	0.202699	0.623048	no
1,2,3,4,5,6,7,8,9,X,Y,10,11,12,13,14,15,16,17,18,19	RLTR40	RLTR40	1	LTR	ERVK	174.326	102.383	-0.762046	1	0.1998	0.203165	0.623691	no
1,2,3,4,5,6,7,8,9,X,10,11,12,13,14,15,16,17,18,19	LTR83	LTR83	1	LTR	ERVL	12.5084	3.08844	-1.72424	1	0.210789	0.207249	0.62936	no
1,2,3,4,5,6,7,8,9,X,10,11,12,13,14,15,16,17,18,19	RLTR31B_Mm	RLTR31B_Mm	1	LTR	ERVK	56.6603	29.1497	-0.935433	1	0.227772	0.218254	0.643239	no
1,2,3,4,5,6,7,8,9,X,10,11,12,13,14,15,16,17,18,19	IAPEY5_LTR	IAPEY5_LTR	1	LTR	ERVK	89.5533	155.7	0.791167	1	0.22977	0.222132	0.647191	no
1,2,3,4,5,6,7,8,9,X,10,11,12,13,14,15,16,17,18,19,GL456219.1	RLTR17	RLTR17	1	LTR	ERVK	136.138	240.244	0.814868	1	0.224775	0.222131	0.647191	no
1,2,3,4,5,6,7,8,9,X,Y,10,11,12,13,14,15,16,17,18,19,GL456366.1,GL456382.1,GL456385.1,GL456211.1,GL456212.1,GL456221.1,GL456354.1,JH584296.1,GL456219.1,GL456233.1	MTA_Mm-int	MTA_Mm-int	1	LTR	ERVL-MaLR	109284	73978	-0.562906	1	0.220779	0.224089	0.650097	no
1,2,3,4,5,6,7,8,9,X,10,11,12,13,14,15,16,17,18,19	MTB_Mm-int	MTB_Mm-int	1	LTR	ERVL-MaLR	2806.73	4149.24	0.563792	1	0.216783	0.22564	0.651902	no
1,2,3,4,5,6,7,8,9,X,Y,10,11,12,13,14,15,16,17,18,19,GL456378.1,GL456210.1,GL456211.1,GL456212.1,GL456221.1,JH584292.1,GL456354.1,JH584296.1,JH584297.1,JH584298.1,JH584299.1	RMER5	RMER5	1	LTR	ERV1	191.53	304.611	0.666614	1	0.230769	0.226379	0.65242	no
1,2,3,4,5,6,7,8,9,X,10,11,12,13,14,15,16,17,18,19,GL456350.1,JH584293.1,JH584294.1	MLT2F	MLT2F	1	LTR	ERVL	46.8321	24.215	-0.923693	1	0.226773	0.233773	0.661116	no
1,2,3,4,5,6,7,8,9,X,Y,10,11,12,13,14,15,16,17,18,19,GL456385.1,GL456210.1,GL456211.1,GL456212.1,GL456221.1,GL456350.1,JH584293.1,JH584294.1,GL456354.1,JH584296.1,JH584297.1,JH584298.1,JH584299.1,GL456233.1	Lx5	Lx5	1	LINE	L1	1142.24	1679.72	0.555951	1	0.230769	0.23613	0.663006	no
1,2,3,4,5,6,7,8,9,X,Y,10,11,12,13,14,15,16,17,18,19,GL456385.1,JH584304.1,GL456210.1,GL456211.1,GL456212.1,GL456213.1,GL456221.1,GL456216.1,GL456350.1,JH584293.1,JH584294.1,GL456354.1,JH584296.1,JH584297.1,JH584298.1,JH584299.1,GL456233.1	PB1D9	PB1D9	1	SINE	Alu	650.482	985.839	0.599088	1	0.225774	0.235988	0.663006	no
1,2,3,4,5,6,7,8,9,X,10,11,12,13,14,15,16,17,18,19	MLTR31E_MM	MLTR31E_MM	1	LTR	ERVK	13.892	80.9927	2.46095	1	0.224775	0.238333	0.665504	no
1,2,3,4,5,6,7,8,9,X,Y,10,11,12,13,14,15,16,17,18,19,JH584304.1,GL456211.1,GL456212.1,GL456221.1,GL456350.1,JH584293.1,JH584294.1,GL456354.1,GL456233.1	PB1	PB1	1	SINE	Alu	304.728	449.901	0.56056	1	0.240759	0.249462	0.676555	no
1,2,3,4,5,6,7,8,9,X,Y,10,11,12,13,14,15,16,17,18,19,GL456366.1,GL456379.1,GL456382.1,GL456350.1,JH584293.1,JH584294.1,GL456354.1,JH584296.1,JH584297.1,JH584298.1,JH584299.1,GL456219.1,GL456233.1,JH584303.1	Lx5c	Lx5c	1	LINE	L1	742.399	1062.64	0.516798	1	0.266733	0.251791	0.67887	no
1,2,3,4,5,6,7,8,9,X,10,11,12,13,14,15,16,17,18,19,GL456350.1,JH584293.1,JH584294.1,GL456233.1	MER21B	MER21B	1	LTR	ERVL	179.067	91.2857	-0.964359	1	0.262737	0.25127	0.67887	no
1,2,3,4,5,6,7,8,9,X,Y,10,11,12,13,14,15,16,17,18,19	MLTR18C_MM	MLTR18C_MM	1	LTR	ERVK	3.75659	14.123	1.66875	1	0.25974	0.253865	0.68046	no
1,2,3,4,5,6,7,8,9,X,10,11,12,13,14,15,16,17,18,19	HAL1M8	HAL1M8	1	LINE	L1	7.94764	21.5695	1.33479	1	0.247752	0.254249	0.681189	no
1,2,3,4,5,6,7,8,9,X,Y,10,11,12,13,14,15,16,17,18,19,GL456350.1,JH584293.1,JH584294.1	RMER6BA	RMER6BA	1	LTR	ERVK	255.967	399.061	0.638637	1	0.245754	0.254688	0.681804	no
1,2,3,4,5,6,7,8,9,X,Y,10,11,12,13,14,15,16,17,18,19,GL456354.1,JH584296.1,JH584297.1,JH584298.1,JH584299.1,GL456233.1	MT2C_Mm	MT2C_Mm	1	LTR	ERVL	79.5654	132.221	0.725594	1	0.260739	0.258207	0.685454	no
1,2,3,4,5,6,7,8,9,X,10,11,12,13,14,15,16,17,18,19,GL456354.1,JH584296.1,JH584297.1,JH584298.1,JH584299.1	RMER13A2	RMER13A2	1	LTR	ERVK	158.387	100.371	-0.652886	1	0.258741	0.259175	0.687423	no
1,2,3,4,5,6,7,8,9,X,10,11,12,13,14,15,16,17,18,19,GL456233.1	LTR40c	LTR40c	1	LTR	ERVL	54.6948	100.683	0.86847	1	0.267732	0.260795	0.688123	no
1,2,3,4,5,6,7,8,9,X,Y,10,11,12,13,14,15,16,17,18,19,GL456211.1	IAPLTR2a2_Mm	IAPLTR2a2_Mm	1	LTR	ERVK	275.777	141.487	-0.957895	1	0.261738	0.261486	0.688899	no
1,2,3,4,5,6,7,8,9,X,Y,10,11,12,13,14,15,16,17,18,19,GL456219.1,GL456233.1	RMER17B	RMER17B	1	LTR	ERVK	197.462	292.717	0.565563	1	0.266733	0.262292	0.689256	no
1,2,3,4,5,6,7,8,9,X,Y,10,11,12,13,14,15,16,17,18,19,GL456233.1	RMER19B2	RMER19B2	1	LTR	ERVK	280.734	416.235	0.566525	1	0.262737	0.261973	0.689256	no
1,2,3,4,5,6,7,8,9,X,10,11,12,13,14,15,16,17,18,19	LTR16D	LTR16D	1	LTR	ERVL	30.3579	12.1607	-1.2526	1	0.263736	0.26294	0.689337	no
1,2,3,4,5,6,7,8,9,X,Y,10,11,12,13,14,15,16,17,18,19,GL456350.1,JH584293.1,JH584294.1,JH584300.1,JH584302.1,JH584303.1	MT2A	MT2A	1	LTR	ERVL	459.405	693.362	0.592785	1	0.261738	0.267418	0.693571	no
1,2,3,4,5,6,7,8,9,X,Y,10,11,12,13,14,15,16,17,18,19,JH584300.1,JH584301.1,JH584302.1,JH584303.1	RLTR5_Mm	RLTR5_Mm	1	LTR	ERV1	17.6574	5.57258	-1.50521	1	0.263736	0.267876	0.693571	no
1,2,3,4,5,6,7,8,9,X,10,11,12,13,14,15,16,17,18,19,GL456350.1,JH584293.1,JH584294.1	L1MD2	L1MD2	1	LINE	L1	101.18	63.2086	-0.670279	1	0.257742	0.274014	0.697152	no
1,2,3,4,5,6,7,8,9,X,10,11,12,13,14,15,16,17,18,19	MLT2C1	MLT2C1	1	LTR	ERVL	47.979	23.0533	-1.02593	1	0.270729	0.273741	0.697152	no
1,2,3,4,5,6,7,8,9,X,Y,10,11,12,13,14,15,16,17,18,19,GL456211.1,GL456216.1	L1MDa	L1MDa	1	LINE	L1	37.7402	68.4438	0.842013	1	0.262737	0.274913	0.698049	no
1,2,3,4,5,6,7,8,9,X,Y,10,11,12,13,14,15,16,17,18,19,GL456359.1,GL456219.1,GL456233.1,JH584300.1,JH584302.1,JH584303.1	Lx3_Mus	Lx3_Mus	1	LINE	L1	1880.7	2654.11	0.496732	1	0.274725	0.275545	0.698162	no
1,2,3,4,5,6,7,8,9,X,10,11,12,13,14,15,16,17,18,19	RMER16	RMER16	1	LTR	ERVK	39.7183	75.7106	0.913747	1	0.270729	0.275796	0.698473	no
1,2,3,4,5,6,7,8,9,X,10,11,12,13,14,15,16,17,18,19,GL456350.1,JH584293.1,JH584294.1	RLTR9A	RLTR9A	1	LTR	ERVK	24.7273	11.1132	-1.08672	1	0.271728	0.279257	0.702324	no
1,2,3,4,5,6,7,8,9,X,Y,10,11,12,13,14,15,16,17,18,19	RLTR42-int	RLTR42-int	1	LTR	ERVK	48.3338	92.5643	0.923383	1	0.270729	0.279721	0.702711	no
1,2,3,4,5,6,7,8,9,X,10,11,12,13,14,15,16,17,18,19,GL456378.1	RLTR14_RN	RLTR14_RN	1	LTR	ERV1	28.2415	50.5994	0.819339	1	0.272727	0.27996	0.702922	no
1,2,3,4,5,6,7,8,9,X,Y,10,11,12,13,14,15,16,17,18,19	MLTR18B_MM	MLTR18B_MM	1	LTR	ERVK	132.206	61.6767	-1.08766	1	0.26973	0.282564	0.704903	no
1,2,3,4,5,6,7,9,X,Y,10,11,12,13,14,15,16,17,18,JH584301.1	ERVB4_2-LTR_MM	ERVB4_2-LTR_MM	1	LTR	ERVK	25.2384	48.8811	0.926814	1	0.278721	0.283825	0.706836	no
1,2,3,4,5,6,7,8,9,X,10,11,12,13,14,15,16,17,18,19	BGLII	BGLII	1	LTR	ERVK	5504.54	3923.14	-0.488509	1	0.285714	0.284792	0.707411	no
1,2,3,4,5,6,7,8,9,X,Y,10,11,12,13,14,15,16,17,18,19,GL456233.1	L1MA6	L1MA6	1	LINE	L1	816.871	575.372	-0.504873	1	0.288711	0.284733	0.707411	no
1,2,3,4,5,6,7,8,9,X,Y,10,11,12,13,14,15,16,17,18,19	MT2B2	MT2B2	1	LTR	ERVL	211.644	309.455	0.545947	1	0.276723	0.28524	0.707411	no
1,2,3,4,5,6,7,8,9,X,10,11,12,13,14,15,16,17,18,19,GL456233.1	L1ME4b	L1ME4b	1	LINE	L1	28.8008	14.3358	-0.958451	1	0.28971	0.292057	0.714515	no
1,2,3,4,5,6,7,8,9,X,Y,10,11,12,13,14,15,16,17,18,19,GL456379.1,JH584294.1,GL456219.1,GL456233.1,JH584300.1,JH584302.1,JH584303.1	Lx8b	Lx8b	1	LINE	L1	706.672	1033.3	0.547508	1	0.295704	0.291979	0.714515	no
1,2,3,4,5,6,7,8,9,X,10,11,12,13,14,15,16,17,18,19	LTR16A	LTR16A	1	LTR	ERVL	14.3589	32.8473	1.13996	1	0.275724	0.293405	0.715234	no
1,2,3,4,5,6,7,8,9,X,Y,10,11,12,13,14,15,16,17,18,19,GL456367.1,GL456233.1,JH584300.1	L1MEg	L1MEg	1	LINE	L1	55.5034	163.294	1.53987	1	0.271728	0.295826	0.717594	no
1,2,3,4,5,6,7,8,9,X,10,11,12,13,14,15,16,17,18,19	MLT1J1	MLT1J1	1	LTR	ERVL-MaLR	12.4995	4.09115	-1.40684	1	0.305694	0.30351	0.726113	no
1,2,3,4,5,6,7,8,9,X,10,11,12,13,14,15,16,17,18,19	MLT1I	MLT1I	1	LTR	ERVL-MaLR	20.4828	8.10354	-1.23868	1	0.298701	0.305325	0.727815	no
1,2,3,4,5,6,7,8,9,X,Y,10,11,12,13,14,15,16,17,18,19,GL456350.1,JH584293.1,JH584294.1	MTE-int	MTE-int	1	LTR	ERVL-MaLR	138.983	213.319	0.614511	1	0.300699	0.305507	0.727821	no
1,2,3,4,5,6,7,8,9,X,Y,10,11,12,13,14,15,16,17,18,19	RLTR20B1	RLTR20B1	1	LTR	ERVK	33.3131	55.9114	0.729958	1	0.292707	0.306903	0.729186	no
1,2,3,4,5,6,7,8,9,X,Y,10,11,12,13,14,15,16,17,18,19	RLTR34B_MM	RLTR34B_MM	1	LTR	ERVK	236.499	530.068	1.16098	1	0.295704	0.307603	0.729247	no
1,2,3,4,5,6,7,8,9,X,Y,10,11,12,13,14,15,16,17,18,19	MamSINE1	MamSINE1	1	SINE	tRNA	15.7624	5.57644	-1.34985	1	0.313686	0.309688	0.731055	no
1,2,3,4,5,6,7,8,9,X,10,11,12,13,14,15,16,17,18,19	RLTR18B	RLTR18B	1	LTR	ERVK	16.4634	33.452	0.980253	1	0.310689	0.309656	0.731055	no
1,2,3,4,5,6,7,8,9,X,10,11,12,13,14,15,16,17,18,19	MER34A1	MER34A1	1	LTR	ERV1	8.19893	18.9548	1.1172	1	0.300699	0.313129	0.733629	no
1,2,3,4,5,6,7,8,9,X,10,11,12,13,14,15,16,17,18,19,GL456233.1	MurERV4_19-int	MurERV4_19-int	1	LTR	ERVK	237.768	345.268	0.536276	1	0.313686	0.313867	0.734068	no
1,2,3,4,5,6,7,8,9,X,10,11,12,13,14,15,16,17,18,19	MLT1L	MLT1L	1	LTR	ERVL-MaLR	6.46401	15.3028	1.1271	1	0.31968	0.314966	0.735103	no
1,2,3,4,5,6,7,8,9,X,Y,10,11,12,13,14,15,16,17,18,19,JH584300.1,JH584301.1,JH584302.1,JH584303.1	IAPEy-int	IAPEy-int	1	LTR	ERVK	15.7006	6.02001	-1.25036	1	0.33966	0.316041	0.735776	no
1,2,3,4,5,6,7,8,9,X,10,11,12,13,14,15,16,17,18,19,JH584304.1,GL456219.1	RLTR16B_MM	RLTR16B_MM	1	LTR	ERVK	43.5576	69.5681	0.663343	1	0.323676	0.318061	0.737966	no
1,2,3,4,5,6,7,8,9,X,10,11,12,13,14,15,16,17,18,19,GL456233.1	L1ME3	L1ME3	1	LINE	L1	35.9765	91.3258	1.32012	1	0.290709	0.319356	0.73911	no
1,2,3,4,5,6,7,8,9,X,Y,10,11,12,13,14,15,16,17,18,19,GL456385.1,GL456354.1,JH584296.1,JH584297.1,JH584298.1,JH584299.1,GL456219.1,GL456233.1,JH584300.1,JH584301.1	L1_Rod	L1_Rod	1	LINE	L1	251.328	361.368	0.522153	1	0.304695	0.319718	0.739527	no
1,2,3,4,5,6,7,8,9,X,Y,10,11,12,13,14,15,16,17,18,19,GL456382.1,GL456211.1,GL456212.1,GL456221.1	ID	ID	1	SINE	ID	68.1336	103.871	0.60115	1	0.305694	0.321311	0.741307	no
1,2,3,4,5,6,7,8,9,X,10,11,12,13,14,15,16,17,18,19,GL456350.1,JH584293.1,JH584294.1	MER70A	MER70A	1	LTR	ERVL	26.2908	47.0785	0.816981	1	0.317682	0.321343	0.741307	no
1,2,3,4,5,6,7,8,9,X,Y,10,11,12,13,14,15,16,17,18,19	L1MB2	L1MB2	1	LINE	L1	39.7153	64.5949	0.688012	1	0.305694	0.322601	0.742385	no
1,2,3,4,5,6,7,8,9,X,Y,10,11,12,13,14,15,16,17,18,19,GL456210.1,GL456211.1,GL456212.1,GL456221.1,GL456233.1	RMER19B	RMER19B	1	LTR	ERVK	3257.93	4484.48	0.460864	1	0.31968	0.323656	0.743268	no
1,2,3,4,5,6,7,8,9,X,10,11,12,13,14,15,16,17,18,19	L1M4a1	L1M4a1	1	LINE	L1	27.7	54.9268	0.96249	1	0.326673	0.325639	0.745458	no
1,2,3,4,5,6,7,8,9,X,Y,10,11,12,13,14,15,16,17,18,19	RLTR10B2	RLTR10B2	1	LTR	ERVK	23.666	42.034	0.802953	1	0.337662	0.326832	0.747037	no
1,2,3,4,5,6,7,8,9,X,Y,10,11,12,13,14,15,16,17,18,19,GL456372.1,GL456210.1,GL456211.1,GL456212.1,GL456221.1,GL456350.1,JH584294.1,JH584298.1,JH584299.1,GL456219.1	MT2_Mm	MT2_Mm	1	LTR	ERVL	88.0517	130.212	0.559181	1	0.305694	0.332735	0.752612	no
1,2,3,4,5,6,7,8,9,X,Y,10,11,12,13,14,15,16,17,18,19,GL456233.1	L1MA9	L1MA9	1	LINE	L1	43.7373	75.8538	0.78064	1	0.344655	0.333027	0.75293	no
1,2,3,4,5,6,7,8,9,X,Y,10,11,12,13,14,15,16,17,18,19,GL456239.1,GL456211.1,GL456212.1,GL456350.1,JH584293.1,JH584294.1,GL456233.1	MTE2b	MTE2b	1	LTR	ERVL-MaLR	788.782	1124.07	0.510494	1	0.337662	0.333773	0.75293	no
1,2,3,4,5,6,7,8,9,X,10,11,12,13,14,15,16,17,18,19,GL456213.1	CR1_Mam	CR1_Mam	1	LINE	CR1	12.6029	5.31394	-1.1073	1	0.342657	0.337163	0.755467	no
1,2,3,4,5,6,7,8,9,X,Y,10,11,12,13,14,15,16,17,18,19,GL456350.1,JH584293.1,JH584294.1,JH584301.1,JH584302.1	MLT1A1	MLT1A1	1	LTR	ERVL-MaLR	184.599	271.621	0.554704	1	0.342657	0.342955	0.76004	no
1,2,3,4,5,6,7,8,9,X,Y,10,11,12,13,14,15,16,17,18,19	L1MEf	L1MEf	1	LINE	L1	170.711	239.121	0.483781	1	0.361638	0.343943	0.760992	no
1,2,3,4,5,6,7,8,9,X,Y,10,11,12,13,14,15,16,17,18,19,GL456379.1,GL456211.1,GL456233.1	MLT1C	MLT1C	1	LTR	ERVL-MaLR	177.908	255.614	0.520384	1	0.341658	0.344691	0.76164	no
1,2,3,4,5,6,7,8,9,X,Y,10,11,12,13,14,15,16,17,18,19,JH584299.1,JH584302.1	MuLV-int	MuLV-int	1	LTR	ERV1	118.401	172.492	0.539052	1	0.348651	0.34964	0.764385	no
1,2,3,4,5,6,7,8,9,X,10,11,12,13,14,15,16,17,18,19	HAL1ME	HAL1ME	1	LINE	L1	61.8658	39.0268	-0.651309	1	0.344655	0.353479	0.766473	no
1,2,3,4,5,6,7,8,9,X,Y,10,11,12,13,14,15,16,17,18,19	LTR16E1	LTR16E1	1	LTR	ERVL	55.3891	29.1383	-0.903819	1	0.350649	0.354647	0.766473	no
1,2,3,4,5,6,7,8,9,X,10,11,12,13,14,15,16,17,18,19	MLT1A0-int	MLT1A0-int	1	LTR	ERVL-MaLR	5.82856	15.4067	1.26463	1	0.36963	0.355303	0.766473	no
1,2,3,4,5,6,7,8,9,X,Y,10,11,12,13,14,15,16,17,18,19,GL456379.1	ORR1C2-int	ORR1C2-int	1	LTR	ERVL-MaLR	45.0474	72.797	0.680442	1	0.336663	0.35309	0.766473	no
1,2,3,4,5,6,7,8,9,X,Y,10,11,12,13,14,15,16,17,18,19,GL456360.1,GL456210.1,GL456211.1,GL456212.1,GL456221.1	RMER19C	RMER19C	1	LTR	ERVK	347.059	477.775	0.460018	1	0.342657	0.359529	0.768276	no
1,2,3,4,5,6,7,8,9,X,10,11,12,13,14,15,16,17,18,19	MER31A	MER31A	1	LTR	ERV1	13.4868	4.65869	-1.3562	1	0.370629	0.36137	0.769594	no
1,2,3,4,5,6,7,8,9,X,Y,10,11,12,13,14,15,16,17,18,19,GL456382.1	MLT2B4	MLT2B4	1	LTR	ERVL	94.2642	51.3721	-0.863135	1	0.340659	0.363176	0.770348	no
1,2,3,4,5,6,7,8,9,X,Y,10,11,12,13,14,15,16,17,18,19	RLTR23	RLTR23	1	LTR	ERV1	34.2331	59.1011	0.770459	1	0.347652	0.365092	0.772527	no
1,2,3,4,5,6,7,8,9,X,Y,10,11,12,13,14,15,16,17,18,19,GL456354.1,JH584296.1,JH584297.1,JH584298.1,JH584299.1	MTC-int	MTC-int	1	LTR	ERVL-MaLR	3330.11	2452.84	-0.440965	1	0.382617	0.368054	0.773374	no
1,2,3,4,5,6,7,8,9,X,10,12,13,14,15,16,17,18,19,GL456211.1,GL456212.1,GL456221.1	IAPEY4_LTR	IAPEY4_LTR	1	LTR	ERVK	8.10463	18.2794	1.08239	1	0.350649	0.372222	0.776143	no
1,2,3,4,5,6,7,8,9,X,10,11,12,13,14,15,16,17,18,19,GL456360.1	ERVB4_2-I_MM-int	ERVB4_2-I_MM-int	1	LTR	ERVK	41.1868	23.1243	-0.806306	1	0.381618	0.37468	0.778467	no
1,2,3,4,5,6,7,8,9,X,Y,10,11,12,13,14,15,16,17,18,19,GL456359.1,GL456367.1,GL456372.1,GL456379.1,GL456385.1,JH584304.1,GL456210.1,GL456211.1,GL456213.1,GL456221.1,GL456350.1,JH584292.1,JH584293.1,JH584294.1,GL456354.1,JH584296.1,JH584297.1,JH584299.1,GL456233.1	Lx9	Lx9	1	LINE	L1	2459.76	3263	0.407541	1	0.363636	0.375082	0.77872	no
1,2,3,4,5,6,7,8,9,X,Y,10,11,12,13,14,15,16,17,18,19,GL456210.1,GL456211.1,GL456212.1,GL456213.1,GL456221.1,GL456350.1,JH584293.1,JH584294.1,GL456233.1	L2a	L2a	1	LINE	L2	1114.94	1499.54	0.427222	1	0.386613	0.375823	0.779473	no
1,2,3,4,5,6,7,8,9,X,10,11,12,13,14,15,16,17,18,19	RLTR18	RLTR18	1	LTR	ERVK	16.3719	27.5644	0.717462	1	0.376623	0.376567	0.779858	no
1,2,3,4,5,6,7,8,9,X,Y,10,11,12,13,14,15,16,17,18,19,GL456239.1,GL456366.1,GL456379.1,GL456390.1,GL456393.1,GL456211.1,GL456354.1,JH584296.1,JH584297.1,JH584298.1,JH584299.1,GL456233.1	RLTR10	RLTR10	1	LTR	ERVK	5669.81	3485.72	-0.701685	1	0.367632	0.378308	0.781226	no
1,2,3,4,5,6,7,8,9,X,Y,10,11,12,13,14,15,16,17,18,19,JH584304.1,GL456350.1,JH584293.1,JH584294.1,JH584299.1,GL456233.1	RMER10A	RMER10A	1	LTR	ERVL	654.196	465.452	-0.490198	1	0.394605	0.37873	0.781942	no
1,2,3,4,5,6,7,8,9,X,Y,10,11,12,13,14,15,16,17,18,19	MurERV4-int	MurERV4-int	1	LTR	ERVK	109.226	70.4341	-0.625785	1	0.381618	0.379838	0.782613	no
1,2,3,4,5,6,7,8,9,X,10,11,12,13,14,15,16,17,18,19	MLT1K	MLT1K	1	LTR	ERVL-MaLR	126.248	179.457	0.504017	1	0.390609	0.387598	0.788118	no
1,2,3,4,5,6,7,8,9,X,10,11,12,13,14,15,16,17,18,19,GL456367.1	RLTR1B-int	RLTR1B-int	1	LTR	ERV1	966.449	1289.21	0.415351	1	0.37962	0.388348	0.788303	no
1,2,3,4,5,6,7,8,9,X,10,11,12,13,14,15,16,17,18,19	L1M3e	L1M3e	1	LINE	L1	5.86124	14.0453	1.13278	1	0.408591	0.396188	0.792559	no
1,2,3,4,5,6,7,8,9,X,Y,10,11,12,13,14,15,16,17,18,19,GL456354.1,JH584296.1,JH584297.1,JH584298.1,JH584299.1,GL456219.1,JH584300.1,JH584301.1,JH584303.1	L1_Mus4	L1_Mus4	1	LINE	L1	60.1001	143.475	1.24157	1	0.37962	0.397157	0.793467	no
1,2,3,4,5,6,7,8,9,X,Y,10,11,12,13,14,15,16,17,18,19,GL456233.1,JH584300.1,JH584303.1	MERVL_2A-int	MERVL_2A-int	1	LTR	ERVL	69.072	120.891	0.798682	1	0.388611	0.397619	0.794062	no
1,2,3,4,5,7,8,9,X,10,11,12,13,14,15,16,19	ORR1G-int	ORR1G-int	1	LTR	ERVL-MaLR	15.5913	6.83558	-1.08231	1	0.386613	0.401081	0.794627	no
1,2,3,4,5,6,7,8,9,X,Y,10,11,12,13,14,15,16,17,18,19,GL456219.1	RLTR13B3	RLTR13B3	1	LTR	ERVK	21.3217	35.6658	0.715987	1	0.396603	0.402356	0.795241	no
1,2,3,4,5,6,7,8,9,X,Y,10,11,12,13,14,15,16,17,18,19,GL456210.1,GL456211.1,GL456212.1,GL456221.1,GL456354.1,JH584296.1,JH584297.1,JH584298.1,JH584299.1,GL456219.1,GL456233.1,JH584302.1,JH584303.1	L1Md_T	L1Md_T	1	LINE	L1	56457	39616.2	-0.51105	1	0.418581	0.405616	0.797669	no
1,2,3,4,5,6,7,8,9,X,10,11,12,13,14,15,16,17,18,19	L1ME1	L1ME1	1	LINE	L1	480.887	333.954	-0.524731	1	0.3996	0.406118	0.797669	no
1,2,3,4,5,6,7,8,9,X,Y,10,11,12,13,14,15,16,17,18,19	LTR101_Mam	LTR101_Mam	1	LTR	ERVL	2.06307	6.84949	1.35762	1	0.415584	0.406709	0.798266	no
1,2,3,4,5,6,7,8,9,X,10,11,12,13,14,15,16,17,18,19,GL456233.1	L1MB3	L1MB3	1	LINE	L1	242.545	182.44	-0.408881	1	0.411588	0.412543	0.800548	no
1,2,3,4,5,6,7,8,9,X,Y,10,11,12,13,14,15,16,17,18,19,GL456354.1,JH584296.1,JH584297.1,JH584298.1,JH584299.1	RMER17A-int	RMER17A-int	1	LTR	ERVK	217.662	148.478	-0.54877	1	0.392607	0.41431	0.801609	no
1,2,3,4,5,6,7,8,9,X,Y,10,11,12,13,14,15,16,17,18,19,GL456372.1,GL456210.1,GL456211.1,GL456221.1,JH584294.1,JH584302.1	L1MCa	L1MCa	1	LINE	L1	345.468	217.065	-0.667965	1	0.408591	0.415639	0.801936	no
1,2,3,4,5,6,7,8,9,X,Y,10,11,12,13,14,15,16,17,18,19,GL456360.1,GL456378.1,GL456210.1,GL456211.1,GL456212.1,GL456221.1,GL456350.1,JH584293.1,JH584294.1,GL456233.1,JH584300.1,JH584302.1,JH584303.1	ORR1B1	ORR1B1	1	LTR	ERVL-MaLR	1930.64	2619.48	0.440007	1	0.441558	0.417605	0.803411	no
1,2,3,4,5,6,7,8,9,X,10,11,12,13,14,15,16,17,18,19	MER92B	MER92B	1	LTR	ERV1	158.981	90.9686	-0.798691	1	0.426573	0.41992	0.80599	no
1,2,3,4,5,6,7,8,9,X,10,11,12,13,14,15,16,17,18,19	L1MC3	L1MC3	1	LINE	L1	197.021	264.156	0.42119	1	0.428571	0.4234	0.806358	no
1,2,3,4,5,6,7,8,9,X,10,11,12,13,14,15,16,17,18,19,GL456382.1	MLT2B1	MLT2B1	1	LTR	ERVL	8.89662	24.7545	1.37982	1	0.426573	0.425084	0.806474	no
1,2,3,4,5,6,7,8,9,X,Y,10,11,12,13,14,15,16,17,18,19,GL456210.1,GL456211.1,GL456212.1,GL456221.1,JH584302.1	RLTR24B_MM	RLTR24B_MM	1	LTR	ERV1	3.74181	10.0302	1.21795	1	0.43956	0.424265	0.806474	no
1,2,3,4,5,6,7,8,9,X,Y,10,11,12,13,14,15,16,17,18,19,GL456368.1,GL456372.1,GL456385.1,GL456210.1,GL456211.1,GL456212.1,GL456221.1,GL456350.1,JH584293.1,JH584294.1,GL456233.1,JH584300.1,JH584302.1,JH584303.1	Lx8	Lx8	1	LINE	L1	1841.04	2443.7	0.408354	1	0.432567	0.428357	0.807306	no
1,2,3,4,5,6,7,8,9,X,Y,10,11,12,13,14,15,16,17,18,19,JH584300.1,JH584302.1,JH584303.1	ORR1D-int	ORR1D-int	1	LTR	ERVL-MaLR	9.94035	18.3321	0.821336	1	0.41958	0.429896	0.807939	no
1,2,3,4,5,6,7,8,9,X,Y,10,11,12,13,14,15,16,17,18,19	LTR37-int	LTR37-int	1	LTR	ERV1	18.7332	31.1462	0.704027	1	0.3996	0.430232	0.808196	no
1,2,3,4,5,6,8,9,X,10,11,12,13,15,17,18	MLT1F2-int	MLT1F2-int	1	LTR	ERVL-MaLR	7.64907	14.6368	0.854332	1	0.42957	0.43183	0.809018	no
1,2,3,4,5,6,7,8,9,X,Y,10,11,12,13,14,15,16,17,18,19	MMERVK10D3_I-int	MMERVK10D3_I-int	1	LTR	ERVK	45.653	70.9062	0.624145	1	0.40959	0.431695	0.809018	no
1,2,3,4,5,6,7,8,9,X,Y,10,11,12,13,14,15,16,17,18,19,GL456360.1,GL456368.1,GL456354.1,JH584296.1,JH584297.1,JH584298.1,JH584299.1,JH584301.1,JH584302.1,JH584303.1	Lx3B	Lx3B	1	LINE	L1	353.755	473.703	0.4202	1	0.41958	0.432071	0.809147	no
1,2,3,4,5,6,7,8,9,X,Y,10,11,12,13,14,15,16,17,18,19	BGLII_B	BGLII_B	1	LTR	ERVK	1733.28	679.507	-1.34965	1	0.410589	0.434024	0.810787	no
1,2,3,4,5,6,7,8,9,X,Y,10,11,12,13,14,15,16,17,18,19,GL456366.1,GL456219.1	RLTR10C	RLTR10C	1	LTR	ERVK	178.948	486.709	1.43844	1	0.398601	0.435399	0.811642	no
1,2,3,4,5,6,7,8,9,X,10,11,12,13,14,15,16,17,18,19	RLTR41A2	RLTR41A2	1	LTR	ERV1	119.112	208.326	0.801366	1	0.430569	0.437689	0.814194	no
1,2,3,4,5,6,7,8,9,X,Y,10,11,12,13,14,15,16,17,18,19,GL456210.1,GL456211.1,GL456221.1,GL456350.1,JH584293.1,JH584294.1	RLTR51A_Mm	RLTR51A_Mm	1	LTR	ERVK?	218.242	298.031	0.447773	1	0.431568	0.439632	0.815801	no
1,2,3,4,5,6,7,8,9,X,Y,10,11,12,13,14,15,16,17,18,19,GL456385.1,GL456233.1	RMER19A	RMER19A	1	LTR	ERVK	1735.63	2288.88	0.398986	1	0.428571	0.440427	0.816135	no
1,2,3,4,5,6,7,8,9,X,Y,10,11,12,13,14,15,16,17,18,19,GL456213.1	L1MC1	L1MC1	1	LINE	L1	395.47	536.017	0.437757	1	0.43956	0.448419	0.822304	no
1,2,3,4,5,6,7,8,9,X,Y,10,11,12,13,14,15,16,17,18,19,GL456219.1	ORR1D1-int	ORR1D1-int	1	LTR	ERVL-MaLR	63.0911	94.1777	0.5705	1	0.453546	0.44854	0.822319	no
1,2,3,4,5,6,7,8,9,X,Y,10,11,12,13,14,15,16,17,18,19,GL456239.1,GL456366.1,JH584304.1,GL456210.1,GL456211.1,GL456212.1,GL456221.1,GL456350.1,JH584293.1,JH584294.1,JH584299.1,GL456233.1,JH584300.1,JH584303.1	ORR1A1	ORR1A1	1	LTR	ERVL-MaLR	964.813	1295.73	0.425057	1	0.454545	0.450824	0.824106	no
1,2,3,4,5,6,7,8,9,X,Y,10,11,12,13,14,15,16,17,18,19,GL456379.1,GL456350.1,JH584293.1,JH584294.1,GL456233.1,JH584300.1,JH584302.1,JH584303.1	ORR1C2	ORR1C2	1	LTR	ERVL-MaLR	657.406	878.032	0.416937	1	0.437562	0.452264	0.82492	no
1,2,3,4,5,6,7,8,9,X,Y,10,11,12,13,14,15,17,18	ERVB5_1-I_MM-int	ERVB5_1-I_MM-int	1	LTR	ERVK	34.3362	21.0444	-0.680734	1	0.42957	0.455563	0.82529	no
1,2,3,4,5,6,7,8,9,X,Y,10,11,12,13,14,15,16,17,18,19,GL456360.1,GL456233.1	ORR1B1-int	ORR1B1-int	1	LTR	ERVL-MaLR	224.109	297.405	0.40665	1	0.451548	0.456633	0.82529	no
1,2,3,4,5,6,7,8,9,X,Y,10,11,12,13,14,15,16,17,18,19	MLT1H2	MLT1H2	1	LTR	ERVL-MaLR	14.1218	23.1112	0.673076	1	0.448551	0.462812	0.828731	no
1,2,3,4,5,6,7,8,9,X,Y,10,11,12,13,14,15,16,17,18,19,GL456360.1,GL456354.1,JH584296.1,JH584297.1,JH584298.1,JH584299.1	RMER17A	RMER17A	1	LTR	ERVK	92.2761	64.8781	-0.501707	1	0.438561	0.463761	0.829203	no
1,2,3,4,5,6,7,8,9,X,Y,10,11,12,13,14,15,16,17,18,19,GL456239.1,GL456360.1,GL456367.1,GL456368.1,GL456370.1,GL456372.1,GL456379.1,GL456385.1,JH584304.1,GL456210.1,GL456211.1,GL456212.1,GL456213.1,GL456221.1,GL456216.1,GL456350.1,JH584293.1,JH584294.1,GL456354.1,JH584296.1,JH584297.1,JH584298.1,JH584299.1,GL456219.1,GL456233.1,JH584300.1,JH584301.1,JH584302.1,JH584303.1	B1_Mus1	B1_Mus1	1	SINE	Alu	1538.72	1195.74	-0.363562	1	0.472527	0.466118	0.830726	no
1,2,3,4,5,6,7,8,9,X,Y,10,11,12,13,14,15,16,17,18,19	RLTR19-int	RLTR19-int	1	LTR	ERVK	932.715	726.253	-0.360524	1	0.472527	0.46859	0.831236	no
1,2,3,4,5,6,7,8,9,X,Y,10,11,12,13,14,15,16,17,18,19,GL456239.1,GL456359.1,GL456366.1,GL456367.1,GL456379.1,GL456381.1,GL456382.1,GL456393.1,GL456210.1,GL456211.1,GL456212.1,GL456221.1,GL456216.1,GL456350.1,JH584292.1,JH584293.1,JH584294.1,GL456354.1,JH584296.1,JH584297.1,JH584298.1,JH584299.1,GL456219.1,GL456233.1,JH584300.1,JH584301.1,JH584302.1,JH584303.1	L1Md_F2	L1Md_F2	1	LINE	L1	16418.3	11465.3	-0.517988	1	0.473526	0.470475	0.832759	no
1,2,3,4,5,6,7,8,9,X,Y,10,11,12,13,14,15,16,17,18,19	RMER12	RMER12	1	LTR	ERVK	166.123	218.933	0.396151	1	0.477522	0.476962	0.836694	no
1,2,3,4,5,6,7,8,9,X,10,11,12,13,14,15,16,17,18,19	L1ME4a	L1ME4a	1	LINE	L1	25.7673	41.0058	0.650118	1	0.476523	0.478398	0.8374	no
1,2,3,4,5,6,7,8,9,X,Y,10,11,12,13,14,15,16,17,18,19,GL456210.1,GL456211.1,JH584299.1	RLTR6B_Mm	RLTR6B_Mm	1	LTR	ERV1	239.938	183.982	-0.381281	1	0.472527	0.481469	0.838917	no
1,2,3,4,5,6,7,8,9,X,Y,10,11,12,13,14,15,16,17,18,19	RLTR9D2	RLTR9D2	1	LTR	ERVK	16.141	8.80465	-0.805917	1	0.46953	0.482537	0.839937	no
1,2,3,4,5,6,7,8,9,X,Y,10,11,12,13,14,15,16,17,18,19,GL456239.1,JH584304.1	RLTR30	RLTR30	1	LTR	ERV1	19.301	30.81	0.64793	1	0.468531	0.485619	0.842088	no
1,2,3,4,5,6,7,8,9,X,10,11,12,13,14,15,16,17,18,19	MER57D	MER57D	1	LTR	ERV1	39.4472	61.6719	0.631781	1	0.475524	0.487111	0.842866	no
1,2,3,4,5,6,7,8,9,X,Y,10,11,12,13,14,15,16,17,18,19,GL456379.1,GL456350.1,JH584293.1,JH584294.1	RLTR20C2_MM	RLTR20C2_MM	1	LTR	ERVK	213.342	162.646	-0.389332	1	0.460539	0.487326	0.842898	no
1,2,3,4,5,6,7,8,9,X,Y,10,11,12,13,14,15,16,17,18,19,JH584292.1,GL456219.1,JH584300.1,JH584301.1,JH584303.1	Lx2A1	Lx2A1	1	LINE	L1	81.201	53.9636	-0.58068	1	0.501499	0.49079	0.845469	no
1,2,3,4,5,6,7,8,9,X,10,11,12,13,14,15,16,17,18,19,GL456210.1,GL456211.1,GL456212.1,GL456221.1	RMER6C	RMER6C	1	LTR	ERVK	286.719	362.514	0.33735	1	0.488511	0.490501	0.845469	no
1,2,3,4,5,6,7,8,9,X,Y,10,11,12,13,14,15,16,17,18,19,GL456360.1,GL456385.1,JH584304.1,GL456350.1,JH584293.1,JH584294.1,GL456233.1,JH584300.1,JH584301.1	B1_Mur2	B1_Mur2	1	SINE	Alu	563.028	704.17	0.322204	1	0.492507	0.495685	0.848859	no
1,2,3,4,5,6,7,8,9,X,Y,10,11,12,13,14,15,16,17,18,19,GL456239.1,GL456366.1,GL456367.1,GL456379.1,GL456382.1,GL456389.1,JH584304.1,GL456354.1,JH584296.1,JH584297.1,JH584298.1,JH584299.1,GL456233.1,JH584300.1,JH584301.1,JH584302.1,JH584303.1	L1Md_F3	L1Md_F3	1	LINE	L1	4006.51	2940.38	-0.44621	1	0.508492	0.497289	0.849591	no
1,2,3,4,5,6,7,8,9,X,Y,10,11,12,13,14,15,16,17,18,19,JH584304.1,GL456350.1,JH584293.1,JH584294.1,GL456233.1	L1M4	L1M4	1	LINE	L1	534.877	684.547	0.355354	1	0.486513	0.503732	0.852155	no
1,2,3,4,5,6,7,8,9,X,Y,10,11,12,13,14,15,16,17,18,19,GL456378.1,GL456385.1,JH584304.1	RMER17C	RMER17C	1	LTR	ERVK	537.387	725.674	0.432663	1	0.513487	0.503772	0.852155	no
1,2,3,4,5,6,7,8,9,X,Y,10,11,12,13,14,15,16,17,18,19,GL456379.1,GL456382.1,GL456211.1,GL456212.1,GL456233.1	MIRc	MIRc	1	SINE	MIR	214.178	167.306	-0.354442	1	0.508492	0.504635	0.852292	no
1,2,3,4,5,6,7,8,9,X,Y,10,11,12,13,14,15,16,17,18,19,GL456366.1,GL456372.1,GL456378.1,GL456379.1,GL456382.1,JH584304.1,GL456210.1,GL456211.1,GL456212.1,GL456213.1,GL456221.1,GL456350.1,JH584293.1,JH584294.1,GL456354.1,JH584296.1,JH584297.1,JH584298.1,JH584299.1,GL456219.1,GL456233.1,JH584300.1,JH584301.1,JH584302.1,JH584303.1	B2_Mm2	B2_Mm2	1	SINE	B2	1957.3	2391.25	0.288763	1	0.514486	0.513746	0.854865	no
1,2,3,4,5,6,7,8,9,X,Y,10,11,12,13,14,15,16,17,18,19,GL456378.1,GL456354.1,JH584296.1,JH584297.1,JH584298.1,JH584299.1,GL456233.1,JH584300.1,JH584301.1,JH584302.1,JH584303.1	Lx5b	Lx5b	1	LINE	L1	373.861	468.11	0.32357	1	0.509491	0.512386	0.854865	no
1,2,3,4,5,6,7,8,9,X,10,11,12,13,14,15,16,17,18,19	MER31B	MER31B	1	LTR	ERV1	15.8807	9.30457	-0.712088	1	0.492507	0.514191	0.854865	no
1,2,3,4,5,6,7,8,9,X,Y,10,11,12,13,14,15,16,17,18,19	MTB-int	MTB-int	1	LTR	ERVL-MaLR	774.446	607.727	-0.349231	1	0.516484	0.514558	0.854865	no
1,2,3,4,5,6,7,8,9,X,Y,10,11,12,13,14,15,16,17,18,19,GL456359.1,GL456378.1,GL456382.1,JH584304.1,GL456210.1,GL456211.1,GL456212.1,GL456221.1,GL456350.1,JH584292.1,JH584293.1,JH584294.1,GL456354.1,JH584296.1,JH584297.1,JH584298.1,JH584299.1,GL456219.1,GL456233.1,JH584300.1,JH584301.1,JH584302.1,JH584303.1	MTD	MTD	1	LTR	ERVL-MaLR	2759.99	3438.54	0.317026	1	0.533467	0.513275	0.854865	no
1,2,3,4,5,6,7,8,9,X,10,11,12,13,14,15,16,17,18	RLTR44E	RLTR44E	1	LTR	ERVK	26.6624	37.1858	0.46511	1	0.524476	0.511698	0.854865	no
1,2,3,4,5,6,7,8,9,X,Y,10,11,12,13,14,15,16,17,18,19	RLTR4_Mm	RLTR4_Mm	1	LTR	ERV1	65.3739	47.4782	-0.453281	1	0.4995	0.510373	0.854865	no
1,2,3,4,5,6,7,8,9,X,Y,10,11,12,13,14,15,16,17,18,19,GL456239.1,JH584304.1,GL456212.1,GL456221.1,GL456350.1,JH584293.1,GL456233.1,JH584300.1	B1F1	B1F1	1	SINE	Alu	420.535	533.101	0.341459	1	0.522478	0.518179	0.855643	no
1,2,3,4,5,6,7,8,9,X,10,11,12,13,14,15,16,17,18,19	LTR52	LTR52	1	LTR	ERVL	22.348	38.8512	0.771326	1	0.522478	0.518076	0.855643	no
1,2,3,4,5,6,7,8,9,X,Y,10,11,12,13,14,15,16,17,18,19,GL456219.1	Lx2A	Lx2A	1	LINE	L1	29.637	50.9956	0.763114	1	0.52048	0.52102	0.85682	no
1,2,3,4,5,6,7,8,9,X,10,11,12,13,14,15,16,17,18,19,GL456350.1,JH584293.1,JH584294.1	ORR1F-int	ORR1F-int	1	LTR	ERVL-MaLR	7.85904	13.6716	0.727802	1	0.53047	0.521967	0.857293	no
1,2,3,4,5,6,7,8,9,X,Y,10,11,12,13,14,15,16,17,18,19,GL456372.1,GL456379.1,GL456211.1,GL456350.1,JH584293.1,JH584294.1	L2c	L2c	1	LINE	L2	311.444	246.988	-0.333327	1	0.532468	0.525984	0.85949	no
1,2,3,4,5,6,7,8,9,X,10,11,12,13,14,15,16,17,18,19	MLTR11B	MLTR11B	1	LTR	ERVK	209.386	266.447	0.346215	1	0.511489	0.52626	0.85949	no
1,2,3,4,5,6,7,8,9,X,10,11,12,13,14,15,16,17,18,19	MLTR31C_MM	MLTR31C_MM	1	LTR	ERVK	24.0386	15.8596	-0.570584	1	0.503497	0.527317	0.860179	no
1,2,3,4,5,6,7,8,9,X,Y,10,11,12,13,14,15,16,17,18,19,GL456392.1,GL456394.1,GL456354.1,JH584296.1,JH584297.1,JH584298.1,JH584299.1	ETnERV-int	ETnERV-int	1	LTR	ERVK	56.5151	102.229	0.843834	1	0.527473	0.528663	0.861333	no
1,2,3,4,5,6,7,8,9,X,10,11,12,13,14,15,16,17,18,19,GL456350.1,JH584293.1,JH584294.1	MLT1A	MLT1A	1	LTR	ERVL-MaLR	93.0562	165.407	0.823121	1	0.521479	0.530528	0.861683	no
1,2,3,4,5,6,7,8,9,X,10,11,12,13,14,15,16,17,18,19	MLT1J2	MLT1J2	1	LTR	ERVL-MaLR	10.995	18.3325	0.688597	1	0.485514	0.533312	0.863712	no
1,2,3,4,5,6,7,8,9,X,10,11,12,13,14,15,16,17,18,19,JH584304.1	MLTR31FA_MM	MLTR31FA_MM	1	LTR	ERVK	14.3173	31.6501	1.09192	1	0.541459	0.544995	0.871376	no
1,2,3,4,5,6,7,8,9,X,Y,10,11,12,13,14,15,16,17,18,19,GL456219.1	ORR1A0-int	ORR1A0-int	1	LTR	ERVL-MaLR	126.977	161.517	0.344707	1	0.542458	0.546941	0.871947	no
1,2,3,4,5,6,7,8,9,X,Y,10,11,12,13,14,15,16,17,18,19,GL456359.1,GL456360.1,GL456372.1,JH584304.1,GL456210.1,GL456211.1,GL456212.1,GL456213.1,GL456221.1,GL456350.1,JH584292.1,JH584293.1,JH584294.1,GL456354.1,JH584296.1,JH584297.1,JH584298.1,JH584299.1,GL456219.1,GL456233.1,JH584300.1,JH584302.1,JH584303.1	B3A	B3A	1	SINE	B2	5820.41	7087.68	0.284148	1	0.557443	0.548864	0.872837	no
1,2,3,4,5,6,7,8,9,X,Y,10,11,12,13,14,15,16,17,18,19,JH584304.1,GL456213.1,GL456350.1,JH584293.1,GL456233.1,JH584300.1,JH584301.1	PB1D11	PB1D11	1	SINE	Alu	165.703	131.01	-0.336633	1	0.538462	0.554644	0.874963	no
1,2,3,4,5,6,7,8,9,X,10,11,12,13,14,15,16,17,18,19,GL456239.1,GL456354.1,JH584296.1,JH584297.1,JH584298.1,JH584299.1	RLTR13D3A1	RLTR13D3A1	1	LTR	ERVK	54.3856	71.8608	0.395632	1	0.545455	0.55682	0.876295	no
1,2,3,4,5,6,7,8,9,X,Y,10,11,12,13,14,15,16,17,18,19,JH584304.1,GL456354.1,JH584296.1,JH584297.1,JH584298.1,JH584299.1,JH584300.1,JH584303.1	RLTR21	RLTR21	1	LTR	ERVK	335.396	268.578	-0.31946	1	0.552448	0.55946	0.877668	no
1,2,3,4,5,6,7,8,9,X,Y,10,11,12,13,14,15,16,17,18,19,GL456239.1,GL456367.1,GL456378.1,JH584304.1,GL456210.1,GL456211.1,GL456212.1,GL456221.1,GL456216.1,JH584294.1,JH584296.1,JH584297.1,JH584298.1,JH584299.1,GL456233.1	B2_Mm1a	B2_Mm1a	1	SINE	B2	3938.85	3079.16	-0.355138	1	0.561439	0.562091	0.879102	no
1,2,3,4,5,6,7,8,9,X,Y,10,11,12,13,14,15,16,17,18,19,GL456379.1,GL456210.1,GL456211.1,GL456212.1,GL456221.1,GL456350.1,JH584293.1,JH584294.1,GL456233.1	ORR1F	ORR1F	1	LTR	ERVL-MaLR	1916.62	1595.44	-0.264459	1	0.58042	0.566041	0.881675	no
1,2,3,4,5,6,7,8,9,X,Y,10,11,12,13,14,15,16,17,18,19,GL456378.1	RLTR11B	RLTR11B	1	LTR	ERVK	241.765	298.927	0.305053	1	0.546454	0.565879	0.881675	no
1,2,3,4,5,6,7,8,9,X,Y,10,11,12,13,14,15,16,17,18,19,JH584302.1	RLTR22_Mus	RLTR22_Mus	1	LTR	ERVK	24.1121	35.3586	0.533911	1	0.543457	0.565761	0.881675	no
1,2,3,4,5,6,7,8,9,X,Y,10,11,12,13,14,15,16,17,18,19,JH584304.1,GL456210.1,GL456211.1,GL456212.1,GL456213.1,GL456221.1,GL456350.1,JH584293.1,JH584294.1,GL456354.1,JH584296.1,JH584297.1,JH584298.1,JH584299.1,GL456219.1,JH584300.1,JH584301.1	B1F	B1F	1	SINE	Alu	1109.64	1336.52	0.268172	1	0.549451	0.568855	0.882262	no
1,2,3,4,5,6,7,8,9,X,Y,10,11,12,13,14,15,16,17,18,19,JH584304.1,GL456233.1	L1MC	L1MC	1	LINE	L1	93.1652	121.911	0.384349	1	0.561439	0.568406	0.882262	no
1,2,3,4,5,6,7,8,9,X,Y,10,11,12,13,14,15,16,17,18,19,GL456233.1	ORR1A1-int	ORR1A1-int	1	LTR	ERVL-MaLR	642.701	778.612	0.276364	1	0.576424	0.568963	0.882262	no
1,2,3,4,5,6,7,8,9,X,10,11,12,13,14,15,16,17,18,19	RLTR12D	RLTR12D	1	LTR	ERVK	31.8998	44.486	0.467342	1	0.552448	0.570591	0.883019	no
1,2,3,4,5,6,7,8,9,X,Y,10,11,12,13,14,15,16,17,18,19,GL456359.1,GL456354.1,JH584296.1,JH584299.1,GL456219.1,GL456233.1,JH584301.1,JH584302.1	L1_Mur1	L1_Mur1	1	LINE	L1	47.4032	63.2095	0.407684	1	0.581419	0.572438	0.884134	no
1,2,3,4,5,6,7,8,9,X,10,11,12,13,14,15,16,17,18,19,GL456233.1	RLTR34D_MM	RLTR34D_MM	1	LTR	ERVK	102.636	80.7998	-0.341358	1	0.588412	0.574087	0.884984	no
1,2,3,4,5,6,7,8,9,X,Y,10,11,12,13,14,15,16,17,18,19,GL456219.1,GL456233.1,JH584302.1	Lx3C	Lx3C	1	LINE	L1	487.363	371.596	-0.390343	1	0.575425	0.574791	0.88536	no
1,2,3,4,5,6,7,8,9,X,10,11,12,13,14,15,16,17,18,19	ERVL-int	ERVL-int	1	LTR	ERVL	11.8758	19.2955	0.656497	1	0.569431	0.578539	0.887575	no
1,2,3,4,5,6,7,8,9,X,Y,10,11,12,13,14,15,16,17,18,19,GL456379.1,GL456211.1,GL456212.1,GL456219.1	RMER20C_Mm	RMER20C_Mm	1	LTR	ERVK	65.9375	45.5862	-0.522912	1	0.587413	0.580054	0.888482	no
1,2,3,4,5,6,7,8,9,X,10,11,12,13,14,15,16,17,18,19,GL456212.1	ORR1E-int	ORR1E-int	1	LTR	ERVL-MaLR	94.7376	121.94	0.360795	1	0.595405	0.582447	0.888745	no
1,2,3,4,5,6,7,8,9,X,Y,10,11,12,13,14,15,16,17,18,19,GL456350.1,JH584293.1	MMERGLN_LTR	MMERGLN_LTR	1	LTR	ERV1	357.175	436.965	0.290152	1	0.587413	0.583281	0.889244	no
1,2,3,4,5,6,7,8,9,X,Y,10,11,12,13,14,15,16,17,18,19,GL456378.1,GL456216.1,GL456219.1,JH584300.1,JH584301.1	L1VL4	L1VL4	1	LINE	L1	52.6578	39.1654	-0.417832	1	0.597403	0.584107	0.889946	no
1,2,3,4,5,6,7,8,9,X,Y,10,11,12,13,14,15,16,17,18,19,GL456233.1	MYSERV16_I-int	MYSERV16_I-int	1	LTR	ERVK	117.435	147.491	0.326278	1	0.577423	0.584406	0.890096	no
1,2,3,4,5,6,7,8,9,X,Y,10,11,12,13,14,15,16,17,18,19,GL456233.1	L1ME3Cz	L1ME3Cz	1	LINE	L1	11.5126	6.58975	-0.721256	1	0.586414	0.588735	0.891746	no
1,2,3,4,5,6,7,8,9,X,10,11,12,13,14,15,16,17,18,19	RLTR11C_MM	RLTR11C_MM	1	LTR	ERVK	141.09	89.7075	-0.64751	1	0.575425	0.591357	0.893386	no
1,2,3,4,5,6,7,8,9,X,Y,10,11,12,13,14,15,16,17,18,19,GL456372.1,JH584304.1,GL456210.1,GL456211.1,GL456212.1,GL456213.1,GL456221.1,GL456350.1,JH584293.1,JH584294.1,GL456354.1,JH584296.1,JH584297.1,JH584298.1,JH584299.1,GL456233.1,JH584301.1	B4	B4	1	SINE	B4	3021.14	2475.22	-0.287433	1	0.611389	0.594982	0.894033	no
1,2,3,4,5,6,7,8,9,X,Y,10,11,12,13,14,15,16,17,18,19,GL456239.1,GL456360.1,GL456367.1,GL456372.1,GL456379.1,GL456385.1,JH584304.1,GL456210.1,GL456211.1,GL456212.1,GL456213.1,GL456221.1,GL456350.1,JH584293.1,JH584294.1,GL456354.1,JH584296.1,JH584297.1,JH584298.1,JH584299.1,GL456233.1,JH584302.1,JH584303.1	ID_B1	ID_B1	1	SINE	B4	3213.84	3841.13	0.257162	1	0.595405	0.594293	0.894033	no
1,2,3,4,5,6,7,8,9,X,10,11,12,13,14,15,16,17,18,19	RLTR44C	RLTR44C	1	LTR	ERVK	58.4746	37.0329	-0.645025	1	0.575425	0.59653	0.894537	no
1,2,3,4,5,6,7,8,9,X,10,11,12,13,14,15,16,17,18,19	Plat_L3	Plat_L3	1	LINE	CR1	7.17043	12.1305	0.684441	1	0.6004	0.597212	0.894789	no
1,2,3,4,5,6,7,8,9,X,Y,10,11,12,13,14,15,16,17,18,19	L1MC5a	L1MC5a	1	LINE	L1	22.8889	32.0093	0.466533	1	0.604396	0.597645	0.894845	no
1,2,3,4,5,6,8,9,X,10,11,12,13,14,15,16,17,19	MER34B-int	MER34B-int	1	LTR	ERV1	10.7025	6.84894	-0.57625	1	0.607393	0.598323	0.89535	no
1,2,3,4,5,6,7,8,9,X,10,11,12,13,14,15,16,17,18,19	LTR102_Mam	LTR102_Mam	1	LTR	ERVL	11.0869	31.8351	1.4418	1	0.603397	0.599499	0.895679	no
1,2,3,4,5,6,7,8,9,X,10,11,12,13,14,15,16,17,18,19,GL456350.1,JH584293.1,JH584294.1	MLT1N2	MLT1N2	1	LTR	ERVL-MaLR	3.80102	8.11194	0.924417	1	0.6004	0.599496	0.895679	no
1,2,3,4,5,6,7,8,9,X,10,11,12,13,14,15,16,17,18,19	MLT2B2	MLT2B2	1	LTR	ERVL	87.2153	111.186	0.346788	1	0.639361	0.599123	0.895679	no
1,2,3,4,5,6,7,8,9,X,10,11,12,13,14,15,16,17,18,19	MLT1G1	MLT1G1	1	LTR	ERVL-MaLR	6.19508	12.6901	0.928047	1	0.58042	0.602248	0.896995	no
1,2,3,4,5,6,7,8,9,X,Y,10,11,12,13,14,15,16,17,18,19	RLTR13B2	RLTR13B2	1	LTR	ERVK	11.6367	17.8294	0.575363	1	0.569431	0.601829	0.896995	no
1,2,3,4,5,6,7,8,9,X,10,11,12,13,14,15,16,17,18,19,GL456213.1	RMER6D	RMER6D	1	LTR	ERVK	54.7596	73.827	0.42434	1	0.608392	0.60496	0.898323	no
1,2,3,4,5,6,7,8,9,X,10,11,12,13,14,15,16,17,18,19	RLTR1A2_MM	RLTR1A2_MM	1	LTR	ERV1	128.68	104.857	-0.292836	1	0.587413	0.605899	0.89873	no
1,2,3,4,5,7,8,9,X,10,11,12,13,14,15,16,17,18	BGLII_C	BGLII_C	1	LTR	ERVK	28.2214	23.7735	-0.238226	1	0.625375	0.609998	0.900847	no
1,2,3,4,5,6,7,8,9,X,Y,10,11,12,13,14,15,16,17,18,19,GL456239.1,JH584299.1,GL456219.1	MMERVK9E_I-int	MMERVK9E_I-int	1	LTR	ERVK	98.6711	129.061	0.38394	1	0.593407	0.609065	0.900847	no
1,2,3,4,5,6,7,8,9,X,Y,10,11,12,13,14,15,16,17,18,19,JH584304.1,GL456210.1,GL456211.1,GL456212.1,GL456213.1,GL456221.1,GL456350.1,JH584292.1,JH584293.1,JH584294.1,GL456354.1,JH584296.1,JH584297.1,JH584298.1,JH584299.1,GL456219.1,GL456233.1,JH584300.1,JH584301.1,JH584302.1,JH584303.1	B1_Mur4	B1_Mur4	1	SINE	Alu	1033.52	855.891	-0.271783	1	0.624376	0.612158	0.901675	no
1,2,3,4,5,6,7,8,9,X,Y,10,11,12,13,14,15,16,17,18,19,GL456359.1,JH584304.1,GL456354.1,JH584296.1,JH584297.1,JH584298.1,JH584299.1	Lx2B	Lx2B	1	LINE	L1	316.198	231.727	-0.446741	1	0.625375	0.619115	0.904304	no
1,2,3,4,5,6,7,8,9,X,Y,10,11,12,13,14,15,16,17,18,19	MLTR25A	MLTR25A	1	LTR	ERVK	69.7365	87.0408	0.315718	1	0.619381	0.621351	0.904436	no
1,2,3,4,5,6,7,8,9,X,10,11,12,13,14,15,16,17,18,19,GL456210.1,GL456211.1,GL456212.1,GL456221.1	MTEa-int	MTEa-int	1	LTR	ERVL-MaLR	43.9444	32.8595	-0.40858	1	0.616384	0.620751	0.904436	no
1,2,3,4,5,6,7,8,9,X,10,11,12,13,14,15,16,17,18,19	LTR82A	LTR82A	1	LTR	ERVL	11.3112	15.5754	0.429073	1	0.605395	0.622217	0.904631	no
1,2,3,4,5,6,7,8,9,X,10,11,12,13,14,15,16,17,18,19	L1MA5A	L1MA5A	1	LINE	L1	84.6798	114.918	0.436079	1	0.63037	0.624375	0.905971	no
1,2,3,4,5,6,7,8,9,X,10,11,12,13,14,15,16,17,18,19	MLTR73	MLTR73	1	LTR	ERV1	24.0532	18.746	-0.343432	1	0.613387	0.626156	0.906566	no
1,2,3,4,5,6,7,8,9,X,Y,10,11,12,13,14,15,16,17,18,19	RLTR13D5	RLTR13D5	1	LTR	ERVK	54.3579	40.9092	-0.40152	1	0.639361	0.631896	0.908348	no
1,2,3,4,5,6,7,8,9,X,10,11,12,13,14,15,16,17,18,19,GL456372.1,GL456211.1	ORR1G	ORR1G	1	LTR	ERVL-MaLR	185.671	227.096	0.289138	1	0.622378	0.632965	0.908491	no
1,2,3,4,5,6,7,8,9,X,Y,10,11,12,13,14,15,16,17,18,19,JH584300.1,JH584301.1	RLTR13C3	RLTR13C3	1	LTR	ERVK	991.073	525.253	-0.914688	1	0.606394	0.633637	0.908534	no
1,2,3,4,5,6,7,8,9,X,Y,10,11,12,13,14,15,16,17,18,19,GL456385.1,JH584300.1,JH584301.1,JH584302.1,JH584303.1	Lx3A	Lx3A	1	LINE	L1	1532.41	1336.64	-0.197056	1	0.652348	0.636569	0.908793	no
1,2,3,4,5,6,7,8,9,X,Y,10,11,12,13,14,15,16,17,18,19,JH584299.1	RMER17C-int	RMER17C-int	1	LTR	ERVK	99.3747	81.3785	-0.285056	1	0.637363	0.637612	0.909445	no
1,2,3,4,5,6,7,8,9,X,10,11,12,13,14,15,16,17,18,19	ORR1B2-int	ORR1B2-int	1	LTR	ERVL-MaLR	81.0442	66.3369	-0.285004	1	0.644356	0.638877	0.909724	no
1,2,3,4,5,6,7,8,9,X,10,11,12,13,14,15,16,17,18,19	MLT1G3	MLT1G3	1	LTR	ERVL-MaLR	33.5373	16.2206	-1.00402	1	0.648352	0.639748	0.909931	no
1,2,3,4,5,6,7,8,9,X,Y,10,11,12,13,14,15,16,17,18,19	L1M4c	L1M4c	1	LINE	L1	273.482	232.837	-0.231205	1	0.606394	0.643139	0.911318	no
1,2,3,4,5,6,7,8,9,X,Y,10,11,12,13,14,15,16,17,18,19,GL456354.1,JH584296.1,JH584297.1,JH584298.1,JH584299.1,GL456219.1,GL456233.1	RMER2	RMER2	1	LTR	ERV1	263.774	309.801	0.231229	1	0.649351	0.643516	0.911442	no
1,2,3,4,5,6,7,8,9,X,Y,10,11,12,13,14,15,16,17,18,19,GL456210.1,GL456211.1,GL456212.1,GL456221.1	RLTR25A	RLTR25A	1	LTR	ERVK	49.2929	38.3897	-0.352536	1	0.599401	0.643771	0.911678	no
1,2,3,4,5,6,7,8,9,X,10,11,12,13,14,15,16,17,18,19	BGLII_A	BGLII_A	1	LTR	ERVK	35.352	25.7097	-0.44467	1	0.653347	0.646237	0.91182	no
1,2,3,4,5,6,7,8,9,X,Y,10,11,12,13,14,15,16,17,18,19,GL456372.1,GL456379.1,GL456382.1,GL456385.1,JH584304.1,GL456210.1,GL456211.1,GL456212.1,GL456213.1,GL456221.1,GL456350.1,JH584293.1,JH584294.1,GL456233.1,JH584300.1,JH584301.1,JH584302.1,JH584303.1	B4A	B4A	1	SINE	B4	4799.38	5560.18	0.212244	1	0.655345	0.650672	0.913923	no
1,2,3,4,5,6,7,8,9,X,Y,10,11,12,13,14,15,16,17,18,19	ERVB7_3-LTR_MM	ERVB7_3-LTR_MM	1	LTR	ERVK	19.6166	14.1141	-0.447916	1	0.629371	0.650251	0.913923	no
1,2,3,4,5,6,7,8,9,X,10,11,12,13,14,15,16,17,18	LTR31	LTR31	1	LTR	ERV1	6.11236	10.2636	0.663273	1	0.658342	0.650391	0.913923	no
1,2,3,4,5,6,7,8,9,X,10,11,12,13,14,15,16,17,18,19	RLTR13D6	RLTR13D6	1	LTR	ERVK	86.7671	104.448	0.264783	1	0.635365	0.651385	0.913984	no
1,2,3,4,5,6,7,8,9,X,Y,10,11,12,13,14,15,16,17,18,19,GL456239.1,GL456360.1,GL456366.1,JH584299.1,GL456219.1,JH584300.1,JH584301.1,JH584303.1	ETnERV2-int	ETnERV2-int	1	LTR	ERVK	127.331	104.984	-0.276021	1	0.64036	0.652956	0.91489	no
1,2,3,4,5,6,7,8,9,X,Y,10,11,12,13,14,15,16,17,18,19,GL456210.1,GL456211.1,GL456221.1,GL456216.1,GL456350.1,JH584293.1,JH584294.1,JH584300.1,JH584301.1	RLTR17B_Mm	RLTR17B_Mm	1	LTR	ERVK	1095.46	926.536	-0.241377	1	0.681319	0.65778	0.918267	no
1,2,3,4,5,6,7,8,9,X,Y,10,11,12,13,14,15,16,17,18,19,GL456213.1,GL456350.1,JH584293.1,JH584294.1,JH584297.1,JH584299.1,GL456233.1	L1MA4	L1MA4	1	LINE	L1	433.022	504.704	0.220525	1	0.667333	0.6602	0.918695	no
1,2,3,4,5,6,7,8,9,X,Y,10,11,12,13,14,15,16,17,18,19,GL456366.1,GL456378.1,JH584299.1	RMER17D	RMER17D	1	LTR	ERVK	55.4424	42.9282	-0.361633	1	0.671329	0.660818	0.918923	no
1,2,3,4,5,6,7,8,9,X,Y,10,11,12,13,14,15,16,17,18,19,JH584299.1,GL456219.1,JH584302.1	RMER17D2	RMER17D2	1	LTR	ERVK	662.282	770.464	0.217975	1	0.664336	0.66243	0.919714	no
1,3,4,7,8,9,X,12,14,15,16,17	MamGyp-int	MamGyp-int	1	LTR	Gypsy	24.2694	31.1272	0.346401	1	0.648352	0.664726	0.92111	no
1,2,3,4,5,6,7,8,9,X,Y,10,11,12,13,14,15,16,17,18,19	ORR1D2-int	ORR1D2-int	1	LTR	ERVL-MaLR	119.134	89.3912	-0.410394	1	0.662338	0.667076	0.922355	no
1,2,3,4,5,6,7,8,9,X,Y,10,11,12,13,14,15,16,17,18,19,GL456360.1,GL456378.1,GL456379.1,GL456354.1,JH584296.1,JH584297.1,JH584298.1,JH584299.1,JH584300.1	Lx6	Lx6	1	LINE	L1	642.244	734.262	0.192893	1	0.69031	0.67038	0.923131	no
1,2,3,4,5,6,7,8,9,X,Y,10,11,12,13,14,15,16,17,18,19,GL456360.1,GL456368.1,GL456372.1,JH584304.1,GL456210.1,GL456211.1,GL456212.1,GL456213.1,GL456221.1,GL456216.1,GL456350.1,JH584293.1,JH584294.1,GL456354.1,JH584296.1,JH584297.1,JH584298.1,JH584299.1,GL456219.1,GL456233.1,JH584300.1,JH584301.1,JH584302.1,JH584303.1	B1_Mm	B1_Mm	1	SINE	Alu	306.053	263.092	-0.217446	1	0.68032	0.674858	0.924292	no
1,2,3,4,5,6,7,8,9,X,Y,10,11,12,13,14,15,16,17,18,19,GL456359.1,GL456360.1,GL456366.1,GL456372.1,GL456378.1,GL456379.1,GL456210.1,GL456211.1,GL456212.1,GL456221.1,GL456350.1,JH584292.1,JH584293.1,JH584294.1,GL456354.1,JH584296.1,JH584297.1,JH584298.1,JH584299.1,GL456219.1,GL456233.1,JH584300.1,JH584301.1,JH584302.1,JH584303.1	Lx7	Lx7	1	LINE	L1	2043	1775.37	-0.202461	1	0.667333	0.673674	0.924292	no
1,2,3,4,5,6,7,8,9,X,Y,10,11,12,13,14,15,16,17,18,19,JH584304.1,GL456210.1,GL456211.1,GL456212.1,GL456221.1,GL456350.1,JH584293.1,JH584294.1,GL456233.1,JH584300.1,JH584301.1,JH584302.1	PB1D10	PB1D10	1	SINE	Alu	1243.17	1430.45	0.202298	1	0.669331	0.674504	0.924292	no
1,2,3,4,5,6,7,8,9,X,10,11,12,13,14,15,16,17,18,19	RLTR12A	RLTR12A	1	LTR	ERVK	95.4041	78.6828	-0.274826	1	0.675325	0.673244	0.924292	no
1,2,3,4,5,6,7,8,9,X,10,11,12,13,14,15,16,17,18,19,GL456350.1,JH584293.1,JH584294.1	RLTR14	RLTR14	1	LTR	ERV1	52.2618	62.8649	0.261921	1	0.688312	0.679017	0.924292	no
1,2,3,4,5,6,7,8,9,X,10,11,12,13,14,15,16,17,18,19	RLTR31M	RLTR31M	1	LTR	ERVK	24.5443	31.2028	0.334182	1	0.661339	0.674024	0.924292	no
1,2,3,4,5,6,7,8,9,X,Y,10,11,12,13,14,15,17,18,GL456219.1,JH584300.1,JH584301.1,JH584303.1	RLTR9C	RLTR9C	1	LTR	ERVK	8.504	13.3325	0.592685	1	0.674326	0.674204	0.924292	no
1,2,3,4,5,6,7,8,9,X,10,11,12,13,14,15,16,17,18,19	L1ME3B	L1ME3B	1	LINE	L1	8.16082	12.4053	0.549252	1	0.679321	0.683204	0.925025	no
1,2,3,4,5,6,7,8,9,X,10,11,12,13,14,15,16,17,18,19,GL456354.1,JH584296.1,JH584297.1,JH584298.1,JH584299.1,GL456219.1	RMER3D-int	RMER3D-int	1	LTR	ERVK	275.809	325.282	0.237229	1	0.674326	0.68477	0.925885	no
1,2,3,4,5,6,7,8,9,X,Y,10,11,12,13,14,15,16,17,18,19,JH584299.1,GL456219.1	IAP1-MM_I-int	IAP1-MM_I-int	1	LTR	ERVK	25.936	20.7746	-0.306889	1	0.697303	0.686567	0.926314	no
1,2,3,4,5,6,7,8,9,X,Y,10,11,12,13,14,15,16,17,18,19,GL456210.1,GL456211.1,GL456212.1,GL456221.1,GL456354.1,JH584296.1,JH584297.1,JH584298.1,JH584299.1,GL456233.1	Lx10	Lx10	1	LINE	L1	373.698	445.16	0.251836	1	0.686314	0.686631	0.926314	no
1,2,3,4,5,6,7,8,9,X,10,11,12,13,14,15,16,17,18,19	ORR1C1-int	ORR1C1-int	1	LTR	ERVL-MaLR	135.449	162.185	0.258151	1	0.686314	0.686394	0.926314	no
1,2,3,4,5,6,7,8,9,X,Y,10,11,12,13,14,15,16,17,18,19,GL456378.1,GL456385.1,GL456354.1,JH584296.1,JH584297.1,JH584298.1,JH584299.1	MLTR14	MLTR14	1	LTR	ERV1	170.281	197.544	0.213091	1	0.679321	0.692869	0.927023	no
1,2,3,4,5,6,7,8,9,X,Y,10,11,12,13,14,15,16,17,18,19,GL456366.1,GL456354.1,JH584296.1,JH584297.1,JH584298.1,JH584299.1,GL456219.1,JH584300.1,JH584301.1,JH584302.1,JH584303.1	MuRRS4-int	MuRRS4-int	1	LTR	ERV1	748.314	922.333	0.301279	1	0.688312	0.695319	0.927023	no
1,2,3,4,5,6,7,8,9,X,Y,10,11,12,13,14,15,16,17,18,19,GL456382.1	RLTR1B	RLTR1B	1	LTR	ERV1	330.664	402.712	0.283605	1	0.71029	0.692647	0.927023	no
1,2,3,4,5,6,7,8,9,X,10,11,12,13,14,15,16,17,18,19	RLTR30E_MM	RLTR30E_MM	1	LTR	ERV1	462.201	561.06	0.279084	1	0.679321	0.697744	0.927487	no
1,2,3,4,5,6,7,8,9,X,Y,10,11,12,13,14,15,16,17,18,19,GL456233.1	RLTR15	RLTR15	1	LTR	ERVK	38.5661	50.8744	0.390758	1	0.698302	0.700227	0.928172	no
1,2,3,4,5,6,7,8,9,X,Y,10,11,12,13,14,15,16,17,18,19,GL456216.1,GL456233.1	L1MEc	L1MEc	1	LINE	L1	141.664	168.384	0.247676	1	0.677323	0.701328	0.92863	no
1,2,3,4,5,6,7,8,9,X,10,11,12,13,14,15,16,17,18,19,GL456350.1,JH584293.1,JH584294.1,GL456354.1,JH584299.1,GL456233.1	MYSERV-int	MYSERV-int	1	LTR	ERVK	62.7875	81.0108	0.362539	1	0.684316	0.7073	0.930413	no
1,2,3,4,5,6,7,8,9,X,10,11,12,13,14,15,16,17,18,19	LTR16C	LTR16C	1	LTR	ERVL	53.6566	44.042	-0.279125	1	0.729271	0.709108	0.930465	no
1,2,3,4,5,6,7,8,9,X,Y,10,11,12,13,14,15,16,17,18,19,GL456360.1,GL456368.1,JH584299.1	RLTR25B	RLTR25B	1	LTR	ERVK	83.2842	97.6821	0.227526	1	0.702298	0.709201	0.930465	no
1,2,3,4,5,6,7,8,9,X,Y,10,11,12,13,14,15,16,17,18,19,JH584302.1	L1MD3	L1MD3	1	LINE	L1	60.0584	79.1834	0.393114	1	0.687313	0.71309	0.931366	no
1,2,3,4,5,6,7,8,9,X,Y,10,11,12,13,14,15,16,17,18,19	MLT1G	MLT1G	1	LTR	ERVL-MaLR	25.5138	32.5265	0.33856	1	0.699301	0.714944	0.932215	no
1,2,3,4,5,6,7,8,9,X,Y,10,11,12,13,14,15,16,17,18,19,GL456233.1	MIR3	MIR3	1	SINE	MIR	215.954	187.616	-0.201933	1	0.717283	0.715724	0.932491	no
1,2,3,4,5,6,7,8,9,X,10,11,12,13,14,15,16,17,18,19	MLT-int	MLT-int	1	LTR	ERVL-MaLR	25.4752	31.4645	0.294222	1	0.726274	0.719939	0.933405	no
1,2,3,4,5,6,7,8,9,X,Y,10,11,12,13,14,15,16,17,18,19,GL456210.1,GL456211.1,GL456212.1,GL456221.1,GL456219.1,GL456233.1,JH584300.1,JH584301.1,JH584303.1	L1M2	L1M2	1	LINE	L1	832.643	688.389	-0.274112	1	0.715285	0.722427	0.934639	no
1,2,3,4,5,6,7,8,9,X,Y,10,11,12,13,14,15,16,17,18,19,GL456372.1,GL456210.1,GL456211.1,GL456212.1,GL456221.1,GL456219.1,GL456233.1,JH584302.1	Lx2B2	Lx2B2	1	LINE	L1	585.027	721.723	0.302474	1	0.741259	0.726213	0.935995	no
1,2,3,4,5,6,7,8,9,X,10,11,12,13,14,15,16,17,18,19	LTR33A	LTR33A	1	LTR	ERVL	6.9015	4.62688	-0.489792	1	0.741259	0.731161	0.937432	no
1,2,3,4,5,6,7,8,9,X,10,11,12,13,14,15,16,17,18,19	MTD-int	MTD-int	1	LTR	ERVL-MaLR	324.917	288.831	-0.169291	1	0.727273	0.730502	0.937432	no
1,2,3,4,5,6,7,8,9,X,10,11,12,13,14,15,16,17,18,19,JH584296.1	RMER12B	RMER12B	1	LTR	ERVK	96.2765	109.95	0.18975	1	0.725275	0.732305	0.937432	no
1,2,3,4,5,6,7,8,9,X,Y,10,11,12,13,14,15,16,17,18,19,GL456216.1,JH584297.1,GL456219.1,JH584300.1,JH584303.1	ORR1D1	ORR1D1	1	LTR	ERVL-MaLR	2230.21	2522.38	0.177527	1	0.722278	0.735598	0.938535	no
1,2,3,4,5,6,7,8,9,X,Y,10,11,12,13,14,15,16,17,18,19,GL456367.1,JH584299.1,GL456219.1	RMER16-int	RMER16-int	1	LTR	ERVK	353.981	321.626	-0.13788	1	0.764236	0.737029	0.939251	no
1,2,3,4,5,6,7,8,9,X,Y,10,11,12,13,14,15,16,17,18,19,GL456367.1,GL456378.1,GL456385.1,GL456387.1,GL456394.1,GL456354.1,JH584296.1,JH584297.1,JH584298.1,JH584299.1,GL456219.1,JH584300.1,JH584301.1,JH584302.1,JH584303.1	Lx	Lx	1	LINE	L1	251.786	290.529	0.205726	1	0.759241	0.737163	0.939323	no
1,2,3,4,5,6,7,8,9,X,Y,10,11,12,13,14,15,16,17,18,19	MLTR31D_MM	MLTR31D_MM	1	LTR	ERVK	84.9091	98.9398	0.218249	1	0.73027	0.739986	0.940514	no
1,2,3,4,5,6,7,8,9,X,10,11,12,13,14,15,16,17,18,19	LTR78B	LTR78B	1	LTR	ERV1	14.3946	18.4461	0.337052	1	0.74026	0.74124	0.940677	no
1,2,3,4,5,6,7,8,9,X,Y,10,11,12,13,14,15,16,17,18,19,GL456350.1,JH584293.1,JH584294.1,GL456233.1	RLTR20C1_MM	RLTR20C1_MM	1	LTR	ERVK	644.212	564.347	-0.190637	1	0.747253	0.741191	0.940677	no
1,2,3,4,5,6,7,8,9,X,10,11,12,13,14,15,16,17,18,19,GL456219.1	RLTR1C	RLTR1C	1	LTR	ERV1	30.5554	29.4772	-0.0501566	1	0.725275	0.743808	0.941677	no
1,2,3,4,5,6,7,8,9,X,Y,10,11,12,13,14,15,16,17,18,19,GL456360.1,GL456350.1,JH584293.1,JH584294.1	L1M4b	L1M4b	1	LINE	L1	92.2705	77.6882	-0.245273	1	0.764236	0.745728	0.942067	no
1,2,3,4,5,6,7,8,9,X,Y,10,11,12,13,14,15,16,17,18,19	ERVB4_1B-LTR_MM	ERVB4_1B-LTR_MM	1	LTR	ERVK	155.699	142.835	-0.12358	1	0.748252	0.747567	0.942794	no
1,2,3,4,5,6,7,8,9,X,Y,10,11,12,13,14,15,16,17,18,19,GL456366.1,GL456392.1,GL456394.1,GL456354.1,JH584296.1,JH584297.1,JH584298.1,JH584299.1	ERVB4_1C-LTR_Mm	ERVB4_1C-LTR_Mm	1	LTR	ERVK	117.449	165.272	0.489282	1	0.752248	0.750294	0.943899	no
1,2,3,4,5,6,7,8,9,X,Y,10,11,12,13,14,15,16,17,18,19	RLTR1D	RLTR1D	1	LTR	ERV1	43.6249	29.9726	-0.526857	1	0.743257	0.753535	0.944811	no
1,2,3,4,5,6,7,8,9,X,10,11,12,13,14,15,16,17,18,19	RMER16C	RMER16C	1	LTR	ERVK	851.265	749.076	-0.184265	1	0.768232	0.753659	0.944811	no
1,2,3,4,5,6,7,8,9,X,Y,10,11,12,13,14,15,16,17,18,19	RMER13A1	RMER13A1	1	LTR	ERVK	33.1744	28.4124	-0.21649	1	0.772228	0.754376	0.945095	no
1,2,3,4,5,6,7,8,9,X,Y,10,11,12,13,14,15,16,17,18,19,GL456378.1,JH584294.1,GL456219.1,GL456233.1,JH584300.1,JH584301.1	ORR1D2	ORR1D2	1	LTR	ERVL-MaLR	2620.73	2222.78	-0.237506	1	0.771229	0.757537	0.946038	no
1,2,3,4,5,6,7,8,9,X,Y,10,11,12,13,14,15,16,17,18,19,GL456366.1,GL456379.1	RLTR11A	RLTR11A	1	LTR	ERVK	383.703	451.393	0.233832	1	0.754246	0.757592	0.946038	no
1,2,3,4,5,6,7,8,9,X,10,11,12,13,14,15,16,17,18,19	MLT1H1	MLT1H1	1	LTR	ERVL-MaLR	25.0402	20.8267	-0.254648	1	0.743257	0.757732	0.946116	no
1,2,3,4,5,6,7,8,9,X,Y,10,11,12,13,14,15,16,17,18,19,GL456372.1,JH584304.1,GL456210.1,GL456211.1,GL456221.1,GL456350.1,JH584293.1,JH584294.1,GL456233.1,JH584302.1	MTE2a	MTE2a	1	LTR	ERVL-MaLR	722.813	794.259	0.135807	1	0.756244	0.759219	0.946698	no
1,2,3,4,5,6,7,8,9,X,Y,10,11,12,13,14,15,16,17,18,19,GL456239.1,GL456360.1,GL456368.1,GL456372.1,GL456379.1,JH584304.1,GL456210.1,GL456211.1,GL456212.1,GL456213.1,GL456221.1,GL456350.1,JH584293.1,JH584294.1,GL456354.1,JH584296.1,JH584297.1,JH584298.1,JH584299.1,GL456219.1,GL456233.1,JH584300.1,JH584301.1,JH584302.1,JH584303.1	B3	B3	1	SINE	B2	7734.1	8397	0.118626	1	0.759241	0.762641	0.947966	no
1,2,3,4,5,6,7,8,9,X,Y,10,11,12,13,14,15,16,17,18,19	ORR1A4-int	ORR1A4-int	1	LTR	ERVL-MaLR	501.513	451.961	-0.149773	1	0.761239	0.768793	0.949946	no
1,2,3,4,5,6,7,8,9,X,10,11,12,13,14,15,16,17,18,19,GL456211.1,GL456221.1,GL456233.1	L1ME2	L1ME2	1	LINE	L1	52.6452	60.8929	0.206325	1	0.756244	0.769992	0.950114	no
1,2,3,4,5,6,7,8,9,X,Y,10,11,12,13,14,15,16,17,18,19,GL456367.1,GL456211.1,GL456212.1,GL456350.1,JH584293.1,JH584294.1,JH584300.1,JH584302.1,JH584303.1	ORR1E	ORR1E	1	LTR	ERVL-MaLR	1916.02	2081.97	0.119776	1	0.752248	0.770397	0.950422	no
1,2,3,4,5,6,7,8,9,X,Y,10,11,12,13,14,15,16,17,18,19,GL456359.1,GL456367.1,GL456379.1,GL456394.1,GL456350.1,JH584293.1,JH584294.1,JH584299.1,GL456219.1,GL456233.1,JH584300.1,JH584301.1,JH584303.1	L1_Mus2	L1_Mus2	1	LINE	L1	126.886	143.975	0.18094	1	0.776224	0.772596	0.951755	no
1,2,3,4,5,6,7,8,9,X,Y,10,11,12,13,14,15,16,17,18,19,GL456379.1,GL456213.1,GL456350.1,JH584293.1,JH584294.1,GL456354.1,JH584296.1,JH584297.1,JH584298.1,JH584299.1,GL456219.1,GL456233.1,JH584302.1	ORR1A2	ORR1A2	1	LTR	ERVL-MaLR	3691.69	4065.45	0.139095	1	0.768232	0.772974	0.951781	no
1,2,3,4,5,6,7,8,9,X,Y,10,11,12,13,14,15,16,17,18,19,GL456360.1,GL456216.1	RLTR45-int	RLTR45-int	1	LTR	ERVK	111.75	123.831	0.146855	1	0.759241	0.775275	0.952289	no
1,2,3,4,5,6,7,8,9,X,10,11,12,13,14,15,16,17,18,19,GL456350.1,JH584293.1,JH584294.1	L1MC2	L1MC2	1	LINE	L1	77.0947	65.4948	-0.231983	1	0.78022	0.782343	0.954901	no
1,2,3,4,5,6,7,8,9,X,Y,10,11,12,13,14,15,16,17,18,19,GL456350.1,JH584293.1,JH584294.1,GL456233.1,JH584300.1,JH584301.1	L2	L2	1	LINE	L2	1551.01	1388.33	-0.159746	1	0.789211	0.78897	0.954901	no
1,2,3,4,5,6,7,8,9,X,Y,10,11,12,13,14,15,16,17,18,19,GL456350.1,JH584293.1,JH584294.1,JH584296.1,JH584297.1,JH584298.1,JH584299.1,GL456233.1	L2b	L2b	1	LINE	L2	821.857	764.042	-0.105102	1	0.787213	0.795889	0.954901	no
1,2,3,4,5,6,7,8,9,X,Y,10,11,12,13,14,15,16,17,18,19,GL456366.1,GL456379.1,GL456210.1,GL456211.1,GL456212.1,GL456221.1	MLT1D	MLT1D	1	LTR	ERVL-MaLR	377.864	421.729	0.158052	1	0.802198	0.789448	0.954901	no
1,2,3,4,5,6,7,8,9,X,10,11,12,13,14,15,16,17,18,19	MLT2D	MLT2D	1	LTR	ERVL	34.3654	38.141	0.146341	1	0.769231	0.785075	0.954901	no
1,2,3,4,5,6,7,8,9,X,Y,10,11,12,13,14,15,16,17,18,19,GL456239.1,GL456359.1,JH584304.1,GL456210.1,GL456211.1,GL456212.1,GL456221.1,GL456216.1,JH584294.1,JH584299.1	MT2B	MT2B	1	LTR	ERVL	134.538	147.494	0.131706	1	0.794206	0.787389	0.954901	no
1,2,3,4,5,6,7,8,9,X,10,11,12,13,14,15,16,17,18,19,GL456385.1	RLTR11A2	RLTR11A2	1	LTR	ERVK	158.833	180.851	0.186193	1	0.777223	0.786242	0.954901	no
1,2,3,4,5,6,7,8,9,X,Y,10,11,12,13,14,15,16,17,18,19,GL456210.1,GL456211.1,GL456212.1,GL456221.1,GL456354.1,JH584296.1,JH584297.1,JH584298.1,JH584299.1,GL456233.1	RMER10B	RMER10B	1	LTR	ERVL	355.864	387.094	0.121032	1	0.794206	0.791497	0.954901	no
1,2,3,4,5,6,7,8,9,X,Y,10,11,12,13,14,15,16,17,18,19,GL456379.1,GL456385.1,GL456350.1,JH584293.1,JH584302.1	RMER12C	RMER12C	1	LTR	ERVK	181.088	166.099	-0.123934	1	0.776224	0.791711	0.954901	no
1,2,3,4,5,6,7,8,9,X,Y,10,11,12,13,14,15,16,17,18,19,GL456213.1	MLT1J	MLT1J	1	LTR	ERVL-MaLR	120.191	130.913	0.122302	1	0.781219	0.797835	0.95522	no
1,2,3,4,5,6,7,8,9,X,Y,10,11,12,13,14,15,16,17,18,19,GL456210.1,GL456211.1,GL456212.1,GL456221.1,GL456233.1	L1M3	L1M3	1	LINE	L1	243.424	216.19	-0.170428	1	0.83017	0.798385	0.955453	no
1,2,3,4,5,6,7,8,9,X,Y,10,11,12,13,14,15,16,17,18,19,GL456381.1,GL456216.1,GL456354.1,JH584296.1,JH584297.1,JH584298.1,JH584299.1,GL456233.1,JH584302.1,JH584303.1	L1_Mm	L1_Mm	1	LINE	L1	6.33988	7.5053	0.212606	1	0.79021	0.803772	0.956465	no
1,2,3,4,5,6,7,8,9,X,10,11,12,13,14,15,16,17,18,19	RLTR8	RLTR8	1	LTR	ERVK	79.3029	63.9234	-0.306715	1	0.804196	0.804663	0.956546	no
1,2,3,4,5,6,7,8,9,X,10,11,12,13,14,15,16,17,18,19	RLTR28B	RLTR28B	1	LTR	ERVL	19.6374	17.1188	-0.187779	1	0.794206	0.806047	0.95667	no
1,2,3,4,5,6,7,8,9,X,Y,10,11,12,13,14,15,16,17,18,19	RLTR30D2_MM	RLTR30D2_MM	1	LTR	ERV1	16.2711	19.4487	0.243649	1	0.803197	0.806123	0.95667	no
1,2,3,4,5,6,7,8,9,X,10,11,12,13,14,15,16,17,18,19	MLT1F	MLT1F	1	LTR	ERVL-MaLR	33.4429	38.2178	0.187301	1	0.816184	0.809309	0.956731	no
1,2,3,4,5,6,7,8,9,X,Y,10,11,12,13,14,15,16,17,18,19,GL456367.1,GL456379.1,GL456211.1,GL456212.1,GL456221.1,GL456350.1,JH584293.1,JH584294.1,GL456233.1	MIRb	MIRb	1	SINE	MIR	590.223	542.271	-0.12203	1	0.808192	0.81137	0.956987	no
1,2,3,4,5,6,7,8,9,X,10,11,12,13,14,15,16,17,18,19	RLTR24	RLTR24	1	LTR	ERV1	98.3973	87.6564	-0.164982	1	0.805195	0.811449	0.956987	no
1,2,3,4,5,6,7,8,9,X,Y,10,11,12,13,14,15,16,17,18,19	RMER21B	RMER21B	1	LTR	ERV1	275.829	354.264	0.359899	1	0.795205	0.813041	0.957782	no
1,2,3,4,5,6,7,8,9,X,10,11,12,13,14,15,16,17,18,19	MER77	MER77	1	LTR	ERVL	15.0795	21.0075	0.452771	1	0.801199	0.813127	0.957791	no
1,2,3,4,5,6,7,8,9,X,10,11,12,13,14,15,16,17,18,19,GL456233.1	L1MC5	L1MC5	1	LINE	L1	41.9114	37.0968	-0.171691	1	0.838162	0.814846	0.958033	no
1,2,3,4,5,6,7,8,9,X,Y,10,11,12,13,14,15,16,17,18,19,GL456379.1,GL456210.1,GL456212.1,GL456221.1,GL456350.1,JH584293.1,JH584294.1,GL456233.1,JH584300.1,JH584301.1,JH584302.1,JH584303.1	ORR1B2	ORR1B2	1	LTR	ERVL-MaLR	1891.47	1518.88	-0.316315	1	0.804196	0.814721	0.958033	no
1,2,3,4,5,6,7,8,9,X,10,11,12,13,14,15,16,17,18,19,GL456219.1	RLTR10D	RLTR10D	1	LTR	ERVK	354.088	384.366	0.118052	1	0.829171	0.816495	0.958603	no
1,2,3,4,5,6,7,8,9,X,Y,10,11,12,13,14,15,16,17,18,19,GL456372.1,JH584304.1,GL456210.1,GL456211.1,GL456212.1,GL456213.1,GL456221.1,GL456350.1,JH584293.1,JH584294.1,GL456233.1	ID4	ID4	1	SINE	ID	277.359	253.787	-0.127655	1	0.818182	0.819636	0.958858	no
1,2,3,4,5,6,7,8,9,X,10,11,12,13,14,15,16,17,18,19	RLTR13A3	RLTR13A3	1	LTR	ERVK	18.6354	16.4127	-0.173318	1	0.833167	0.819479	0.958858	no
1,2,3,4,5,6,7,8,9,X,10,11,12,13,14,15,16,17,18,19,GL456210.1,GL456211.1,GL456212.1,GL456221.1,GL456219.1	RLTR31B2	RLTR31B2	1	LTR	ERVK	36.6236	32.9957	-0.146286	1	0.817183	0.823624	0.961058	no
1,2,3,4,5,6,7,8,9,X,Y,10,11,12,13,14,15,16,17,18,19	RLTR19C	RLTR19C	1	LTR	ERVK	10.3714	11.1925	0.100594	1	0.843157	0.825525	0.961143	no
1,2,3,4,5,6,7,8,9,X,Y,10,11,12,13,14,15,16,17,18,19	MLT2B5	MLT2B5	1	LTR	ERVL	301.42	284.68	-0.0821564	1	0.823177	0.828989	0.962062	no
1,2,3,4,5,6,7,8,9,X,Y,10,11,12,13,14,15,16,17,18,19,GL456360.1,GL456216.1,GL456219.1,GL456233.1	ORR1A3	ORR1A3	1	LTR	ERVL-MaLR	701.186	755.207	0.106929	1	0.84016	0.828793	0.962062	no
1,2,3,4,5,6,7,8,9,X,Y,10,11,12,13,14,15,16,17,18,19	RLTR14-int	RLTR14-int	1	LTR	ERV1	45.6009	45.4161	-0.00573292	1	0.823177	0.829472	0.962062	no
1,2,3,4,5,6,7,8,9,X,Y,10,11,12,13,14,15,16,17,18,19	HAL1	HAL1	1	LINE	L1	140.942	154.174	0.128591	1	0.83017	0.831227	0.962175	no
1,2,3,4,5,6,7,8,9,X,10,11,12,13,14,15,16,17,18,19	MLT1H	MLT1H	1	LTR	ERVL-MaLR	72.0142	76.444	0.0849775	1	0.822178	0.832052	0.962175	no
1,2,3,4,5,6,7,8,9,X,10,11,12,13,14,15,16,17,18,19	MLT1M	MLT1M	1	LTR	ERVL-MaLR	32.1313	36.3586	0.173249	1	0.81019	0.831169	0.962175	no
1,2,3,4,5,6,7,8,9,X,Y,10,11,12,13,14,15,16,17,18,19,GL456239.1,GL456366.1,JH584300.1,JH584301.1,JH584303.1	MMERVK9C_I-int	MMERVK9C_I-int	1	LTR	ERVK	51.6834	47.0986	-0.131352	1	0.822178	0.830337	0.962175	no
1,2,3,4,5,6,7,8,9,X,Y,10,11,12,13,14,15,16,17,18,19,JH584304.1,GL456210.1,GL456211.1,GL456212.1,GL456221.1,GL456350.1,JH584293.1,JH584294.1,GL456354.1,JH584296.1,JH584297.1,JH584298.1,JH584299.1,GL456233.1,JH584300.1,JH584303.1	MTC	MTC	1	LTR	ERVL-MaLR	1674.12	1546.27	-0.11454	1	0.828172	0.830625	0.962175	no
1,2,3,4,5,6,7,8,9,X,10,11,12,13,14,15,16,17,18,19	L1ME3E	L1ME3E	1	LINE	L1	14.3791	13.9929	-0.036691	1	0.835165	0.833075	0.962359	no
1,2,3,4,5,6,7,8,9,X,10,11,12,13,14,15,16,17,18,19,GL456219.1	MERVK26-int	MERVK26-int	1	LTR	ERVK	52.3528	44.2675	-0.23709	1	0.823177	0.8438	0.964876	no
1,2,3,4,5,6,7,8,9,X,11,12,13,14,15,16,17,18,19	SRV_MM-int	SRV_MM-int	1	LTR	ERVK	16.2299	22.107	0.423414	1	0.842158	0.844236	0.96497	no
1,2,3,4,5,6,7,8,9,X,10,11,12,13,14,15,16,17,18,19	MER67C	MER67C	1	LTR	ERV1	6.51432	8.67548	0.364691	1	0.842158	0.846864	0.965706	no
1,2,3,4,5,6,7,8,9,X,Y,10,11,12,13,14,15,16,17,18,19,GL456211.1,GL456212.1	MRLTR33	MRLTR33	1	LTR	ERVK	39.1594	34.9418	-0.160074	1	0.824176	0.84807	0.966243	no
1,2,3,4,5,6,7,8,9,X,Y,10,11,12,13,14,15,16,17,18,19	L1MC4a	L1MC4a	1	LINE	L1	113.901	111.872	-0.0256985	1	0.863137	0.848727	0.966346	no
1,2,3,4,5,6,7,8,9,X,Y,10,11,12,13,14,15,16,17,18,19	RLTR44A	RLTR44A	1	LTR	ERVK	22.8175	17.4054	-0.371898	1	0.841159	0.85127	0.966889	no
1,2,3,4,5,6,7,8,9,X,Y,10,11,12,13,14,15,16,17,18,19,JH584300.1,JH584302.1,JH584303.1	IAPEY_LTR	IAPEY_LTR	1	LTR	ERVK	13.3156	12.6863	-0.0648557	1	0.86014	0.852548	0.967276	no
1,2,3,4,5,6,7,8,9,X,Y,10,11,12,13,14,15,16,17,18,19	L1MC4	L1MC4	1	LINE	L1	201.221	179.606	-0.163087	1	0.856144	0.85368	0.967357	no
1,2,3,4,5,6,7,8,9,X,Y,10,11,12,13,14,15,16,17,18,19	RLTR9A2	RLTR9A2	1	LTR	ERVK	8.17819	9.01963	0.126548	1	0.872128	0.854014	0.967548	no
1,2,3,4,5,6,7,8,9,X,Y,10,11,12,13,14,15,16,17,18,19,GL456354.1,JH584296.1,JH584297.1,JH584299.1	L1MA4A	L1MA4A	1	LINE	L1	23.9263	22.3403	-0.0948481	1	0.853147	0.857641	0.968835	no
1,2,3,4,5,6,7,8,9,X,Y,10,11,12,13,14,15,16,17,18,19	RLTR10F	RLTR10F	1	LTR	ERVK	18.928	21.873	0.198851	1	0.857143	0.859599	0.969371	no
1,2,3,4,5,6,7,8,9,X,10,11,12,13,14,15,16,17,18,19,GL456367.1	LTRIS3	LTRIS3	1	LTR	ERV1	14.681	16.7887	0.181939	1	0.857143	0.860278	0.969506	no
1,2,3,4,5,6,7,8,9,X,Y,10,11,12,13,14,15,16,17,18,19,JH584302.1	MTE2a-int	MTE2a-int	1	LTR	ERVL-MaLR	19.0055	17.4222	-0.118958	1	0.857143	0.865292	0.971825	no
1,2,3,4,5,6,7,8,9,X,Y,10,11,12,13,14,15,16,17,18,19	RMER15-int	RMER15-int	1	LTR	ERVL	191.228	166.412	-0.199415	1	0.859141	0.86466	0.971825	no
1,2,3,4,5,6,7,8,9,X,Y,10,11,12,13,14,15,16,17,18,19,JH584304.1,GL456211.1,GL456212.1,GL456350.1,JH584293.1,JH584294.1,JH584300.1,JH584301.1,JH584303.1	RLTR31D_MM	RLTR31D_MM	1	LTR	ERVK	405.91	421.36	0.0537637	1	0.862138	0.873923	0.974024	no
1,2,3,4,5,6,7,8,9,X,Y,10,11,12,13,14,15,16,17,18,19,GL456385.1,JH584302.1	RLTR22_Mur	RLTR22_Mur	1	LTR	ERVK	36.5349	40.2675	0.136774	1	0.872128	0.877676	0.974254	no
1,2,3,4,5,6,7,8,9,X,10,11,12,13,14,15,16,17,18,19	MLT1E3	MLT1E3	1	LTR	ERVL-MaLR	23.2937	21.0674	-0.138664	1	0.875125	0.879333	0.974377	no
1,2,3,4,5,6,7,8,9,X,10,11,12,13,14,15,16,17,18,19,GL456211.1,GL456212.1,GL456221.1,GL456233.1	L1MB7	L1MB7	1	LINE	L1	326.525	329.215	0.011799	1	0.883117	0.887893	0.976695	no
1,2,3,4,5,6,7,8,9,X,Y,10,11,12,13,14,15,16,17,18,19,GL456392.1	MMETn-int	MMETn-int	1	LTR	ERVK	40.9183	47.9423	0.2235	1	0.895105	0.888461	0.976695	no
1,2,3,4,5,6,7,8,9,X,10,11,12,13,14,15,16,17,18,19,GL456233.1	MLT1B	MLT1B	1	LTR	ERVL-MaLR	300.32	314.211	0.0650212	1	0.898102	0.893158	0.976843	no
1,2,3,4,5,6,7,8,9,X,Y,10,11,12,13,14,15,16,17,18,19,GL456379.1,GL456213.1,GL456216.1,GL456233.1	MTB	MTB	1	LTR	ERVL-MaLR	313.57	301.908	-0.0545005	1	0.906094	0.894775	0.976987	no
1,2,3,4,5,6,7,8,9,X,Y,10,11,12,13,14,15,16,17,18,19,GL456210.1,GL456213.1	L1MB8	L1MB8	1	LINE	L1	309.745	295.475	-0.0678191	1	0.896104	0.896751	0.977168	no
1,2,3,4,5,6,7,8,9,X,Y,10,11,12,13,14,15,16,17,18,19,GL456219.1	LTRIS2	LTRIS2	1	LTR	ERV1	262.593	271.743	0.0492267	1	0.897103	0.89625	0.977168	no
1,2,3,4,5,6,7,8,9,X,Y,10,11,12,13,14,15,16,17,18,19,GL456213.1,GL456233.1	L1MA7	L1MA7	1	LINE	L1	70.924	79.5354	0.163149	1	0.9001	0.898976	0.977741	no
1,2,3,4,5,6,7,8,9,X,Y,10,11,12,13,14,15,16,17,18,19,GL456239.1,GL456370.1,GL456372.1,GL456379.1,JH584304.1,GL456210.1,GL456211.1,GL456212.1,GL456213.1,GL456221.1,GL456216.1,GL456350.1,JH584293.1,JH584294.1,GL456354.1,JH584296.1,JH584297.1,JH584298.1,JH584299.1,GL456219.1,GL456233.1,JH584300.1,JH584301.1,JH584302.1,JH584303.1	B1_Mus2	B1_Mus2	1	SINE	Alu	842.824	876.365	0.0562353	1	0.875125	0.899254	0.977755	no
1,2,3,4,5,6,7,8,9,X,Y,10,11,12,13,14,15,16,17,18,19,GL456379.1	L1MEd	L1MEd	1	LINE	L1	121.445	114.84	-0.079992	1	0.9001	0.900135	0.977949	no
1,2,3,4,5,6,7,8,9,X,10,11,12,13,14,15,16,17,18,19	RMER6B	RMER6B	1	LTR	ERVK	103.512	127.253	0.295321	1	0.885115	0.900286	0.977949	no
1,2,3,4,5,6,7,8,9,X,10,11,12,13,14,15,16,17,18,19,GL456372.1,GL456210.1,GL456211.1,GL456212.1,GL456221.1,JH584294.1,GL456354.1,JH584296.1,JH584297.1,JH584298.1,JH584299.1	PB1D7	PB1D7	1	SINE	Alu	691.745	666.567	-0.0534106	1	0.9001	0.901486	0.978137	no
1,2,3,4,5,6,7,8,9,X,Y,10,11,12,13,14,15,16,17,18,19,GL456366.1,GL456350.1,JH584293.1,JH584294.1,GL456354.1,JH584296.1,JH584297.1,JH584298.1,JH584299.1,JH584300.1,JH584301.1,JH584302.1,JH584303.1	ERVB7_2B-LTR_MM	ERVB7_2B-LTR_MM	1	LTR	ERVK	33.4076	37.3359	0.155968	1	0.894106	0.904243	0.978221	no
1,2,3,4,5,6,7,8,9,X,Y,10,11,12,13,14,15,16,17,18,19,JH584299.1	IAPEY3_LTR	IAPEY3_LTR	1	LTR	ERVK	27.9287	44.0812	0.640025	1	0.889111	0.902603	0.978221	no
1,2,3,4,5,6,7,8,9,X,10,11,12,13,14,15,16,17,18,19	MTEb-int	MTEb-int	1	LTR	ERVL-MaLR	24.3245	19.2476	-0.322783	1	0.887113	0.904427	0.978221	no
1,2,3,4,5,6,7,8,9,X,10,11,12,13,14,15,16,17,18,19,GL456354.1,JH584296.1,JH584297.1,JH584298.1,JH584299.1	RLTR31_Mur	RLTR31_Mur	1	LTR	ERVK	49.2823	72.114	0.540097	1	0.903097	0.905216	0.978274	no
1,2,3,4,5,6,7,8,9,X,Y,10,11,12,13,14,15,16,17,18,19	ERVB2_1A-I_MM-int	ERVB2_1A-I_MM-int	1	LTR	ERVK	14.0395	15.104	0.0986575	1	0.918082	0.910948	0.980808	no
1,2,3,4,5,6,7,8,9,X,10,11,12,13,14,15,16,17,18,19	LTR33C	LTR33C	1	LTR	ERVL	77.8543	91.6837	0.233126	1	0.905095	0.910803	0.980808	no
1,2,3,4,5,6,7,8,9,X,Y,10,11,12,13,14,15,16,17,18,19	RMER16_Mm	RMER16_Mm	1	LTR	ERVK	136.757	109.213	-0.321832	1	0.897103	0.911179	0.980808	no
1,2,3,4,5,6,7,8,9,X,Y,10,11,12,13,14,15,16,17,18,19,GL456350.1,JH584293.1,JH584294.1,GL456233.1	MLT1A0	MLT1A0	1	LTR	ERVL-MaLR	235.825	248.422	0.074766	1	0.911089	0.912597	0.981128	no
1,2,3,4,5,6,7,8,9,X,Y,10,11,12,13,14,15,16,17,18,19,JH584300.1,JH584301.1	RMER15	RMER15	1	LTR	ERVL	971.693	1009.26	0.0546723	1	0.907093	0.914786	0.981965	no
1,2,3,4,5,6,7,8,9,X,10,11,12,13,14,15,16,17,19	HAL1_SS	HAL1_SS	1	LINE	L1	7.54283	7.16734	-0.0648473	1	0.916084	0.920893	0.983193	no
1,2,3,4,5,6,7,8,9,X,Y,10,11,12,13,14,15,16,17,18,19,JH584304.1,JH584300.1,JH584301.1,JH584303.1	RMER4A	RMER4A	1	LTR	ERVK	499.779	510.041	0.0292628	1	0.931069	0.920568	0.983193	no
1,2,3,4,5,6,7,8,9,X,Y,10,11,12,13,14,15,16,17,18,19,JH584300.1,JH584303.1	RLTR13B1	RLTR13B1	1	LTR	ERVK	70.1533	66.4575	-0.0769518	1	0.933067	0.92502	0.983682	no
1,2,3,4,5,6,7,8,9,X,Y,10,11,12,13,14,15,16,17,18,19	AmnSINE1	AmnSINE1	1	SINE	Deu	14.1076	13.1863	-0.090784	1	0.94006	0.930332	0.985053	no
1,2,3,4,5,6,7,8,9,X,10,11,12,13,14,15,16,17,18,19	RMER21A	RMER21A	1	LTR	ERV1	75.3121	71.042	-0.0830744	1	0.928072	0.931639	0.985825	no
1,2,3,4,5,6,7,8,9,X,Y,10,11,12,13,14,15,16,17,18,19,JH584294.1,JH584303.1	L3b	L3b	1	LINE	CR1	37.2184	38.4264	0.0448966	1	0.932068	0.93251	0.986157	no
1,2,3,4,5,6,7,8,9,X,Y,10,11,12,13,14,15,16,17,18,19,JH584296.1,GL456219.1,GL456233.1,JH584300.1	L3	L3	1	LINE	CR1	157.846	152.954	-0.0451319	1	0.93007	0.93411	0.986713	no
1,2,3,4,5,6,7,8,9,X,Y,10,11,12,13,14,15,16,17,18,19	RLTR10B	RLTR10B	1	LTR	ERVK	32.7199	35.3853	0.109753	1	0.935065	0.935055	0.986713	no
1,2,3,4,5,6,7,8,9,X,10,11,12,13,14,15,16,17,18,19	LTR41	LTR41	1	LTR	ERVL	13.7296	13.1336	-0.0595859	1	0.942058	0.938139	0.987245	no
1,2,3,4,5,6,7,8,9,X,Y,10,11,12,13,14,15,16,17,18,19	RLTR44-int	RLTR44-int	1	LTR	ERVK	35.031	36.3603	0.0522664	1	0.945055	0.93997	0.987245	no
1,2,3,4,5,6,7,8,9,X,Y,10,11,12,13,14,15,16,17,18,19,GL456360.1,GL456367.1,GL456372.1,GL456382.1,JH584304.1,GL456210.1,GL456211.1,GL456212.1,GL456221.1,GL456350.1,JH584293.1,JH584294.1,GL456354.1,JH584296.1,JH584297.1,JH584298.1,JH584299.1,GL456233.1,JH584300.1,JH584301.1,JH584303.1	B1_Mur1	B1_Mur1	1	SINE	Alu	943.098	940.301	-0.00428162	1	0.927073	0.94044	0.987274	no
1,2,3,4,5,6,7,8,9,X,Y,10,11,12,13,14,15,16,17,18,19,GL456210.1,GL456211.1,GL456212.1,GL456221.1,JH584300.1,JH584301.1	ID2	ID2	1	SINE	ID	35.9349	37.1739	0.0476009	1	0.947053	0.940838	0.987413	no
1,2,3,4,5,6,7,8,9,X,Y,10,11,12,13,14,15,16,17,18,19,GL456239.1,GL456378.1,GL456354.1,JH584296.1,JH584297.1,JH584298.1,JH584299.1,GL456233.1,JH584303.1	ORR1A4	ORR1A4	1	LTR	ERVL-MaLR	2360.1	2436.35	0.0458509	1	0.941059	0.940968	0.987415	no
1,2,3,4,5,6,7,8,9,X,Y,10,11,12,13,14,15,16,17,18,19,GL456360.1,GL456366.1,GL456372.1,GL456378.1,GL456379.1,JH584304.1,GL456210.1,GL456211.1,GL456212.1,GL456221.1,GL456350.1,JH584293.1,JH584294.1,GL456354.1,JH584296.1,JH584297.1,JH584298.1,JH584299.1,GL456219.1,GL456233.1,JH584300.1,JH584301.1,JH584302.1,JH584303.1	RSINE1	RSINE1	1	SINE	B4	6216.17	6380.32	0.0375966	1	0.937063	0.941801	0.987479	no
1,2,3,4,5,6,7,8,9,X,10,11,12,13,14,15,16,17,18,19	RLTR20C	RLTR20C	1	LTR	ERVK	11.7991	10.9686	-0.0967936	1	0.945055	0.943283	0.987704	no
1,2,3,4,5,6,7,8,9,X,Y,10,11,12,13,14,15,16,17,18,19,GL456239.1,GL456360.1,GL456378.1,JH584304.1,GL456210.1,GL456211.1,GL456212.1,GL456221.1,GL456350.1,JH584293.1,JH584294.1,GL456354.1,JH584296.1,JH584297.1,JH584298.1,JH584299.1	B1_Mur3	B1_Mur3	1	SINE	Alu	443.229	452.507	0.0298224	1	0.942058	0.945652	0.98792	no
1,2,3,4,5,6,7,8,9,X,Y,10,11,12,13,14,15,16,17,18,19,GL456368.1,GL456378.1,GL456379.1,JH584304.1,GL456210.1,GL456211.1,GL456212.1,GL456221.1,GL456216.1,GL456350.1,JH584293.1,JH584294.1,GL456354.1,JH584296.1,JH584297.1,JH584298.1,JH584299.1,GL456219.1,GL456233.1,JH584300.1,JH584301.1	B2_Mm1t	B2_Mm1t	1	SINE	B2	1589.99	1616.85	0.0241492	1	0.956044	0.946902	0.98792	no
1,2,3,4,5,6,7,8,9,X,Y,10,11,12,13,14,15,16,17,18,19,GL456354.1,JH584296.1,JH584297.1,JH584298.1,JH584299.1,JH584302.1,JH584303.1	L1VL1	L1VL1	1	LINE	L1	9.61462	10.3144	0.0921125	1	0.944056	0.946802	0.98792	no
1,2,3,4,5,6,7,8,9,X,10,11,12,13,14,15,16,17,18,19	LTR10_RN	LTR10_RN	1	LTR	ERVK	28.6402	34.9694	0.279213	1	0.952048	0.946364	0.98792	no
1,2,3,4,5,6,7,8,9,X,Y,10,11,12,13,14,15,16,17,18,19,JH584304.1,GL456210.1,GL456211.1,GL456212.1,GL456221.1,GL456350.1,JH584293.1,JH584294.1,GL456354.1,JH584297.1,JH584298.1,JH584299.1,GL456233.1	ID4_	ID4_	1	SINE	ID	461.937	458.961	-0.00930322	1	0.947053	0.948087	0.987976	no
1,2,3,4,5,6,7,8,9,X,Y,10,11,12,13,14,15,16,17,18,19,GL456350.1,JH584293.1,JH584294.1	RMER17B2	RMER17B2	1	LTR	ERVK	49.4899	46.8232	-0.0782824	1	0.957043	0.950566	0.988839	no
1,2,3,4,5,6,7,8,9,X,Y,10,11,12,13,14,15,16,17,18,19,GL456210.1,GL456211.1,GL456212.1,GL456221.1,GL456350.1,JH584293.1,JH584294.1,GL456233.1	MIR	MIR	1	SINE	MIR	359.819	363.451	0.0144466	1	0.961039	0.951092	0.988888	no
1,2,3,4,5,6,7,8,9,X,10,11,12,13,14,15,16,17,18	MMERVK10D3_LTR	MMERVK10D3_LTR	1	LTR	ERVK	49.7793	50.167	0.0109726	1	0.958042	0.956151	0.990141	no
1,2,3,4,5,6,7,8,9,X,10,11,12,13,14,15,16,17,18,19	LTR55	LTR55	1	LTR	ERVL?	11.5122	13.285	0.191172	1	0.967033	0.958835	0.990666	no
1,2,3,4,5,6,7,8,9,X,Y,10,11,12,13,14,15,16,17,18,19	RMER20A	RMER20A	1	LTR	ERVK	77.5889	78.2656	0.0123689	1	0.964036	0.961592	0.992167	no
1,2,3,4,5,6,7,8,9,X,10,11,12,13,14,15,16,17,18,19	RMER6-int	RMER6-int	1	LTR	ERVK	36.242	36.5268	0.0109914	1	0.962038	0.964017	0.992397	no
1,2,3,4,5,6,7,8,9,X,Y,10,11,12,13,14,15,16,17,18,19,GL456210.1,GL456211.1,GL456212.1,GL456221.1,JH584293.1,JH584294.1,GL456354.1,JH584296.1,JH584297.1,JH584298.1,JH584299.1,JH584303.1	B1F2	B1F2	1	SINE	Alu	276.219	273.2	-0.0158004	1	0.981019	0.96713	0.992997	no
1,2,3,4,5,6,7,8,9,X,10,11,12,13,14,15,16,17,18,19	MLTR11A	MLTR11A	1	LTR	ERVK	516.111	527.455	0.0313054	1	0.969031	0.967019	0.992997	no
1,2,3,4,5,6,7,8,9,X,10,11,12,13,14,15,16,17,18,19,GL456354.1,JH584296.1,JH584297.1,JH584298.1,JH584299.1	RLTR10A	RLTR10A	1	LTR	ERVK	995.109	1001.6	0.00936361	1	0.961039	0.96839	0.993658	no
1,2,3,4,5,6,7,8,9,X,10,11,12,13,14,15,16,17,18,19,JH584297.1,JH584298.1,JH584299.1	MER21C	MER21C	1	LTR	ERVL	32.2846	36.015	0.153256	1	0.977023	0.970112	0.993885	no
1,2,3,4,5,6,7,8,9,X,Y,10,11,12,13,14,15,16,17,18,19,GL456359.1,GL456367.1,GL456378.1,GL456379.1,JH584292.1,GL456219.1,GL456233.1,JH584300.1,JH584301.1,JH584302.1,JH584303.1	Lx2	Lx2	1	LINE	L1	1339.05	1320.59	-0.0200155	1	0.979021	0.971723	0.994545	no
1,2,3,4,5,6,7,8,9,X,10,11,12,13,14,15,16,17,18,19	RLTR13C2	RLTR13C2	1	LTR	ERVK	441.844	384.195	-0.20121	1	0.976024	0.972914	0.994614	no
1,2,3,4,5,6,7,8,9,X,Y,10,11,12,13,14,15,16,17,18,19,JH584294.1,JH584300.1,JH584301.1,JH584303.1	L1MD	L1MD	1	LINE	L1	134.163	129.964	-0.0455287	1	0.981019	0.973427	0.994763	no
1,2,3,4,5,6,7,8,9,X,10,11,12,13,14,15,16,17,18,19,GL456350.1,JH584293.1,JH584294.1	ERVL-E-int	ERVL-E-int	1	LTR	ERVL	11.4059	11.7829	0.04319	1	0.975025	0.974272	0.994888	no
1,2,3,4,5,6,7,8,9,X,10,11,12,13,14,15,16,17,18,19	MLTR31F_MM	MLTR31F_MM	1	LTR	ERVK	170.458	184.151	0.110847	1	0.98002	0.975194	0.994981	no
1,2,3,4,5,6,7,8,9,X,Y,10,11,12,13,14,15,16,17,18,19,GL456366.1,GL456392.1	MMERVK10C-int	MMERVK10C-int	1	LTR	ERVK	980.79	946.807	-0.0508217	1	0.98002	0.975118	0.994981	no
1,2,3,4,5,6,7,8,9,X,Y,10,11,12,13,14,15,16,17,18,19,GL456213.1,GL456233.1	IAPEY2_LTR	IAPEY2_LTR	1	LTR	ERVK	20.9708	21.5042	0.0346115	1	0.979021	0.975576	0.995043	no
1,2,3,4,5,6,7,8,9,X,Y,10,11,12,13,14,15,16,17,18,19,GL456350.1,JH584293.1,JH584294.1,GL456354.1,JH584296.1,JH584297.1,JH584298.1,JH584299.1	MERV1_I-int	MERV1_I-int	1	LTR	ERV1	68.6571	71.1807	0.0513417	1	0.987013	0.978658	0.995949	no
1,2,3,4,5,6,7,8,9,X,10,11,12,13,14,15,16,17,18,19,GL456210.1,GL456211.1,GL456212.1,GL456221.1	RLTR12C	RLTR12C	1	LTR	ERVK	47.9116	47.9935	0.00241586	1	0.976024	0.978794	0.995949	no
1,2,3,4,5,6,7,8,9,X,10,11,12,13,14,15,16,17,18,19,GL456219.1	RLTR19	RLTR19	1	LTR	ERVK	48.3299	41.3267	-0.220895	1	0.971029	0.981199	0.996282	no
1,2,3,4,5,6,7,8,9,X,10,11,12,13,14,15,16,17,18,19	BGLII_B2	BGLII_B2	1	LTR	ERVK	74.2762	76.5639	0.0431903	1	0.984016	0.982128	0.996624	no
1,2,3,4,5,6,7,8,9,X,10,11,12,13,14,15,16,17,18,19,GL456233.1	MLT1E	MLT1E	1	LTR	ERVL-MaLR	14.4621	14.3878	-0.00694938	1	0.983017	0.984339	0.997453	no
1,2,3,4,5,6,7,8,9,X,10,11,12,13,14,15,16,17,18,19,GL456233.1	MLT2B3	MLT2B3	1	LTR	ERVL	17.5539	17.6856	0.0102064	1	0.98002	0.985871	0.997536	no
1,2,3,4,5,6,7,8,9,X,10,11,12,13,14,15,16,17,18,19,GL456210.1,GL456212.1,GL456221.1,GL456233.1	L1MB5	L1MB5	1	LINE	L1	151.965	149.263	-0.0257103	1	0.994006	0.98717	0.997594	no
1,2,3,4,5,6,7,8,9,X,Y,10,11,12,13,14,15,16,17,18,19,GL456367.1,GL456385.1,GL456354.1,JH584296.1,JH584297.1,JH584298.1,JH584299.1,GL456219.1,GL456233.1	Lx4A	Lx4A	1	LINE	L1	1173.17	1173.63	0.00056433	1	0.985015	0.986183	0.997594	no
1,2,3,4,5,6,7,8,9,X,Y,10,11,12,13,14,15,16,17,18,19,GL456216.1,GL456350.1,JH584293.1,JH584294.1,JH584296.1,JH584297.1,JH584299.1	RLTR20A4	RLTR20A4	1	LTR	ERVK	2630.04	2589.39	-0.0224639	1	0.988012	0.988821	0.997612	no
1,2,3,4,5,6,7,8,9,X,10,11,12,13,14,15,16,17,18,19,GL456368.1,GL456385.1,GL456210.1,GL456212.1,GL456221.1,GL456350.1,JH584293.1,JH584294.1,GL456219.1	RMER6A	RMER6A	1	LTR	ERVK	2272.32	2334.11	0.0386951	1	0.992008	0.992178	0.997754	no
1,2,3,4,5,6,7,8,9,X,Y,10,11,12,13,14,15,16,17,18,19	LFSINE_Vert	LFSINE_Vert	1	SINE	tRNA	17.1162	17.2125	0.00765065	1	0.997003	0.993647	0.998722	no
1,2,3,4,5,6,7,8,9,X,10,11,12,13,14,15,16,17,18,19,GL456219.1	LTRIS6	LTRIS6	1	LTR	ERV1	39.0754	37.7033	-0.0502591	1	1	0.999306	0.99969	no
1,2,3,4,5,6,7,8,9,X,Y,10,11,12,13,14,15,16,17,18,19	AmnSINE2	AmnSINE2	1	SINE	Deu	0.644352	3.77165	1.53697	0	1	1	1	no
1,2,3,4,5,6,7,8,9,X,10,11,12,13,14,15,16,17,18,19	ERV3-16A3_I-int	ERV3-16A3_I-int	1	LTR	ERVL	2.51819	0.308348	-1.42709	0	1	1	1	no
1,2,3,4,5,6,7,8,9,X,10,11,12,13,14,15,16,17,18,19	ERV3-16A3_LTR	ERV3-16A3_LTR	1	LTR	ERVL	5.80773	1.5825	-1.3984	0	1	1	1	no
1,2,3,4,5,6,7,8,9,X,10,11,12,13,14,15,17,18,19	ERVB2_1-I_MM-int	ERVB2_1-I_MM-int	1	LTR	ERVK	0.969467	4.64244	1.51851	0	1	1	1	no
1,2,3,4,5,6,7,8,9,X,10,11,12,13,14,15,16,17,18,19	ERVB3_1-LTR_MM	ERVB3_1-LTR_MM	1	LTR	ERVK	1.35077	15.4433	2.80629	0	1	1	1	no
1,2,3,4,5,6,7,8,9,X,Y,10,11,12,13,14,15,16,17,18,19	ERVB4_1-I_MM-int	ERVB4_1-I_MM-int	1	LTR	ERVK	2.39406	7.45944	1.31755	0	1	1	1	no
1,2,5,6,7,8,9,Y,10,12,15,16,17	ERVB4_1-LTR_MM	ERVB4_1-LTR_MM	1	LTR	ERVK	0	0	0	0	1	1	1	no
1,2,3,4,5,6,9,X,Y,13,14,15,16,17,18,19	ERVB4_3-I_MM-int	ERVB4_3-I_MM-int	1	LTR	ERVK	1.42459	6.19768	1.56979	0	1	1	1	no
1,2,3,4,5,6,7,8,9,X,Y,10,12,13,14,15,16,17,18,19	ERVB4_3-LTR_MM	ERVB4_3-LTR_MM	1	LTR	ERVK	0.975345	0	-0.982105	0	1	1	1	no
1,2,3,4,5,6,7,8,9,X,10,11,12,13,14,15,16,17,18	ERVB5_1-LTR_MM	ERVB5_1-LTR_MM	1	LTR	ERVK	20.7573	3.81076	-2.17716	0	1	1	1	no
1,2,3,4,5,6,7,8,9,X,Y,10,11,12,13,14,15,16,17,18,19,JH584302.1	ERVB5_2-LTR_MM	ERVB5_2-LTR_MM	1	LTR	ERVK	10.1939	40.7433	1.89883	0	1	1	1	no
1,2,3,4,5,6,7,8,9,X,10,11,12,13,14,15,16,17,18,19	FAM	FAM	1	SINE	Alu	1.02566	5.38266	1.65577	0	1	1	1	no
1,2,3,4,5,6,7,8,9,X,10,11,12,13,14,15,16,17,18,19	HERV16-int	HERV16-int	1	LTR	ERVL	0.325115	7.41358	2.6666	0	1	1	1	no
4	HERVL32-int	HERVL32-int	1	LTR	ERVL	0	0	0	0	1	1	1	no
1,2,3,4,5,6,7,8,9,X,10,11,12,13,14,15,16,17,19	HERVL74-int	HERVL74-int	1	LTR	ERVL	0	0	0	0	1	1	1	no
10,15	HUERS-P3b-int	HUERS-P3b-int	1	LTR	ERV1	0	0	0	0	1	1	1	no
1,2,3,4,5,6,7,8,9,X,10,11,12,13,14,15,16,17,18,19	IAPA_MM-int	IAPA_MM-int	1	LTR	ERVK	0.644352	1.59201	0.656549	0	1	1	1	no
1,2,3,4,5,6,7,8,9,X,Y,10,11,12,13,14,15,16,17,18,19,GL456385.1,GL456350.1,JH584293.1,GL456233.1	IAPEY4_I-int	IAPEY4_I-int	1	LTR	ERVK	8.74613	3.40189	-1.14671	0	1	1	1	no
1,2,3,4,5,6,7,8,9,X,Y,10,11,12,13,14,15,16,17,18,19,GL456383.1,JH584304.1,JH584299.1	IAPLTR1a_Mm	IAPLTR1a_Mm	1	LTR	ERVK	18.26	15.7558	-0.200953	0	1	1	1	no
1,2,3,4,5,6,7,8,9,X,Y,10,11,12,13,14,15,16,17,18,19,GL456350.1,JH584293.1	IAPLTR2a	IAPLTR2a	1	LTR	ERVK	1.93306	2.78794	0.369009	0	1	1	1	no
1,2,3,4,5,6,7,8,9,X,Y,10,11,12,13,14,15,16,17,18,19,GL456211.1,JH584293.1	IAPLTR2_Mm	IAPLTR2_Mm	1	LTR	ERVK	5.02766	4.95588	-0.0172823	0	1	1	1	no
1,2,3,4,5,6,7,8,9,X,Y,10,11,12,13,14,15,16,17,18,19,GL456387.1,GL456396.1,JH584300.1,JH584301.1,JH584302.1,JH584303.1	IAPLTR3	IAPLTR3	1	LTR	ERVK	1.93306	4.0442	0.782219	0	1	1	1	no
1,2,3,4,5,6,7,8,9,X,Y,10,11,12,13,14,15,16,17,18,19,GL456387.1,GL456392.1,GL456396.1,JH584300.1,JH584303.1	IAPLTR3-int	IAPLTR3-int	1	LTR	ERVK	2.96459	8.95822	1.32872	0	1	1	1	no
1,2,3,4,5,6,7,8,9,X,Y,10,11,12,13,14,15,16,17,18,19,GL456367.1,GL456219.1,JH584303.1	IAPLTR4	IAPLTR4	1	LTR	ERVK	0.387182	26.5854	4.31368	0	1	1	1	no
1,2,3,4,5,6,7,8,9,X,Y,10,11,13,14,15,16,17,18,19,JH584299.1,JH584301.1	IAPLTR4_I	IAPLTR4_I	1	LTR	ERVK	1.74383	0	-1.45619	0	1	1	1	no
1,2,3,4,5,6,7,8,9,X,Y,10,11,12,13,14,15,16,17,18,19,GL456372.1,GL456210.1,GL456211.1	L1M	L1M	1	LINE	L1	2.26102	4.32968	0.708725	0	1	1	1	no
1,2,3,4,5,6,7,8,9,X,Y,10,11,12,13,14,15,16,17,18,19,GL456233.1	L1M1	L1M1	1	LINE	L1	0.325115	0.926698	0.540012	0	1	1	1	no
1,2,3,4,5,6,7,8,9,X,10,11,12,13,15,16,17,19	L1M2a	L1M2a	1	LINE	L1	11.586	13.0498	0.158731	0	1	1	1	no
2,3,4,6,7,8,11	L1M2a1	L1M2a1	1	LINE	L1	0	0	0	0	1	1	1	no
2,3,4,5,6,8,13,15,16	L1M2b	L1M2b	1	LINE	L1	0.325115	0	-0.406118	0	1	1	1	no
1,2,3,4,5,6,7,8,9,X,10,11,12,13,14,15,16,17,18,19	L1M2c	L1M2c	1	LINE	L1	1.48078	4.64974	1.18739	0	1	1	1	no
1,2,3,4,5,6,7,9,X,10,11,12,13,14,16,17,18	L1M3a	L1M3a	1	LINE	L1	0	0.318401	0.398789	0	1	1	1	no
1,2,3,4,5,6,7,8,9,X,10,11,12,13,14,15,16,17,18,19	L1M3b	L1M3b	1	LINE	L1	0	0.318401	0.398789	0	1	1	1	no
1,2,3,4,5,6,7,8,9,X,10,11,12,13,14,15,16,17,18,19	L1M3c	L1M3c	1	LINE	L1	1.42459	14.8314	2.70698	0	1	1	1	no
1,2,3,4,5,6,7,8,9,X,10,11,12,13,14,15,16,17,18,19	L1M3d	L1M3d	1	LINE	L1	1.16155	2.7991	0.813594	0	1	1	1	no
1,2,3,4,5,6,7,8,9,X,10,11,12,13,14,15,18,19	L1M3de	L1M3de	1	LINE	L1	0.325115	0.9362	0.54711	0	1	1	1	no
1,3,4,5,6,7,8,9,X,10,11,12,13,14,15,16,17,18	L1M3f	L1M3f	1	LINE	L1	0	0	0	0	1	1	1	no
1,2,3,4,5,6,7,8,9,X,10,11,12,13,14,15,16,17,18,19,GL456233.1	L1M4a2	L1M4a2	1	LINE	L1	3.23637	0.308899	-1.69447	0	1	1	1	no
1,2,3,4,5,6,7,8,9,X,10,11,12,13,14,15,16,17,18,19	L1M6	L1M6	1	LINE	L1	1.54873	5.56019	1.36396	0	1	1	1	no
1,2,3,4,6,7,X,10,11,12,13,14,15,17,18	L1M6B	L1M6B	1	LINE	L1	1.16155	0.617798	-0.418031	0	1	1	1	no
1,2,3,4,5,6,7,8,9,X,10,11,12,13,14,15,16,17,18,19	L1M7	L1M7	1	LINE	L1	1.8059	16.0796	2.60574	0	1	1	1	no
1,2,3,4,5,6,7,8,9,X,10,11,12,13,14,15,16,17,18,19	L1M8	L1M8	1	LINE	L1	0	1.2356	1.16066	0	1	1	1	no
1,2,3,4,5,6,7,8,9,X,Y,10,11,12,13,14,15,16,17,18,19	L1MA10	L1MA10	1	LINE	L1	3.74181	0.308348	-1.85769	0	1	1	1	no
1,2,3,4,5,6,7,8,9,X,10,11,12,13,14,15,16,17,18,19	L1MCb	L1MCb	1	LINE	L1	5.77522	2.79634	-0.835658	0	1	1	1	no
1,2,3,4,5,6,7,8,9,X,10,11,12,13,14,15,16,17,18,19	L1MCc	L1MCc	1	LINE	L1	4.06692	1.54229	-0.994979	0	1	1	1	no
1,2,3,4,5,6,7,8,9,X,Y,10,11,12,13,14,15,16,17,18,19,GL456379.1,GL456382.1,GL456210.1,GL456212.1,GL456221.1,GL456216.1,GL456354.1,JH584296.1,JH584297.1,JH584298.1,JH584299.1,GL456219.1,GL456233.1,JH584300.1,JH584301.1,JH584302.1	L1Md_A	L1Md_A	1	LINE	L1	39.3571	59.3866	0.581406	0	1	1	1	no
1,2,3,4,5,6,7,8,9,X,Y,10,11,12,13,14,15,16,17,18,19,GL456210.1,GL456211.1,GL456354.1	L1Md_Gf	L1Md_Gf	1	LINE	L1	0.325115	1.59201	0.967951	0	1	1	1	no
1,2,3,4,5,6,7,8,9,X,10,11,12,13,14,15,16,17,18,19	L1ME3C	L1ME3C	1	LINE	L1	0.325115	0.926147	0.5396	0	1	1	1	no
1,2,3,4,5,6,7,8,9,X,10,11,12,13,14,15,16,17,18,19	L1ME3D	L1ME3D	1	LINE	L1	36.2507	11.8585	-1.53454	0	1	1	1	no
1,2,3,4,5,6,7,8,9,X,10,11,12,13,14,15,16,17,18,19	L1ME3F	L1ME3F	1	LINE	L1	7.87382	7.13098	-0.126125	0	1	1	1	no
1,2,3,4,5,6,7,8,9,X,10,11,12,13,14,15,16,17,18,19	L1ME3G	L1ME3G	1	LINE	L1	3.03254	5.69266	0.730893	0	1	1	1	no
1,2,3,4,5,6,7,8,9,X,10,11,12,13,14,15,16,17,18,19,GL456233.1	L1ME4c	L1ME4c	1	LINE	L1	7.85031	2.80695	-1.21709	0	1	1	1	no
1,2,3,4,5,6,7,8,9,X,10,11,12,13,14,15,16,17,18,19	L1ME5	L1ME5	1	LINE	L1	0	0.308348	0.387747	0	1	1	1	no
1,2,3,4,5,6,7,8,9,X,10,11,12,13,14,15,16,17,18,19	L1MEa	L1MEa	1	LINE	L1	0	0.616697	0.693049	0	1	1	1	no
1,2,3,4,5,6,7,8,9,X,10,11,12,13,14,15,16,17,18,19	L1MEb	L1MEb	1	LINE	L1	0	0.308899	0.388354	0	1	1	1	no
1,2,3,4,5,6,7,8,9,X,10,11,12,13,14,15,16,17,18,19	L1MEg1	L1MEg1	1	LINE	L1	0.65023	0	-0.722667	0	1	1	1	no
1,2,3,4,5,6,7,8,9,X,10,11,12,13,14,15,16,17,18,19	L1MEg2	L1MEg2	1	LINE	L1	16.0134	0.308899	-3.70024	0	1	1	1	no
1,2,3,4,5,6,7,8,9,X,10,11,12,13,14,15,16,17,18,19	L1MEh	L1MEh	1	LINE	L1	0.712297	0	-0.775933	0	1	1	1	no
1,2,3,4,5,6,7,8,9,X,10,11,12,13,14,15,16,17,18,19	L1MEi	L1MEi	1	LINE	L1	7.44221	2.836	-1.13802	0	1	1	1	no
1,2,3,4,5,6,7,8,9,X,10,11,12,13,14,15,16,17,18	L1MEj	L1MEj	1	LINE	L1	17.2116	15.7804	-0.118077	0	1	1	1	no
1,2,3,4,5,6,7,8,9,X,Y,10,11,12,13,14,15,16,17,18,19	L1P5	L1P5	1	LINE	L1	0	0	0	0	1	1	1	no
1,2,3,4,5,6,7,8,9,X,10,11,12,13,14,15,16,17,18	L1PB4	L1PB4	1	LINE	L1	1.93591	1.8702	-0.0326578	0	1	1	1	no
1,2,3,4,5,6,7,8,9,X,10,11,12,13,14,15,16,17,18,19	L4_B_Mam	L4_B_Mam	1	LINE	RTE-X	2.60092	0.945701	-0.888076	0	1	1	1	no
1,2,3,4,5,6,7,8,9,X,10,11,12,13,14,15,16,17,18,19	L4_C_Mam	L4_C_Mam	1	LINE	RTE-X	15.9783	4.31963	-1.67429	0	1	1	1	no
1,2,3,4,5,6,7,8,9,X,10,11,12,13,14,15,16,17,18,19	L5	L5	1	LINE	RTE-X	0.387182	1.2356	0.688503	0	1	1	1	no
1,2,3,4,5,6,7,9,X,10,11,12,13,14,15,16,18,19	LTR103b_Mam	LTR103b_Mam	1	LTR	ERV1?	0.712297	0	-0.775933	0	1	1	1	no
1,2,3,4,5,6,7,8,9,X,10,11,12,13,14,15,16,17,18,19	LTR103_Mam	LTR103_Mam	1	LTR	ERV1?	0	0	0	0	1	1	1	no
1,2,3,4,5,6,7,8,9,X,10,11,12,13,14,15,16,17,18,19,JH584299.1	LTR104_Mam	LTR104_Mam	1	LTR	Gypsy	1.6197	0	-1.3894	0	1	1	1	no
1,2,3,4,5,6,7,8,9,X,10,11,12,13,14,15,16,17,18,19	LTR105_Mam	LTR105_Mam	1	LTR	ERVL	0	0.308348	0.387747	0	1	1	1	no
1,2,3,4,5,6,7,8,9,X,10,11,12,13,14,15,16,17,18,19	LTR106_Mam	LTR106_Mam	1	LTR	LTR	0.712297	0.617798	-0.0819009	0	1	1	1	no
1,2,3,4,5,6,7,8,9,X,10,11,12,13,14,15,16,17,19	LTR107_Mam	LTR107_Mam	1	LTR	LTR	0.644352	0.955203	0.249799	0	1	1	1	no
1,3,4,5,6,7,8,9,10,11,12,14,16,17,18	LTR108a_Mam	LTR108a_Mam	1	LTR	ERVL	0.319237	0.308899	-0.0113499	0	1	1	1	no
1,3,4,5,6,7,X,11,13,14,16,17	LTR108b_Mam	LTR108b_Mam	1	LTR	ERVL	0	0	0	0	1	1	1	no
1,3,7,8,10,11,14,15,16	LTR108c_Mam	LTR108c_Mam	1	LTR	ERVL	0	0	0	0	1	1	1	no
1,2,5,6,7,8,10,12,14,15,16,17,18	LTR108d_Mam	LTR108d_Mam	1	LTR	ERVL	0.387182	0	-0.472157	0	1	1	1	no
1,2,3,4,5,6,7,8,X,10,11,12,13,14,15,16	LTR108e_Mam	LTR108e_Mam	1	LTR	ERVL	0	3.48231	2.16424	0	1	1	1	no
1,2,3,5,6,7,8,9,X,10,11,12,13,14,18,19	LTR109A2	LTR109A2	1	LTR	ERV1	0	0	0	0	1	1	1	no
1,2,3,4,5,6,7,8,9,X,10,11,12,13,14,15,16,17,18,19	LTR16A1	LTR16A1	1	LTR	ERVL	4.40094	1.26355	-1.25462	0	1	1	1	no
1,2,3,4,5,6,7,8,9,X,10,11,12,13,14,15,16,17,18,19	LTR16A2	LTR16A2	1	LTR	ERVL	2.84331	8.97708	1.37627	0	1	1	1	no
1,2,3,4,5,6,7,8,9,X,10,11,12,13,14,15,16,17,18,19	LTR16B	LTR16B	1	LTR	ERVL	1.98925	0.308899	-1.19143	0	1	1	1	no
1,2,3,4,5,6,7,8,9,X,10,11,12,13,14,15,16,17,18,19	LTR16B1	LTR16B1	1	LTR	ERVL	2.06307	2.52821	0.203957	0	1	1	1	no
1,2,3,4,5,6,7,8,9,X,10,11,12,13,14,15,16,17,18,19,GL456233.1	LTR16B2	LTR16B2	1	LTR	ERVL	9.78008	60.138	2.5037	0	1	1	1	no
1,2,3,4,5,6,7,8,9,X,10,11,12,13,14,15,16,17,18,19	LTR16D1	LTR16D1	1	LTR	ERVL	0	2.77679	1.91716	0	1	1	1	no
1,2,3,4,5,6,7,8,9,X,10,12,13,14,15,16,17,18,19	LTR16D2	LTR16D2	1	LTR	ERVL	2.87313	0.308348	-1.56575	0	1	1	1	no
1,2,5,8,9,10,13,14,19	LTR23-int	LTR23-int	1	LTR	ERV1	0	0	0	0	1	1	1	no
2,5,6,9,14,18	LTR27C	LTR27C	1	LTR	ERV1	0	0	0	0	1	1	1	no
1,3,6,9,14,16,19	LTR28	LTR28	1	LTR	ERV1	0	0	0	0	1	1	1	no
1,2,3,4,5,6,7,8,9,X,10,11,12,13,14,15,16,17,18,19	LTR28B	LTR28B	1	LTR	ERV1	1.74383	1.244	-0.290121	0	1	1	1	no
1,2,3,4,5,7,8,9,X,10,11,12,14	LTR29	LTR29	1	LTR	ERV1	0	0	0	0	1	1	1	no
1,2,3,7,9,11	LTR32	LTR32	1	LTR	ERVL	0	0	0	0	1	1	1	no
1,2,3,4,5,6,7,8,9,X,10,11,12,13,14,15,16,17,18,19	LTR33	LTR33	1	LTR	ERVL	4.20584	9.65988	1.03399	0	1	1	1	no
1,2,3,4,5,6,7,8,9,X,10,11,12,13,14,15,16,17,18,19	LTR33A_	LTR33A_	1	LTR	ERVL	6.44923	13.8994	1.00009	0	1	1	1	no
3,5,7,10,13,14,16	LTR34	LTR34	1	LTR	ERV1	0	0	0	0	1	1	1	no
5,11,13,18	LTR36	LTR36	1	LTR	ERV1	0	0	0	0	1	1	1	no
1,2,3,4,5,6,7,8,9,X,10,11,12,13,14,15,16,17,18,19	LTR37B	LTR37B	1	LTR	ERV1	2.87313	0.308348	-1.56575	0	1	1	1	no
2,4,6,7,9,11,15,17	LTR39	LTR39	1	LTR	ERV1	0	0	0	0	1	1	1	no
1,2,3,4,5,6,7,8,9,X,10,11,12,13,14,15,16,17,18,19	LTR40A1	LTR40A1	1	LTR	ERVL	0	0.308348	0.387747	0	1	1	1	no
1,2,3,4,5,6,7,8,9,X,10,11,12,13,14,15,16,17,18,19	LTR40b	LTR40b	1	LTR	ERVL	5.60407	12.527	1.03442	0	1	1	1	no
1,2,3,4,5,6,7,8,9,X,10,11,12,13,14,15,16,17,18,19	LTR41B	LTR41B	1	LTR	ERVL	6.03568	20.3834	1.60373	0	1	1	1	no
14,17,19	LTR44	LTR44	1	LTR	ERV1	0.387182	0	-0.472157	0	1	1	1	no
1,2,3,4,5,6,7,8,9,X,10,11,14,15,17,18	LTR45	LTR45	1	LTR	ERV1	0	0	0	0	1	1	1	no
1,2,3,5,6,7,8,9,Y,10,11,13,15,16	LTR45C	LTR45C	1	LTR	ERV1	0.319237	0	-0.399704	0	1	1	1	no
1,2,3,4,5,6,7,8,9,X,10,11,12,13,14,15,16,17,18,19	LTR48B	LTR48B	1	LTR	ERV1	2.97332	0	-1.99035	0	1	1	1	no
1,2,3,4,5,6,7,8,9,X,10,11,12,13,14,15,16,17,18,19	LTR50	LTR50	1	LTR	ERVL	3.68277	10.7257	1.32424	0	1	1	1	no
1,2,3,4,5,8,9,X,15,16	LTR52-int	LTR52-int	1	LTR	ERVL	1.09948	0.617798	-0.375999	0	1	1	1	no
1,2,3,4,5,6,7,8,9,X,10,11,12,13,14,15,16,17,18,19,GL456212.1,GL456221.1	LTR53	LTR53	1	LTR	ERVL	5.18118	7.44333	0.449929	0	1	1	1	no
1,2,3,4,5,6,7,8,9,X,10,11,12,13,14,15,16,17,18	LTR53B	LTR53B	1	LTR	ERVL	3.26032	0	-2.09096	0	1	1	1	no
1,3,5,6,8,X,12,13,18	LTR58	LTR58	1	LTR	ERV1	0	0	0	0	1	1	1	no
1,3,5,11,12,17,18	LTR59	LTR59	1	LTR	ERV1	0	0	0	0	1	1	1	no
7,8,X,13,16,17	LTR64	LTR64	1	LTR	ERV1	0	0	0	0	1	1	1	no
1,2,3,4,5,6,7,8,9,X,10,11,12,13,14,15,16,17,18,19	LTR65	LTR65	1	LTR	ERV1	2.9881	1.23339	-0.836465	0	1	1	1	no
1,2,3,4,5,6,7,8,9,X,10,11,12,13,14,15,16,18,19	LTR68	LTR68	1	LTR	ERV1	0	0	0	0	1	1	1	no
1,2,3,4,5,6,8,9,X,10,11,12,13,14,15,16,17,18,19	LTR69	LTR69	1	LTR	ERVL	0	0	0	0	1	1	1	no
1,2,3,4,5,6,7,8,9,X,10,11,12,13,14,15,16,17,18,19,GL456350.1,JH584293.1,JH584294.1	LTR72_RN	LTR72_RN	1	LTR	ERV1	8.93777	14.8357	0.672187	0	1	1	1	no
1,2,3,4,5,6,7,8,9,X,10,11,12,13,14,15,16,17,18,GL456350.1,JH584293.1	LTR73	LTR73	1	LTR	ERV1	0	16.0341	4.09036	0	1	1	1	no
1,2,3,4,5,6,7,9,X,10,11,12,13,14,15,16,17,18,19	LTR75	LTR75	1	LTR	ERVL	1.16155	0	-1.11206	0	1	1	1	no
1,3,4,5,8,10,13,14	LTR75_1	LTR75_1	1	LTR	ERV1	0	0.308348	0.387747	0	1	1	1	no
1,2,3,4,5,6,7,8,9,X,10,12,13,14,15,16,17,19	LTR75B	LTR75B	1	LTR	ERVL	0	0	0	0	1	1	1	no
1,2,3,4,5,6,8,9,X,Y,10,12,15,17,18,19	LTR77	LTR77	1	LTR	ERV1	0	0	0	0	1	1	1	no
1,2,3,4,5,6,7,8,9,X,10,11,12,13,14,15,16,17,18,19	LTR78	LTR78	1	LTR	ERV1	9.64177	1.244	-2.2456	0	1	1	1	no
1,2,3,4,5,6,7,8,9,X,10,11,12,13,14,15,16,17,18,19	LTR79	LTR79	1	LTR	ERVL	0.319237	0.616697	0.293345	0	1	1	1	no
1,2,3,4,5,6,7,8,9,X,10,12,13,14,15,16,17,18	LTR80A	LTR80A	1	LTR	ERVL	1.27695	0.308899	-0.798748	0	1	1	1	no
1,2,3,4,5,6,7,8,9,X,10,11,12,13,14,15,16,17,18	LTR80B	LTR80B	1	LTR	ERVL	0	0.925045	0.944892	0	1	1	1	no
1,2,3,4,5,6,7,8,9,10,11,12,13,14,15,16,17,18,19	LTR81	LTR81	1	LTR	Gypsy	0	0	0	0	1	1	1	no
1,2,3,4,5,6,7,8,9,X,10,11,12,13,14,15,16,17,18,19	LTR81A	LTR81A	1	LTR	Gypsy	18.0559	13.8863	-0.356258	0	1	1	1	no
1,2,3,4,5,6,7,8,9,X,10,11,12,13,14,15,16,17,18,19	LTR81B	LTR81B	1	LTR	Gypsy	0	0	0	0	1	1	1	no
1,2,3,4,5,6,7,8,9,X,10,11,12,13,14,15,16,17,18,19	LTR81C	LTR81C	1	LTR	Gypsy	0.325115	0	-0.406118	0	1	1	1	no
1,2,3,4,5,6,7,8,9,X,10,11,12,13,14,15,16,17,18,19	LTR82B	LTR82B	1	LTR	ERVL	0.387182	0	-0.472157	0	1	1	1	no
1,2,3,4,5,6,7,8,9,X,10,11,12,13,14,15,16,17,18,19	LTR84a	LTR84a	1	LTR	ERVL	0	0	0	0	1	1	1	no
1,2,3,4,5,6,7,8,9,X,10,11,12,13,14,15,16,17,18,19	LTR84b	LTR84b	1	LTR	ERVL	2.7133	1.8618	-0.375781	0	1	1	1	no
1,2,3,4,5,6,7,8,9,X,10,11,12,13,14,15,16,17,18,19	LTR85a	LTR85a	1	LTR	Gypsy?	1.30046	1.2451	-0.0351437	0	1	1	1	no
1,2,3,4,5,6,7,8,9,X,10,11,12,13,14,15,16,17,18,19	LTR85b	LTR85b	1	LTR	Gypsy?	2.65123	8.11635	1.32007	0	1	1	1	no
1,2,3,4,5,6,7,8,9,X,10,11,12,13,14,15,16,17,19	LTR85c	LTR85c	1	LTR	Gypsy?	3.09745	0.318401	-1.63594	0	1	1	1	no
1,2,3,4,5,6,7,8,9,X,10,11,12,13,14,15,16,18,19	LTR86A1	LTR86A1	1	LTR	ERVL	0	0.308348	0.387747	0	1	1	1	no
1,2,3,4,5,6,7,8,9,X,10,11,12,13,14,15,16,18,19	LTR86A2	LTR86A2	1	LTR	ERVL	0	0	0	0	1	1	1	no
1,2,3,4,5,6,7,8,9,X,10,11,12,13,14,16,17,18	LTR86B1	LTR86B1	1	LTR	ERVL	0	0	0	0	1	1	1	no
1,2,4,5,6,7,8,9,X,10,11,12,13,14,15,17,18	LTR86B2	LTR86B2	1	LTR	ERVL	0	0	0	0	1	1	1	no
1,2,3,4,5,6,7,8,9,X,10,11,12,13,14,15,16,17,18,19	LTR86C	LTR86C	1	LTR	ERVL	0	0	0	0	1	1	1	no
1,2,3,4,5,6,7,8,9,X,10,11,12,13,14,15,16,17,18,19	LTR87	LTR87	1	LTR	ERVL?	1.27695	0	-1.1871	0	1	1	1	no
1,2,3,4,5,6,7,8,9,X,10,11,12,13,14,15,16,17,18,19	LTR88a	LTR88a	1	LTR	Gypsy?	0.325115	1.23505	0.754187	0	1	1	1	no
1,2,3,4,5,6,7,8,9,X,10,11,12,13,14,15,16,17,18,19	LTR88b	LTR88b	1	LTR	Gypsy?	0.387182	3.08348	1.55764	0	1	1	1	no
1,2,3,4,5,6,7,8,9,X,10,11,12,13,14,15,16,17,18,19	LTR88c	LTR88c	1	LTR	Gypsy?	2.1872	2.1718	-0.00698989	0	1	1	1	no
1,2,3,4,5,6,7,8,9,X,10,11,12,13,14,15,16,17,18,19	LTR89	LTR89	1	LTR	ERVL?	0.65023	4.03869	1.61038	0	1	1	1	no
1,2,7,8,X,10,13,15,16	LTR9	LTR9	1	LTR	ERV1	0	0	0	0	1	1	1	no
1,2,3,4,5,6,7,8,9,X,10,11,12,13,14,15,16,17,18,19	LTR90A	LTR90A	1	LTR	LTR	0.319237	0.955203	0.567615	0	1	1	1	no
1,2,3,4,5,6,7,8,9,X,10,11,12,13,14,15,16,17,19	LTR90B	LTR90B	1	LTR	LTR	0	0	0	0	1	1	1	no
1,2,3,4,5,6,7,8,X,10,11,12,13,14,15,16,17,18,GL456233.1	LTR91	LTR91	1	LTR	ERVL	0.387182	0	-0.472157	0	1	1	1	no
1,3,4,5,7,X,10,12,13,14	LTR9A1	LTR9A1	1	LTR	ERV1	0	0	0	0	1	1	1	no
2,4,6,7,10,12,13	LTR9D	LTR9D	1	LTR	ERV1	0	0	0	0	1	1	1	no
1,2,3,4,5,6,7,8,9,X,10,11,12,13,14,15,16,17,18,19	LTRIS4	LTRIS4	1	LTR	ERV1	1.68764	0	-1.42634	0	1	1	1	no
1,2,3,4,5,6,7,8,9,X,Y,10,11,12,13,14,15,16,17,18	LTRIS4B	LTRIS4B	1	LTR	ERV1	0	0	0	0	1	1	1	no
1,2,3,4,5,6,7,8,9,X,10,11,12,13,14,15,16,17,18,19	LTRIS5	LTRIS5	1	LTR	ERV1	3.34875	0.9362	-1.16737	0	1	1	1	no
1,2,3,4,5,6,7,8,9,X,Y,10,11,12,13,14,15,16,17,18,19,GL456354.1,JH584296.1,JH584297.1,JH584298.1,JH584299.1	LTRIS_Mm	LTRIS_Mm	1	LTR	ERV1	0	0	0	0	1	1	1	no
1,2,3,4,5,6,7,8,9,X,Y,10,11,12,13,14,15,16,17,18,19,JH584304.1,GL456213.1,JH584301.1,JH584302.1	LTRIS_Mus	LTRIS_Mus	1	LTR	ERV1	7.13775	1.86235	-1.50743	0	1	1	1	no
1,2,3,4,5,6,7,8,9,X,10,11,12,13,14,15,16,17,18,19	MamGypLTR1a	MamGypLTR1a	1	LTR	Gypsy	4.89747	1.8534	-1.04742	0	1	1	1	no
1,2,3,4,5,6,7,8,9,X,10,11,12,13,14,15,16,17,18,19	MamGypLTR1b	MamGypLTR1b	1	LTR	Gypsy	0.65023	0.308348	-0.334921	0	1	1	1	no
1,2,3,4,5,6,7,8,9,X,10,11,12,13,14,15,16,17,18,19	MamGypLTR1c	MamGypLTR1c	1	LTR	Gypsy	3.87182	5.90709	0.503619	0	1	1	1	no
1,2,3,4,5,6,7,8,9,X,10,11,12,13,14,16,17,18,19	MamGypLTR1d	MamGypLTR1d	1	LTR	Gypsy	0.325115	0	-0.406118	0	1	1	1	no
1,2,3,4,5,6,7,8,9,X,10,11,12,13,14,15,16,17,18,19	MamGypLTR2b	MamGypLTR2b	1	LTR	Gypsy	0.387182	0	-0.472157	0	1	1	1	no
1,2,3,4,5,6,7,8,9,X,10,11,12,13,14,15,16,17,18,19	MamGypLTR2c	MamGypLTR2c	1	LTR	Gypsy	0	0	0	0	1	1	1	no
1,2,3,4,5,6,7,8,9,X,10,11,12,13,14,15,16,17,18,19	MamGypLTR3	MamGypLTR3	1	LTR	Gypsy	1.54873	0.636802	-0.638897	0	1	1	1	no
1,2,3,4,5,6,7,8,9,X,10,11,12,13,14,15,16,17,18,19	MamGypLTR3a	MamGypLTR3a	1	LTR	Gypsy	2.75773	37.6631	3.36302	0	1	1	1	no
1,2,3,4,5,6,7,8,9,X,Y,10,11,12,13,14,15,16,17,18,19	Mam_R4	Mam_R4	1	LINE	Dong-R4	0.963589	1.5624	0.384001	0	1	1	1	no
1,2,3,4,5,6,7,8,9,X,10,11,12,13,14,15,16,17,18,19,JH584299.1	MamRep1527	MamRep1527	1	LTR	LTR	1.30046	1.2345	-0.0419737	0	1	1	1	no
1,5,6,8,X,11,13,14,17,19	MER101B	MER101B	1	LTR	ERV1	0	0	0	0	1	1	1	no
1,2,3,4,5,6,7,8,9,X,10,11,12,13,14,15,16,17,18,19	MER110	MER110	1	LTR	ERV1	0	0.926698	0.94613	0	1	1	1	no
1,2,3,4,5,6,7,8,9,X,10,11,12,13,14,15,16,17,18,19	MER110A	MER110A	1	LTR	ERV1	0	0	0	0	1	1	1	no
1,2,3,4,5,6,8,X,10,12,13,14,17,18,19	MER110-int	MER110-int	1	LTR	ERV1	0	0	0	0	1	1	1	no
1,2,3,4,5,6,7,8,9,X,10,11,12,13,14,17,18,19	MER21-int	MER21-int	1	LTR	ERVL	0	0	0	0	1	1	1	no
1,2,3,4,5,6,7,8,9,X,10,11,12,13,14,15,16,17,18	MER31-int	MER31-int	1	LTR	ERV1	1.8059	1.85119	0.023103	0	1	1	1	no
2,3,4,5,6,7,8,9,X,12,13,14,15,16,17,19	MER34-int	MER34-int	1	LTR	ERV1	0	0	0	0	1	1	1	no
1,2,3,8,15	MER49	MER49	1	LTR	ERV1	0	0	0	0	1	1	1	no
1,2,3,4,5,6,7,9,X,10,11,13,14,16,17,18,19,GL456378.1	MER4B-int	MER4B-int	1	LTR	ERV1	0.387182	0	-0.472157	0	1	1	1	no
1,7,9,11	MER4CL34	MER4CL34	1	LTR	ERV1	0	0	0	0	1	1	1	no
5,7,8,9,X,10,11,12,13,17	MER50	MER50	1	LTR	ERV1	2.70154	2.50755	-0.0776633	0	1	1	1	no
1,2,3,5,9,X,12,15,16,17	MER50B	MER50B	1	LTR	ERV1	0.325115	0	-0.406118	0	1	1	1	no
1,3,4,6,7,X,10,12,13,14,16,17	MER50-int	MER50-int	1	LTR	ERV1	0.387182	0.318401	-0.0733674	0	1	1	1	no
2,5,6,7,16,17	MER51-int	MER51-int	1	LTR	ERV1	9.45496	4.00853	-1.06173	0	1	1	1	no
1,2,3,4,5,6,7,8,9,X,10,11,12,13,14,15,16,17,18,19	MER52-int	MER52-int	1	LTR	ERV1	0	0	0	0	1	1	1	no
1,2,3,4,5,6,7,8,9,X,Y,10,11,12,13,14,15,16,17,18,19	MER54A	MER54A	1	LTR	ERVL	1.9213	1.2451	-0.379832	0	1	1	1	no
1,2,3,4,5,6,7,8,9,X,10,11,12,13,14,15,16,17,18,19	MER54B	MER54B	1	LTR	ERVL	4.65811	2.47009	-0.705347	0	1	1	1	no
1,2,3,4,5,6,7,8,9,X,10,11,12,13,14,15,16,17,18,19	MER57C2	MER57C2	1	LTR	ERV1	1.29458	0	-1.19823	0	1	1	1	no
1,2,3,4,5,6,7,8,9,X,10,11,12,13,14,15,16,17,18,19	MER57E1	MER57E1	1	LTR	ERV1	19.4716	10.5188	-0.829633	0	1	1	1	no
1,2,3,4,5,6,7,8,X,10,11,12,13,14,15,16,17,18	MER57E2	MER57E2	1	LTR	ERV1	0	0	0	0	1	1	1	no
3,4,7,X	MER57E3	MER57E3	1	LTR	ERV1	0	0	0	0	1	1	1	no
1,2,3,4,5,6,7,8,9,X,10,11,12,13,14,15,16,17,18,19	MER57-int	MER57-int	1	LTR	ERV1	1.16155	0	-1.11206	0	1	1	1	no
1,2,3,4,5,6,7,8,9,X,10,11,12,13,14,15,16,17,18,19	MER65D	MER65D	1	LTR	ERV1	0	0	0	0	1	1	1	no
1,2,4,5,6,7,9,X,10,11,12,13,14,17,18,19,GL456350.1,JH584293.1,JH584294.1	MER65-int	MER65-int	1	LTR	ERV1	0.325115	0.308348	-0.0183709	0	1	1	1	no
4,11,15,18	MER66A	MER66A	1	LTR	ERV1	0	0	0	0	1	1	1	no
1,4,7,11,12	MER66B	MER66B	1	LTR	ERV1	0	0	0	0	1	1	1	no
1,2,3,4,5,X,12,13,14,16	MER66C	MER66C	1	LTR	ERV1	0	0	0	0	1	1	1	no
1,2,3,4,5,6,7,8,9,X,10,12,13,17	MER66-int	MER66-int	1	LTR	ERV1	0	0	0	0	1	1	1	no
1,2,3,4,5,6,7,8,9,X,10,11,12,13,14,15,16,17,18,19	MER67A	MER67A	1	LTR	ERV1	0	0	0	0	1	1	1	no
1,2,3,4,5,6,7,8,9,X,10,11,12,13,14,15,16,17,18,19	MER67B	MER67B	1	LTR	ERV1	5.42703	0.617798	-1.99012	0	1	1	1	no
1,2,3,4,5,6,7,8,9,X,10,11,12,13,14,15,16,17,18,19	MER67D	MER67D	1	LTR	ERV1	7.41567	4.31688	-0.662498	0	1	1	1	no
1,2,3,4,5,6,7,8,9,X,10,11,12,13,14,15,16,17,18,19	MER68	MER68	1	LTR	ERVL	2.66299	45.0993	3.65365	0	1	1	1	no
1,2,3,4,5,6,7,8,9,X,10,11,12,13,14,15,16,17,18,19	MER68B	MER68B	1	LTR	ERVL	0.65023	0	-0.722667	0	1	1	1	no
1,2,3,4,5,6,7,9,X,Y,10,11,12,13,14,15,16,17,18,19	MER68C	MER68C	1	LTR	ERVL	0	0	0	0	1	1	1	no
1,2,3,4,5,6,7,8,9,X,12,13,14,16,18,GL456210.1,GL456211.1	MER68-int	MER68-int	1	LTR	ERVL	2.25229	0	-1.70146	0	1	1	1	no
1,2,3,4,5,6,7,8,9,X,10,11,12,13,14,15,16,17,18,19	MER70B	MER70B	1	LTR	ERVL	0	13.585	3.86641	0	1	1	1	no
1,2,3,4,5,7,8,9,X,10,11,13,14,15,16,17	MER70-int	MER70-int	1	LTR	ERVL	0	0	0	0	1	1	1	no
2,3,7,8,X,19	MER72	MER72	1	LTR	ERV1	0	0	0	0	1	1	1	no
1,2,3,4,5,6,7,8,9,X,10,11,12,13,14,15,16,17,19	MER72B	MER72B	1	LTR	ERV1	0	0	0	0	1	1	1	no
1,2,3,4,5,6,7,8,9,X,10,11,12,13,14,15,16,17,18,19	MER73	MER73	1	LTR	ERVL	8.39386	22.981	1.3521	0	1	1	1	no
1,2,3,4,5,6,7,8,9,X,10,11,12,13,14,15,16,17,18,19	MER74A	MER74A	1	LTR	ERVL	6.52322	27.3134	1.91206	0	1	1	1	no
1,2,3,4,5,6,7,8,9,X,10,11,12,13,14,15,16,17,18,19	MER74B	MER74B	1	LTR	ERVL	3.35462	0.636802	-1.41167	0	1	1	1	no
1,2,3,4,5,6,7,8,9,X,10,11,12,13,14,15,16,17,18,19	MER74C	MER74C	1	LTR	ERVL	0	1.23339	1.15924	0	1	1	1	no
1,2,3,4,5,6,7,8,9,X,10,11,12,13,14,15,16,17,18,19	MER76	MER76	1	LTR	ERVL	4.57253	3.08734	-0.447171	0	1	1	1	no
1,7,8,X	MER76-int	MER76-int	1	LTR	ERVL	0	0	0	0	1	1	1	no
1,2,3,4,5,6,7,8,9,X,10,11,12,13,14,15,16,17,18,19	MER77B	MER77B	1	LTR	ERVL	2.89362	2.16849	-0.297316	0	1	1	1	no
1	MER83A-int	MER83A-int	1	LTR	ERV1	0	0	0	0	1	1	1	no
3,5,7,8,9,X,12	MER83B-int	MER83B-int	1	LTR	ERV1	0	0	0	0	1	1	1	no
1,2,3,4,5,6,7,8,9,X,10,11,12,13,15,16,17,18,19	MER87	MER87	1	LTR	ERV1	0	0	0	0	1	1	1	no
1,2,3,4,5,6,8,9,X,10,11,12,13,14,16,17	MER88	MER88	1	LTR	ERVL	0	0	0	0	1	1	1	no
1,2,3,4,5,6,7,8,9,X,10,11,12,13,14,15,16,17,18,19	MER89	MER89	1	LTR	ERV1	9.49983	12.0294	0.311407	0	1	1	1	no
1,2,3,4,5,6,8,9,10,11,12,13,14,15,16,18,19	MER89-int	MER89-int	1	LTR	ERV1	0	0	0	0	1	1	1	no
1,2,3,4,5,6,7,8,9,X,10,11,12,13,14,15,16,17,18,19	MER90	MER90	1	LTR	ERV1	2.84919	0.945701	-0.984264	0	1	1	1	no
1,2,3,4,5,6,7,8,9,X,10,11,12,13,14,15,16,17,18,19,GL456350.1,JH584293.1,JH584294.1	MER90a	MER90a	1	LTR	ERV1	5.18162	4.65029	-0.12966	0	1	1	1	no
1,4,5,6,7,8,9,X,10,12,13,14,15,16,17,18	MER92A	MER92A	1	LTR	ERV1	1.2887	0	-1.19453	0	1	1	1	no
1,2,3,5,6,7,8,9,X,10,11,12,13,14,15,16,17,18,19	MER92C	MER92C	1	LTR	ERV1	0	0.616697	0.693049	0	1	1	1	no
1,2,3,4,5,6,7,8,9,X,10,11,12,13,14,15,16,17,18,19	MER92D	MER92D	1	LTR	ERV1	1.16155	0.308899	-0.723709	0	1	1	1	no
1,2,3,4,5,6,7,8,9,X,Y,10,11,12,13,14,15,16,17,18,19	MER92-int	MER92-int	1	LTR	ERV1	4.12899	4.93688	0.211031	0	1	1	1	no
1,2,3,4,5,6,7,9,X,10,12,13,14,16,19	MER95	MER95	1	LTR	ERV1	0	0	0	0	1	1	1	no
1,2,3,4,5,6,7,8,9,X,Y,10,11,12,13,14,15,16,17,18,19	MERV1_LTR	MERV1_LTR	1	LTR	ERV1	6.91023	8.06787	0.197044	0	1	1	1	no
1,2,3,4,5,6,7,8,9,X,10,11,12,13,14,15,16,17,18,19	MLT1A1-int	MLT1A1-int	1	LTR	ERVL-MaLR	2.32309	0.318401	-1.33374	0	1	1	1	no
1,2,3,4,5,6,7,8,9,X,10,11,12,13,14,15,16,17,18,19	MLT1A-int	MLT1A-int	1	LTR	ERVL-MaLR	0.319237	0	-0.399704	0	1	1	1	no
1,2,3,4,5,6,7,8,9,X,10,11,12,13,14,15,16,17,18,19	MLT1B-int	MLT1B-int	1	LTR	ERVL-MaLR	2.25515	0	-1.70272	0	1	1	1	no
1,2,3,4,5,6,7,8,9,X,10,11,12,13,14,15,16,17,18,19	MLT1C-int	MLT1C-int	1	LTR	ERVL-MaLR	1.30046	0	-1.20192	0	1	1	1	no
1,2,3,4,5,6,7,8,9,X,10,11,12,13,14,15,16,17,18,19	MLT1D-int	MLT1D-int	1	LTR	ERVL-MaLR	0.325115	0	-0.406118	0	1	1	1	no
1,2,3,4,5,6,7,8,9,X,10,11,12,13,14,15,16,17,18,19	MLT1E1	MLT1E1	1	LTR	ERVL-MaLR	5.54788	7.09477	0.305962	0	1	1	1	no
1,2,3,4,5,6,7,8,9,X,10,11,12,13,14,15,16,17,18,19	MLT1E1A	MLT1E1A	1	LTR	ERVL-MaLR	11.7249	10.3073	-0.170401	0	1	1	1	no
1,3,5,7,X,11,12,14,15,17	MLT1E1A-int	MLT1E1A-int	1	LTR	ERVL-MaLR	0	0.308348	0.387747	0	1	1	1	no
2,5,7,X,12	MLT1E1-int	MLT1E1-int	1	LTR	ERVL-MaLR	0	0	0	0	1	1	1	no
1,2,3,4,6,7,8,9,X,Y,10,11,12,14,16,18	MLT1E2-int	MLT1E2-int	1	LTR	ERVL-MaLR	0	0	0	0	1	1	1	no
1,2,4,5,10,15	MLT1E3-int	MLT1E3-int	1	LTR	ERVL-MaLR	0	0	0	0	1	1	1	no
8,X,10,12,13,17	MLT1E-int	MLT1E-int	1	LTR	ERVL-MaLR	0	0	0	0	1	1	1	no
1,2,3,4,5,6,7,8,9,X,10,11,12,13,14,15,16,18	MLT1F1-int	MLT1F1-int	1	LTR	ERVL-MaLR	0.319237	0.308899	-0.0113499	0	1	1	1	no
1,2,3,4,5,6,7,8,9,X,10,11,12,13,14,15,16,17,18,19	MLT1F-int	MLT1F-int	1	LTR	ERVL-MaLR	7.89145	0.308899	-2.76407	0	1	1	1	no
1,3,4,5,6,7,8,9,10,11,12,13,14,15,17,18,19	MLT1G1-int	MLT1G1-int	1	LTR	ERVL-MaLR	0	0.308348	0.387747	0	1	1	1	no
1,2,3,4,5,6,7,8,X,10,11,12,13,14,16,17,18	MLT1G3-int	MLT1G3-int	1	LTR	ERVL-MaLR	1.35665	7.46123	1.84413	0	1	1	1	no
2,3,4,5,7,8,9,X,10,12,14,18	MLT1G-int	MLT1G-int	1	LTR	ERVL-MaLR	0	0	0	0	1	1	1	no
1,2,5,6,7,8,9,X,11,12,14,15,18	MLT1H1-int	MLT1H1-int	1	LTR	ERVL-MaLR	6.43764	1.54174	-1.54903	0	1	1	1	no
1,2,3,4,5,7,8,9,10,12,13,14,16,17,18	MLT1H2-int	MLT1H2-int	1	LTR	ERVL-MaLR	0	0	0	0	1	1	1	no
1,2,3,4,5,6,7,8,9,X,10,14,15,16,17,18	MLT1I-int	MLT1I-int	1	LTR	ERVL-MaLR	0	0	0	0	1	1	1	no
1,2,3,4,5,6,7,8,9,X,10,11,12,13,14,15,16,17,18,19	MLT1-int	MLT1-int	1	LTR	ERVL-MaLR	7.90926	5.98311	-0.351437	0	1	1	1	no
1,2,3,4,5,6,7,8,9,X,10,11,12,13,14,16,17,18,19	MLT1J1-int	MLT1J1-int	1	LTR	ERVL-MaLR	1.2887	0	-1.19453	0	1	1	1	no
1,2,3,4,5,7,8,9,X,10,12,15,16,17,19	MLT1J2-int	MLT1J2-int	1	LTR	ERVL-MaLR	0	0	0	0	1	1	1	no
1,2,3,4,5,6,7,8,9,X,10,11,12,13,14,15,16,17,18,19	MLT1J-int	MLT1J-int	1	LTR	ERVL-MaLR	7.21183	24.2985	1.62327	0	1	1	1	no
1,5,6,8,9,X	MLT1K-int	MLT1K-int	1	LTR	ERVL-MaLR	0	0	0	0	1	1	1	no
2,4,5,8,X,11,14	MLT1L-int	MLT1L-int	1	LTR	ERVL-MaLR	0	0	0	0	1	1	1	no
9,13	MLT1N2-int	MLT1N2-int	1	LTR	ERVL-MaLR	0	0	0	0	1	1	1	no
1,2,3,4,5,6,7,8,9,X,10,11,12,13,14,15,16,17,18,19	MLT1O	MLT1O	1	LTR	ERVL-MaLR	2.90538	5.58484	0.753686	0	1	1	1	no
19	MLT1O-int	MLT1O-int	1	LTR	ERVL-MaLR	0	0	0	0	1	1	1	no
1,2,3,4,5,6,7,8,9,X,10,11,12,13,14,15,16,17,18,19	MLT2C2	MLT2C2	1	LTR	ERVL	6.721	4.68609	-0.441351	0	1	1	1	no
1,2,3,4,5,6,7,8,9,X,10,11,12,13,14,15,16,17,18,19,GL456233.1	MLT2E	MLT2E	1	LTR	ERVL	4.81492	2.46899	-0.745244	0	1	1	1	no
1,2,3,4,5,6,7,8,9,X,Y,10,11,12,13,14,15,16,17,18,19	MLTR12	MLTR12	1	LTR	ERV1	3.29844	37.4173	3.15987	0	1	1	1	no
1,2,3,4,5,6,7,8,9,X,10,11,12,13,14,15,16,17,18,19	MLTR13	MLTR13	1	LTR	ERVK	0	0.925596	0.945305	0	1	1	1	no
1,2,3,4,5,6,7,8,9,X,Y,10,11,12,13,14,15,16,17,18,19	MLTR18A_MM	MLTR18A_MM	1	LTR	ERVK	3.16842	11.3424	1.56604	0	1	1	1	no
1,2,3,4,5,6,7,8,9,X,10,11,12,13,14,15,16,17,18,19	MLTR18D_MM	MLTR18D_MM	1	LTR	ERVK	5.18749	0	-2.62936	0	1	1	1	no
1,2,3,4,5,6,7,8,9,X,Y,10,11,12,13,14,15,16,17,18,19	MLTR18_MM	MLTR18_MM	1	LTR	ERVK	5.0867	58.5318	3.28993	0	1	1	1	no
1,2,3,4,5,6,7,8,9,X,Y,10,11,12,13,14,15,16,17,18,19	MLTR25C	MLTR25C	1	LTR	ERVK	9.09441	0.926698	-2.38935	0	1	1	1	no
1,2,3,4,5,6,7,8,9,X,Y,10,11,12,13,14,15,16,17,18,19	MLTR31A_MM	MLTR31A_MM	1	LTR	ERVK	4.86826	4.63349	-0.0589038	0	1	1	1	no
1,2,3,4,5,6,7,8,9,X,10,11,12,13,14,15,16,17,18,19	MLTR32C_MM	MLTR32C_MM	1	LTR	ERVK	0.774363	8.34028	2.39616	0	1	1	1	no
1,2,3,4,5,6,7,8,9,X,Y,10,11,12,13,14,15,16,17,18,GL456354.1,JH584296.1,JH584297.1,JH584299.1,JH584300.1,JH584301.1,JH584302.1,JH584303.1	MURVY-int	MURVY-int	1	LTR	ERV1	17.1841	35.2572	0.995591	0	1	1	1	no
1,3,4,6,8,9,X,Y,11,12,13,14,15,16,17,18	RLTR1	RLTR1	1	LTR	ERV1	0	0	0	0	1	1	1	no
1,2,3,4,5,6,7,8,9,X,Y,10,11,12,13,14,15,16,17,18,19	RLTR10D2	RLTR10D2	1	LTR	ERVK	8.5837	6.29035	-0.394594	0	1	1	1	no
1,2,3,4,5,6,7,8,9,X,Y,10,11,12,13,14,15,16,17,18,19	RLTR10E	RLTR10E	1	LTR	ERVK	29.9521	4.02354	-2.62326	0	1	1	1	no
1,2,3,4,5,6,7,8,9,X,10,11,12,13,14,15,16,17,18,19	RLTR11D	RLTR11D	1	LTR	ERVK	0.325115	20.6962	4.03326	0	1	1	1	no
1,2,3,4,5,6,7,8,9,X,10,11,12,13,14,15,16,17,18,19	RLTR12B2	RLTR12B2	1	LTR	ERVK	0.319237	0.308348	-0.0119572	0	1	1	1	no
1,2,3,4,5,6,7,8,9,X,10,11,12,13,14,15,16,17,18,19	RLTR12E	RLTR12E	1	LTR	ERVK	86.7003	127.1	0.546615	0	1	1	1	no
1,3,4,6,7,9,X,10,11,12,13,14,15,16,19	RLTR12F	RLTR12F	1	LTR	ERVK	0	0	0	0	1	1	1	no
1,2,3,4,5,6,7,8,9,10,11,12,13,14,15,16,17,18,19,GL456354.1,JH584296.1,JH584297.1,JH584298.1,JH584299.1	RLTR12H	RLTR12H	1	LTR	ERVK	2.57741	3.08789	0.192441	0	1	1	1	no
1,2,3,4,5,6,7,8,9,X,Y,10,11,12,13,14,15,16,17,18,19	RLTR13A	RLTR13A	1	LTR	ERVK	3.15079	3.41194	0.0880263	0	1	1	1	no
1,2,3,4,5,6,7,8,9,X,Y,10,11,12,13,14,15,16,17,18,19,JH584294.1	RLTR13A1	RLTR13A1	1	LTR	ERVK	4.45998	0.308348	-2.06115	0	1	1	1	no
1,3,4,5,6,7,8,9,X,Y,10,11,12,13,14,15,16,17,18,19,GL456368.1,JH584300.1	RLTR13A2	RLTR13A2	1	LTR	ERVK	3.47003	0.617248	-1.46674	0	1	1	1	no
1,2,3,4,5,6,7,8,9,X,Y,10,11,12,13,14,15,16,17,18,19,JH584300.1,JH584301.1	RLTR13B4	RLTR13B4	1	LTR	ERVK	5.3615	24.8327	2.02176	0	1	1	1	no
1,2,3,4,5,6,7,8,9,X,Y,10,11,12,13,14,15,16,17,18,19,GL456233.1	RLTR13C1	RLTR13C1	1	LTR	ERVK	1.95069	2.47794	0.237181	0	1	1	1	no
1,2,3,4,5,6,7,8,9,X,10,11,12,13,16,17,18,19	RLTR13D	RLTR13D	1	LTR	ERVK	0	0	0	0	1	1	1	no
1,2,3,4,5,6,7,8,9,X,10,11,12,13,14,15,16,17,18,19	RLTR13D1	RLTR13D1	1	LTR	ERVK	3.73308	0.308899	-1.85442	0	1	1	1	no
1,2,3,4,5,6,7,8,9,X,10,11,12,13,14,15,16,17,18,19	RLTR13D2	RLTR13D2	1	LTR	ERVK	15.6588	4.34814	-1.63917	0	1	1	1	no
1,2,3,4,5,6,7,8,9,X,Y,10,11,12,13,14,15,16,17,18,19	RLTR13D3	RLTR13D3	1	LTR	ERVK	4.54573	8.94816	0.843052	0	1	1	1	no
1,2,3,4,5,6,7,8,9,X,10,11,12,13,14,15,16,17,18,19	RLTR13D3A	RLTR13D3A	1	LTR	ERVK	2.72505	0.925596	-0.951956	0	1	1	1	no
1,2,3,4,5,6,7,8,9,X,Y,10,11,12,13,14,15,16,17,18,19,GL456382.1	RLTR13D4	RLTR13D4	1	LTR	ERVK	12.3752	2.78904	-1.81966	0	1	1	1	no
1,2,3,4,5,6,7,8,9,X,10,11,12,13,14,15,16,17,18,19	RLTR13F	RLTR13F	1	LTR	ERVK	0.644352	4.31743	1.69321	0	1	1	1	no
1,2,3,4,5,6,7,8,9,X,Y,10,11,12,13,14,15,16,17,18,19,GL456359.1,GL456366.1,GL456394.1,GL456354.1,JH584296.1,JH584297.1,JH584298.1,JH584299.1	RLTR13G	RLTR13G	1	LTR	ERVK	5.90567	4.32913	-0.37388	0	1	1	1	no
1,2,3,4,5,6,7,8,9,X,Y,10,11,12,13,14,15,16,17,18,19	RLTR16C_MM	RLTR16C_MM	1	LTR	ERVK	6.78627	13.3855	0.885614	0	1	1	1	no
1,2,3,4,5,6,7,8,9,X,10,11,12,13,14,15,16,17,18,19	RLTR17C_Mm	RLTR17C_Mm	1	LTR	ERVK	1.59619	3.40739	0.763532	0	1	1	1	no
1,2,3,4,5,6,7,8,9,X,Y,10,11,12,13,14,15,16,17,18,19	RLTR18-int	RLTR18-int	1	LTR	ERVK	4.62284	11.4846	1.15078	0	1	1	1	no
1,2,3,4,5,6,7,8,9,X,10,11,12,13,14,16,17,18,19,JH584299.1	RLTR19A	RLTR19A	1	LTR	ERVK	3.99898	8.34923	0.903215	0	1	1	1	no
1,2,3,4,5,6,7,8,9,X,10,11,12,14,15,16,17,18,19	RLTR19A2	RLTR19A2	1	LTR	ERVK	0	0	0	0	1	1	1	no
1,2,3,4,5,6,7,8,9,X,10,11,12,13,14,15,16,17,18,19,GL456213.1	RLTR19B	RLTR19B	1	LTR	ERVK	2.1872	8.36878	1.55557	0	1	1	1	no
1,2,3,4,5,6,7,8,9,X,Y,10,12,13,14,16,17,18	RLTR19D	RLTR19D	1	LTR	ERVK	5.94664	6.48633	0.107944	0	1	1	1	no
1,2,3,4,5,6,7,8,9,X,10,11,12,13,14,15,16,17,18,19,JH584293.1,JH584294.1	RLTR1D2_MM	RLTR1D2_MM	1	LTR	ERV1	10.1614	3.41469	-1.33813	0	1	1	1	no
1,2,3,4,5,6,7,8,9,X,10,11,12,13,14,15,16,17,18,19	RLTR1E_MM	RLTR1E_MM	1	LTR	ERV1	0.774363	2.2003	0.850907	0	1	1	1	no
1,2,3,4,5,6,8,9,X,10,11,12,13,14,16,17,18,19	RLTR1F_Mm	RLTR1F_Mm	1	LTR	ERVK	0	0	0	0	1	1	1	no
1,2,3,4,5,6,7,8,9,X,10,11,12,13,14,15,16,17,18,19	RLTR20A	RLTR20A	1	LTR	ERVK	0.969467	18.7186	3.32368	0	1	1	1	no
1,2,3,4,5,6,7,8,9,X,10,11,13,15,16,17,19	RLTR20A1	RLTR20A1	1	LTR	ERVK	0.969467	10.1915	2.50652	0	1	1	1	no
1,2,3,4,5,6,7,8,9,X,10,11,12,13,14,15,16,17,18,19	RLTR20A2	RLTR20A2	1	LTR	ERVK	0.712297	7.24501	2.26759	0	1	1	1	no
1,2,3,4,5,6,7,8,9,X,10,11,12,13,14,15,16,17,18,19	RLTR20A2B_MM	RLTR20A2B_MM	1	LTR	ERVK	11.2883	9.93132	-0.168814	0	1	1	1	no
1,2,3,4,5,6,7,8,9,X,Y,10,11,12,13,14,15,16,17,18,19	RLTR20B2	RLTR20B2	1	LTR	ERVK	2.05719	9.41846	1.76886	0	1	1	1	no
1,2,3,4,5,6,7,8,9,X,Y,10,11,12,13,14,15,16,17,18,19	RLTR20B3A_MM	RLTR20B3A_MM	1	LTR	ERVK	6.13587	14.8219	1.14876	0	1	1	1	no
1,2,3,4,5,6,7,8,9,X,Y,10,11,12,13,14,15,16,17,18,19	RLTR20B5_MM	RLTR20B5_MM	1	LTR	ERVK	20.0834	45.657	1.14598	0	1	1	1	no
1,2,3,4,5,6,7,8,9,X,Y,10,11,12,13,14,15,16,17,18,19	RLTR26	RLTR26	1	LTR	ERVK	2.32612	1.23505	-0.573534	0	1	1	1	no
1,2,3,4,5,6,7,8,9,X,Y,10,11,12,13,14,15,16,17,18,19,GL456233.1	RLTR26B_MM	RLTR26B_MM	1	LTR	ERVK	11.0749	7.87176	-0.444722	0	1	1	1	no
1,2,3,4,5,6,7,8,9,X,10,11,12,13,14,15,16,17,18,19	RLTR26D_MM	RLTR26D_MM	1	LTR	ERVK	2.94108	4.62688	0.513744	0	1	1	1	no
1,2,3,4,5,6,7,8,9,X,Y,10,11,12,13,14,15,16,17,18,19	RLTR30B_MM	RLTR30B_MM	1	LTR	ERV1	0	0	0	0	1	1	1	no
1,2,3,4,5,6,7,8,9,X,10,11,12,13,14,15,16,17,18,19	RLTR30C_MM	RLTR30C_MM	1	LTR	ERV1	0	0	0	0	1	1	1	no
1,2,3,4,5,6,7,8,9,X,10,11,12,13,14,15,16,17,18,19	RLTR30D_MM	RLTR30D_MM	1	LTR	ERV1	2.43849	27.3825	3.04515	0	1	1	1	no
1,2,3,4,5,6,7,8,9,X,10,11,12,13,14,15,16,17,18,19,GL456350.1,JH584293.1,JH584294.1	RLTR30D_RN	RLTR30D_RN	1	LTR	ERV1	0	0	0	0	1	1	1	no
1,2,3,4,5,6,7,8,9,X,10,11,12,13,14,15,16,17,18,19	RLTR31_Mm	RLTR31_Mm	1	LTR	ERVK	10.0047	2.78904	-1.53821	0	1	1	1	no
1,2,3,4,5,6,7,8,9,X,10,11,12,13,14,15,16,17,18,19	RLTR35B_MM	RLTR35B_MM	1	LTR	ERVL	13.3859	5.91604	-1.05664	0	1	1	1	no
1,2,3,4,5,6,7,8,9,X,10,11,12,13,14,15,16,17,18,JH584294.1	RLTR41B	RLTR41B	1	LTR	ERV1	0	1.90035	1.53623	0	1	1	1	no
1,2,3,4,5,6,7,8,9,X,10,11,12,13,14,15,16,17,18,19	RLTR41C	RLTR41C	1	LTR	ERV1	3.46415	3.74149	0.0869561	0	1	1	1	no
1,2,3,4,5,6,7,8,9,X,10,11,12,13,14,15,16,17,18,19	RLTR42	RLTR42	1	LTR	ERVK	3.55863	6.81768	0.778139	0	1	1	1	no
2,X,11	RLTR43A	RLTR43A	1	LTR	ERVK	0	0	0	0	1	1	1	no
17	RLTR43B	RLTR43B	1	LTR	ERVK	0	0	0	0	1	1	1	no
1,2,3,4,5,6,7,8,9,X,10,11,12,13,14,15,16,17,18,19,GL456239.1	RLTR43C	RLTR43C	1	LTR	ERVK	1.95069	1.58195	-0.19259	0	1	1	1	no
1,2,3,4,5,6,7,8,9,X,Y,10,11,12,13,14,15,16,17,18	RLTR44D	RLTR44D	1	LTR	ERVK	56.8215	18.5413	-1.56508	0	1	1	1	no
1,2,3,4,5,6,7,8,X,10,11,12,13,14,15,16,17,18	RLTR46	RLTR46	1	LTR	ERVK	0	0	0	0	1	1	1	no
1,2,3,4,5,6,7,8,X,10,12,13,14,16,18	RLTR46A	RLTR46A	1	LTR	ERVK	0	0.926698	0.94613	0	1	1	1	no
2,3,5,6,7,8,9,X,10,12,13,14,15,16,18,19,GL456385.1	RLTR46A2	RLTR46A2	1	LTR	ERVK	0	0	0	0	1	1	1	no
1,2,3,5,6,7,8,9,X,10,11,12,13,14,15,16,17,18,19	RLTR46B	RLTR46B	1	LTR	ERVK	0	0	0	0	1	1	1	no
1,2,3,4,5,6,7,8,9,X,10,11,12,13,14,15,16,17,18,19	RLTR47	RLTR47	1	LTR	ERVK	4.19105	0.926698	-1.4299	0	1	1	1	no
3,4,5,6,7,8,9,X,11,12,14,15,19	RLTR47_MM	RLTR47_MM	1	LTR	ERV1	0	0	0	0	1	1	1	no
1,2,3,4,5,6,7,8,9,X,10,11,13,14,15,17	RLTR48B	RLTR48B	1	LTR	ERV1	0	3.49291	2.16765	0	1	1	1	no
1,2,3,4,5,6,7,8,9,X,10,11,12,13,14,15,16,17,18,19	RLTR48C	RLTR48C	1	LTR	ERV1	9.08844	6.17757	-0.491136	0	1	1	1	no
1,2,3,4,8,9,X,10,11,12,13,14,16,17,18,19	RLTR50A	RLTR50A	1	LTR	ERVK	0	0	0	0	1	1	1	no
1,2,3,4,5,6,7,8,9,X,10,11,12,13,14,15,16,17,18,19	RLTR53B_Mm	RLTR53B_Mm	1	LTR	ERVK	7.91211	11.725	0.513821	0	1	1	1	no
1,2,3,4,5,6,7,8,9,X,Y,10,11,12,13,14,15,17,19	RLTR6C_Mm	RLTR6C_Mm	1	LTR	ERV1	5.542	0.935649	-1.75691	0	1	1	1	no
1,2,3,4,5,6,7,8,9,X,10,11,12,13,14,15,16,17,18,19	RLTR9A3A	RLTR9A3A	1	LTR	ERVK	1.27695	1.55235	0.164722	0	1	1	1	no
1,2,3,4,5,6,7,8,9,X,10,11,12,13,14,15,16,17,18,19,JH584299.1	RLTR9A3B	RLTR9A3B	1	LTR	ERVK	2.5539	10.7586	1.72624	0	1	1	1	no
1,3,4,5,6,7,9,X,10,11,12,13,14,15,16,17	RLTR9A4	RLTR9A4	1	LTR	ERVK	0	0	0	0	1	1	1	no
1,2,3,4,5,6,7,8,9,X,Y,10,11,12,13,14,15,16,17,18,19	RLTR9B2	RLTR9B2	1	LTR	ERVK	0	0	0	0	1	1	1	no
1,2,3,4,5,6,7,8,9,X,10,11,12,13,14,15,16,17,18,19,GL456354.1,JH584296.1,JH584297.1,JH584298.1,JH584299.1	RMER16A2	RMER16A2	1	LTR	ERVK	7.82048	6.68642	-0.198545	0	1	1	1	no
1,2,3,4,5,6,7,8,9,X,Y,10,11,12,13,14,15,16,17,18,19,GL456239.1,GL456360.1,GL456366.1,GL456392.1,JH584299.1	RMER16A3	RMER16A3	1	LTR	ERVK	4.58411	6.59925	0.444529	0	1	1	1	no
1,2,3,4,5,6,7,8,9,X,10,11,12,13,14,15,16,17,18,GL456360.1	RMER16B	RMER16B	1	LTR	ERVK	23.1573	13.2696	-0.759513	0	1	1	1	no
1,2,3,4,5,6,7,8,9,X,Y,10,11,12,13,14,15,16,17,18,19	RMER16B2	RMER16B2	1	LTR	ERVK	27.6229	26.9027	-0.0367651	0	1	1	1	no
1,2,3,4,5,6,7,8,9,X,10,11,12,13,14,15,16,18,19	RMER16B3	RMER16B3	1	LTR	ERVK	57.1435	0.308348	-5.4738	0	1	1	1	no
12	RMER3D1	RMER3D1	1	LTR	ERVK	0	0	0	0	1	1	1	no
1,X,10	RMER3D2	RMER3D2	1	LTR	ERVK	0	0	0	0	1	1	1	no
2,4,7,10,18	RMER3D3	RMER3D3	1	LTR	ERVK	0	0.945151	0.959882	0	1	1	1	no
10,13	RMER3D4	RMER3D4	1	LTR	ERVK	0	0	0	0	1	1	1	no
1,2,4,5,6,7,8,9,X,Y,10,11,12,13,14,15,17,18	RNERVK23-int	RNERVK23-int	1	LTR	ERVK	0	0	0	0	1	1	1	no
5,9,12,16,18	RNLTR23	RNLTR23	1	LTR	ERVK	0	0	0	0	1	1	1	no
1,2,3,4,5,7,9,X,12,13,14,15,16,17,18	X1_LINE	X1_LINE	1	LINE	CR1	0	0	0	0	1	1	1	no
1,2,3,4,5,6,8,9,X,10,11,12,13,14,15,16	X2_LINE	X2_LINE	1	LINE	CR1	0	0	0	0	1	1	1	no
1,2,3,4,5,6,7,8,9,X,10,11,12,13,14,15,16,17,18,19,GL456354.1,JH584296.1,JH584297.1,JH584298.1,JH584299.1	X3_LINE	X3_LINE	1	LINE	RTE-BovB	0.325115	0.617798	0.287914	0	1	1	1	no
1,2,3,4,5,6,7,8,9,X,10,11,12,14,15,16,17,18,19	X5A_LINE	X5A_LINE	1	LINE	CR1	0	0	0	0	1	1	1	no
1,2,3,4,5,6,7,8,9,X,10,11,12,13,14,15,16,17,18,19	X5B_LINE	X5B_LINE	1	LINE	CR1	0	0	0	0	1	1	1	no
1,2,3,4,5,6,7,8,9,X,10,11,12,13,14,15,16,17,18,19	X6A_LINE	X6A_LINE	1	LINE	CR1	1.27695	0	-1.1871	0	1	1	1	no
1,2,3,4,5,6,7,8,9,X,Y,10,11,12,13,14,15,16,17,18,19,JH584300.1	X6B_LINE	X6B_LINE	1	LINE	CR1	0.319237	0.318401	-0.00091458	0	1	1	1	no
1,2,3,4,5,6,7,8,9,X,10,11,12,13,14,15,16,17,18,19	X7A_LINE	X7A_LINE	1	LINE	CR1	0	0.318401	0.398789	0	1	1	1	no
1,2,3,4,5,6,7,8,9,X,10,11,12,13,14,15,16,17,18,19	X7B_LINE	X7B_LINE	1	LINE	CR1	1.68176	2.77899	0.494819	0	1	1	1	no
1,2,3,4,5,6,7,8,9,X,10,11,12,13,14,15,16,17,18,19	X7C_LINE	X7C_LINE	1	LINE	CR1	0	1.23394	1.15959	0	1	1	1	no
2,5,8,X,10,16,19	X7D_LINE	X7D_LINE	1	LINE	CR1	0	0	0	0	1	1	1	no
1,2,3,4,5,6,7,8,9,X,10,11,12,13,14,15,16,17,18,19	X8_LINE	X8_LINE	1	LINE	CR1	2.32309	0	-1.73253	0	1	1	1	no
1,2,3,4,5,6,7,8,9,X,10,11,13,14,15,17,19	X9_LINE	X9_LINE	1	LINE	L1?	0	0	0	0	1	1	1	no
