# Supplementary material for: Maternally provided LSD1/KDM1A enables the maternal-to-zygotic transition and prevents defects that manifest postnatally
Source: eLife. 2016 Jan 27;5:e08848. doi: 10.7554/eLife.08848 (PMC4829428; doi:10.7554/eLife.08848)
Supplement: Figure 3—source data 2. — Deseq output for expression of genes used for pairwise comparisons. Column labeled a represents average normalized expression of Kdm1aZp3 M+Z+ 2C embryos and b represents average normalized expression of Kdm1aZp3 M-Z+ 2C embryos. DOI: http://dx.doi.org/10.7554/eLife.08848.010 [file elife-08848-fig3-data2.xls]

## Sheet: Sheet1
chrom	gene_id	gene_name	isRepeat	repClass	repFamily	a	b	fc	tested	fc_prob	pval	qval	significant
1	MMUGID_00000000	Rhbdd1	0	-	-	363.06	135.73	-1.41285	1	0.490509	0.517728	0.649056	no
17	MMUGID_00000001	DQ685068	0	-	-	0	0	0	0	1	1	1	no
18	MMUGID_00000002	Gm25036	0	-	-	0	0	0	0	1	1	1	no
4	MMUGID_00000003	Gm25323	0	-	-	0	0	0	0	1	1	1	no
5	MMUGID_00000004	3110047P20Rik	0	-	-	0.18	0.303333	0.143419	0	1	1	1	no
6	MMUGID_00000005	Klf15	0	-	-	0	0.31	0.389567	0	1	1	1	no
Y	MMUGID_00000006	LOC380994	0	-	-	0	0	0	0	1	1	1	no
7	MMUGID_00000007	DQ548742	0	-	-	0	0	0	0	1	1	1	no
X	MMUGID_00000008	Idh3g	0	-	-	230.94	517.207	1.15978	1	0.223776	0.233644	0.371144	no
15	MMUGID_00000009	AK184869	0	-	-	9.94667	4.6	-0.966993	0	1	1	1	no
8	MMUGID_00000010	n-R5s93	0	-	-	0	0	0	0	1	1	1	no
X	MMUGID_00000011	Prkx	0	-	-	243.363	155.413	-0.643664	1	0.828172	0.829774	0.890911	no
17	MMUGID_00000012	Gm25872	0	-	-	0	0.0333333	0.0473057	0	1	1	1	no
6	MMUGID_00000013	mmu-mir-7040	0	-	-	0	0	0	0	1	1	1	no
Y	MMUGID_00000014	FJ541115	0	-	-	0	0	0	0	1	1	1	no
3	MMUGID_00000015	Gm2011	0	-	-	0.0333333	1.32667	1.17096	0	1	1	1	no
6	MMUGID_00000016	Elmod3	0	-	-	4.91667	9.51333	0.829364	0	1	1	1	no
12	MMUGID_00000017	DQ566040	0	-	-	0	0	0	0	1	1	1	no
2	MMUGID_00000018	Scand1	0	-	-	45.0967	61.6367	0.442345	1	0.974026	0.976764	0.985702	no
2	MMUGID_00000019	Mir669a-1	0	-	-	0	0	0	0	1	1	1	no
7	MMUGID_00000020	5730590G19Rik	0	-	-	21437.4	18953.8	-0.177633	1	0.747253	0.772835	0.851875	no
1	MMUGID_00000021	Gm22950	0	-	-	0	0	0	0	1	1	1	no
X	MMUGID_00000022	Gm15033	0	-	-	0	0	0	0	1	1	1	no
6	MMUGID_00000023	4933431G14Rik	0	-	-	0.17	187.617	7.3328	0	1	1	1	no
17	MMUGID_00000024	Tomm6	0	-	-	46.16	88.1433	0.918563	1	0.33966	0.353789	0.497302	no
2	MMUGID_00000025	Rims4	0	-	-	0	0	0	0	1	1	1	no
5	MMUGID_00000026	Gm9903	0	-	-	3.69333	0	-2.23061	0	1	1	1	no
5	MMUGID_00000027	Tnip2	0	-	-	4.48	213.92	5.29348	1	0.000999001	0.000811411	0.00427832	yes
16	MMUGID_00000028	Gm26019	0	-	-	0	0	0	0	1	1	1	no
10	MMUGID_00000029	DQ710955	0	-	-	0	0	0	0	1	1	1	no
2	MMUGID_00000030	Gm13711	0	-	-	0	0	0	0	1	1	1	no
10	MMUGID_00000031	Caps2	0	-	-	0.176667	0	-0.234706	0	1	1	1	no
12	MMUGID_00000032	Ighv1-66	0	-	-	0	0	0	0	1	1	1	no
10	MMUGID_00000033	Gm9803	0	-	-	8.95	50.2467	2.36469	1	0.038961	0.0358189	0.0899481	no
X	MMUGID_00000034	Gm24522	0	-	-	0	0	0	0	1	1	1	no
18	MMUGID_00000035	Dsg3	0	-	-	1.92	0.306667	-1.16008	0	1	1	1	no
11	MMUGID_00000036	AK019730	0	-	-	0	1.68667	1.42582	0	1	1	1	no
3	MMUGID_00000037	AK144834	0	-	-	0	0	0	0	1	1	1	no
8	MMUGID_00000038	Mtap1s	0	-	-	43.5567	168.223	1.92522	1	0.0599401	0.0535308	0.122532	no
1	MMUGID_00000039	Gm23939	0	-	-	0	0	0	0	1	1	1	no
12	MMUGID_00000040	Gm6969	0	-	-	2.36667	1.94333	-0.19387	0	1	1	1	no
10	MMUGID_00000041	AK165804	0	-	-	0.00666667	0.13	0.166737	0	1	1	1	no
8	MMUGID_00000042	4930513N10Rik	0	-	-	51.46	58.28	0.176328	1	0.939061	0.945687	0.965981	no
17	MMUGID_00000043	Cript	0	-	-	6847.8	8260.62	0.270575	1	0.758242	0.748191	0.833231	no
7	MMUGID_00000044	DQ562395	0	-	-	0	0	0	0	1	1	1	no
7	MMUGID_00000045	Fam181b	0	-	-	0.04	0.653333	0.668794	0	1	1	1	no
13	MMUGID_00000046	Elovl2	0	-	-	0	7.10333	3.01852	0	1	1	1	no
15	MMUGID_00000047	Gm15569	0	-	-	0	0	0	0	1	1	1	no
10	MMUGID_00000048	Tbc1d15	0	-	-	13250.8	3737.75	-1.82556	1	0.041958	0.0341023	0.0864549	no
10	MMUGID_00000049	Gm25422	0	-	-	0	0	0	0	1	1	1	no
4	MMUGID_00000050	Map3k7	0	-	-	164.18	899.64	2.44691	1	0.00699301	0.00381657	0.0150683	yes
9	MMUGID_00000051	Fam96a	0	-	-	293.913	696.847	1.24262	1	0.154845	0.148856	0.26792	no
5	MMUGID_00000052	DQ703867	0	-	-	0	0	0	0	1	1	1	no
12	MMUGID_00000053	Gm22904	0	-	-	0	0	0	0	1	1	1	no
1	MMUGID_00000054	Dtl	0	-	-	1112.68	3633.81	1.70654	1	0.043956	0.0388881	0.0957162	no
7	MMUGID_00000055	Gm25416	0	-	-	0	0	0	0	1	1	1	no
13	MMUGID_00000056	Olfr1368	0	-	-	0	0	0	0	1	1	1	no
9	MMUGID_00000057	DQ702506	0	-	-	0	0	0	0	1	1	1	no
16	MMUGID_00000058	Gm15743	0	-	-	0.196667	2.34667	1.4837	0	1	1	1	no
11	MMUGID_00000059	Olfr380	0	-	-	0	0	0	0	1	1	1	no
4	MMUGID_00000060	Gm11845	0	-	-	0	0	0	0	1	1	1	no
10	MMUGID_00000061	Gm19791	0	-	-	3.78	0.123333	-2.08922	0	1	1	1	no
7	MMUGID_00000062	A330076H08Rik	0	-	-	0	0	0	0	1	1	1	no
19	MMUGID_00000063	Gm16538	0	-	-	0.0166667	1.11333	1.05567	0	1	1	1	no
9	MMUGID_00000064	Ctsh	0	-	-	572.52	2326.52	2.02088	1	0.0589411	0.0601735	0.134151	no
1	MMUGID_00000065	Gm11575	0	-	-	6.34667	6.88333	0.101716	1	0.841159	0.829284	0.890659	no
1	MMUGID_00000066	Gm23885	0	-	-	0	0	0	0	1	1	1	no
10	MMUGID_00000067	AB340055	0	-	-	0	0	0	0	1	1	1	no
7	MMUGID_00000068	DQ713276	0	-	-	0	0	0	0	1	1	1	no
1	MMUGID_00000069	Gm2383	0	-	-	28.6867	3.23	-2.81109	0	1	1	1	no
7	MMUGID_00000070	DQ726146	0	-	-	0	0	0	0	1	1	1	no
9	MMUGID_00000071	Gm17141	0	-	-	2.24333	0	-1.69748	0	1	1	1	no
4	MMUGID_00000072	Gm11223	0	-	-	148.86	46.23	-1.66584	1	0.0849151	0.0851374	0.175605	no
5	MMUGID_00000073	Ugt2b36	0	-	-	0.633333	0	-0.707819	0	1	1	1	no
9	MMUGID_00000074	5830418P13Rik	0	-	-	0	0.493333	0.578536	0	1	1	1	no
5	MMUGID_00000075	Tfip11	0	-	-	17.0633	183.62	3.35342	1	0.00599401	0.00564068	0.0207847	yes
3	MMUGID_00000076	Gm12532	0	-	-	0	0	0	0	1	1	1	no
6	MMUGID_00000077	DQ697892	0	-	-	0	0	0	0	1	1	1	no
7	MMUGID_00000078	E430016F16Rik	0	-	-	0	0	0	0	1	1	1	no
11	MMUGID_00000079	Gm12188	0	-	-	0	0	0	0	1	1	1	no
12	MMUGID_00000080	Gpr132	0	-	-	0	0	0	0	1	1	1	no
14	MMUGID_00000081	mmu-mir-6541	0	-	-	0	0	0	0	1	1	1	no
7	MMUGID_00000082	Capn12	0	-	-	80.58	19.9767	-1.95943	1	0.0689311	0.0694121	0.149745	no
1	MMUGID_00000083	Gm9839	0	-	-	0.0366667	0	-0.0519521	0	1	1	1	no
5	MMUGID_00000084	Gm22976	0	-	-	0	0	0	0	1	1	1	no
9	MMUGID_00000085	AK043163	0	-	-	0	0	0	0	1	1	1	no
4	MMUGID_00000086	Gm23263	0	-	-	0	0	0	0	1	1	1	no
17	MMUGID_00000087	U2af1	0	-	-	54.3433	108.137	0.979654	1	0.27972	0.280746	0.422905	no
8	MMUGID_00000088	Cmtm1	0	-	-	3.78333	14.6233	1.70761	0	1	1	1	no
7	MMUGID_00000089	DQ717161	0	-	-	0	0	0	0	1	1	1	no
14	MMUGID_00000090	Traj59	0	-	-	0	0	0	0	1	1	1	no
8	MMUGID_00000091	Gm6689	0	-	-	0	0.126667	0.172061	0	1	1	1	no
1	MMUGID_00000092	Nop58	0	-	-	444.003	5419.14	3.60644	1	0.000999001	1.38651e-05	0.00015662	yes
8	MMUGID_00000093	Gm26578	0	-	-	0.0466667	0	-0.0658021	0	1	1	1	no
6	MMUGID_00000094	1700025N23Rik	0	-	-	0	0	0	0	1	1	1	no
2	MMUGID_00000095	Cops2	0	-	-	3815.9	1827.16	-1.06201	1	0.1998	0.19264	0.322339	no
10	MMUGID_00000096	AB337837	0	-	-	0	0	0	0	1	1	1	no
5	MMUGID_00000097	Phtf2	0	-	-	3338.81	3510.41	0.0722872	1	0.926074	0.921706	0.951267	no
15	MMUGID_00000098	Mlc1	0	-	-	0	0	0	0	1	1	1	no
18	MMUGID_00000099	Commd10	0	-	-	164.397	73.0467	-1.15942	1	0.222777	0.241093	0.3801	no
9	MMUGID_00000100	Olfr918	0	-	-	0	0	0	0	1	1	1	no
5	MMUGID_00000101	Rilpl2	0	-	-	0.376667	310.637	7.82254	1	0.000999001	2.13235e-08	7.45922e-07	yes
4	MMUGID_00000102	DQ542957	0	-	-	0	0	0	0	1	1	1	no
3	MMUGID_00000103	Vcam1	0	-	-	0.99	0	-0.992768	0	1	1	1	no
9	MMUGID_00000104	Gm23275	0	-	-	0	0	0	0	1	1	1	no
17	MMUGID_00000105	Mettl4	0	-	-	601.103	2034.17	1.75706	1	0.115884	0.106973	0.208327	no
2	MMUGID_00000106	Mir669g	0	-	-	0	0	0	0	1	1	1	no
18	MMUGID_00000107	4921531P14Rik	0	-	-	16.11	0	-4.09677	0	1	1	1	no
1	MMUGID_00000108	Gm15179	0	-	-	0	0	0	0	1	1	1	no
9	MMUGID_00000109	Gm1110	0	-	-	0	18.19	4.26228	0	1	1	1	no
6	MMUGID_00000110	Hnrnpf	0	-	-	1940.35	2736.91	0.496017	1	0.5005	0.507379	0.640434	no
6	MMUGID_00000111	Klrb1b	0	-	-	0	0	0	0	1	1	1	no
17	MMUGID_00000112	Tspo2	0	-	-	0	0	0	0	1	1	1	no
13	MMUGID_00000113	Prl2b1	0	-	-	0	0	0	0	1	1	1	no
4	MMUGID_00000114	Ahdc1	0	-	-	268.757	212.333	-0.338549	1	0.642358	0.669246	0.773938	no
16	MMUGID_00000115	Olfr186	0	-	-	0	0	0	0	1	1	1	no
8	MMUGID_00000116	Thap1	0	-	-	229.197	459.757	1.00114	1	0.2997	0.316182	0.459975	no
6	MMUGID_00000117	U6	0	-	-	0	0	0	0	1	1	1	no
9	MMUGID_00000118	Gm24106	0	-	-	0	0	0	0	1	1	1	no
8	MMUGID_00000119	Gm15316	0	-	-	0	0	0	0	1	1	1	no
2	MMUGID_00000120	Gm14264	0	-	-	0	0	0	0	1	1	1	no
11	MMUGID_00000121	2310031A07Rik	0	-	-	2.19667	3.96333	0.634741	0	1	1	1	no
2	MMUGID_00000122	DQ688694	0	-	-	0	0	0	0	1	1	1	no
9	MMUGID_00000123	Alg9	0	-	-	361.983	29.79	-3.55937	1	0.011988	0.006408	0.0230088	yes
19	MMUGID_00000124	Rab11fip2	0	-	-	125.643	121.66	-0.0461063	1	0.821179	0.829531	0.890733	no
14	MMUGID_00000125	Traj29	0	-	-	0	0	0	0	1	1	1	no
Y	MMUGID_00000126	Gm21907	0	-	-	0	0	0	0	1	1	1	no
12	MMUGID_00000127	DQ547490	0	-	-	0	0	0	0	1	1	1	no
2	MMUGID_00000128	Bend7	0	-	-	0	12.9467	3.80185	0	1	1	1	no
2	MMUGID_00000129	Nusap1	0	-	-	14593.6	2218.05	-2.71742	1	0.001998	0.00173723	0.00793768	yes
9	MMUGID_00000130	Celsr3	0	-	-	11.1633	11.7967	0.0732294	0	1	1	1	no
4	MMUGID_00000131	Arhgef16	0	-	-	95.8567	2.29	-4.87969	0	1	1	1	no
18	MMUGID_00000132	Fhod3	0	-	-	6658.01	3917.96	-0.764839	1	0.378621	0.373307	0.515805	no
16	MMUGID_00000133	Gm6358	0	-	-	0.37	0.656667	0.274107	0	1	1	1	no
11	MMUGID_00000134	Gm11983	0	-	-	0.223333	0	-0.290818	0	1	1	1	no
6	MMUGID_00000135	Pon1	0	-	-	0	0	0	0	1	1	1	no
19	MMUGID_00000136	Fbxw4	0	-	-	245.57	26.51	-3.16397	1	0.002997	0.000542554	0.00308578	yes
3	MMUGID_00000137	Gm10697	0	-	-	2.23	21.7467	2.81605	1	0.033966	0.0381522	0.0942435	no
3	MMUGID_00000138	Gm26678	0	-	-	2.94667	568.94	7.17403	1	0.000999001	2.10753e-07	4.95935e-06	yes
11	MMUGID_00000139	Gm12733	0	-	-	0.5	2.01333	1.0064	0	1	1	1	no
15	MMUGID_00000140	AB353040	0	-	-	0	0	0	0	1	1	1	no
3	MMUGID_00000141	Bbs7	0	-	-	96.49	4.31	-4.19847	0	1	1	1	no
13	MMUGID_00000142	E130304F04Rik	0	-	-	1.20333	0	-1.13969	0	1	1	1	no
4	MMUGID_00000143	Dvl1	0	-	-	1.55333	94.4333	5.22404	1	0.000999001	0.000676822	0.00368823	yes
1	MMUGID_00000144	Gm2666	0	-	-	0.0233333	1.30667	1.17253	0	1	1	1	no
4	MMUGID_00000145	Gm22477	0	-	-	0	0	0	0	1	1	1	no
13	MMUGID_00000146	Lrrc14b	0	-	-	0.00666667	0.05	0.0608033	0	1	1	1	no
13	MMUGID_00000147	Gm10736	0	-	-	0.35	1.31	0.774933	0	1	1	1	no
8	MMUGID_00000148	Zfp423	0	-	-	4.41333	49.7233	3.22806	0	1	1	1	no
1	MMUGID_00000149	Gm26145	0	-	-	0	0	0	0	1	1	1	no
11	MMUGID_00000150	DQ698039	0	-	-	0	0	0	0	1	1	1	no
2	MMUGID_00000151	Cir1	0	-	-	215.72	183.407	-0.232941	1	0.689311	0.695425	0.795287	no
5	MMUGID_00000152	Atp2a2	0	-	-	6404.14	4418.45	-0.535364	1	0.526474	0.52412	0.654359	no
4	MMUGID_00000153	Gm12354	0	-	-	0	0	0	0	1	1	1	no
4	MMUGID_00000154	Gm13281	0	-	-	0	0	0	0	1	1	1	no
7	MMUGID_00000155	Glrx3	0	-	-	49.96	474.517	3.22206	1	0.003996	0.000983881	0.00501105	yes
16	MMUGID_00000156	Dgkg	0	-	-	0.486667	0.31	-0.182514	0	1	1	1	no
17	MMUGID_00000157	AK006637	0	-	-	0	0	0	0	1	1	1	no
11	MMUGID_00000158	Npb	0	-	-	0	0	0	0	1	1	1	no
10	MMUGID_00000159	DQ722332	0	-	-	0	0	0	0	1	1	1	no
1	MMUGID_00000160	Fam129a	0	-	-	125.06	29.2933	-2.05704	1	0.148851	0.141023	0.257057	no
17	MMUGID_00000161	AK158473	0	-	-	0	0	0	0	1	1	1	no
1	MMUGID_00000162	DQ549908	0	-	-	0	0	0	0	1	1	1	no
10	MMUGID_00000163	Gm19668	0	-	-	0.01	0	-0.0143553	0	1	1	1	no
7	MMUGID_00000164	AK195979	0	-	-	0	0.296667	0.374808	0	1	1	1	no
3	MMUGID_00000165	Gm23441	0	-	-	0	0	0	0	1	1	1	no
18	MMUGID_00000166	Rnf165	0	-	-	161.383	151.02	-0.0951424	1	0.858142	0.857443	0.908254	no
14	MMUGID_00000167	Gm17085	0	-	-	0	0	0	0	1	1	1	no
11	MMUGID_00000168	Gm11704	0	-	-	0	0	0	0	1	1	1	no
GL456221.1	MMUGID_00000169	AB346771	0	-	-	0	0	0	0	1	1	1	no
8	MMUGID_00000170	AK042831	0	-	-	0.44	0.183333	-0.283212	0	1	1	1	no
7	MMUGID_00000171	Gm4553	0	-	-	0	0.0133333	0.0191088	0	1	1	1	no
8	MMUGID_00000172	n-R5s109	0	-	-	0	0	0	0	1	1	1	no
5	MMUGID_00000173	2210406O10Rik	0	-	-	0.276667	0.126667	-0.180321	0	1	1	1	no
17	MMUGID_00000174	Supt3	0	-	-	19.5633	17.1833	-0.177457	1	0.959041	0.962431	0.976404	no
2	MMUGID_00000175	Olfr1217	0	-	-	0	0	0	0	1	1	1	no
7	MMUGID_00000176	Vmn2r45	0	-	-	0.0166667	0	-0.0238467	0	1	1	1	no
10	MMUGID_00000177	AK033378	0	-	-	0	0	0	0	1	1	1	no
X	MMUGID_00000178	Gm14367	0	-	-	0	0.01	0.0143553	0	1	1	1	no
7	MMUGID_00000179	Gm25984	0	-	-	0	0	0	0	1	1	1	no
4	MMUGID_00000180	Gm13251	0	-	-	141.603	142.203	0.00605737	1	0.922078	0.901388	0.937464	no
4	MMUGID_00000181	DQ555000	0	-	-	0	0	0	0	1	1	1	no
1	MMUGID_00000182	Sccpdh	0	-	-	19.2567	3.27	-2.24609	0	1	1	1	no
5	MMUGID_00000183	Selplg	0	-	-	4.07	20.5	2.08428	1	0.100899	0.109614	0.212044	no
X	MMUGID_00000184	Gm15090	0	-	-	0	0.00666667	0.00958605	0	1	1	1	no
10	MMUGID_00000185	AB336633	0	-	-	0	0	0	0	1	1	1	no
11	MMUGID_00000186	Gm12279	0	-	-	0	0	0	0	1	1	1	no
7	MMUGID_00000187	4933440M02Rik	0	-	-	0	0	0	0	1	1	1	no
7	MMUGID_00000188	Gm22632	0	-	-	0	0	0	0	1	1	1	no
2	MMUGID_00000189	Gm13872	0	-	-	0	0	0	0	1	1	1	no
16	MMUGID_00000190	Gm15724	0	-	-	0.0466667	0.106667	0.0804187	0	1	1	1	no
5	MMUGID_00000191	Gm25806	0	-	-	0	0	0	0	1	1	1	no
10	MMUGID_00000192	DQ555186	0	-	-	0	0	0	0	1	1	1	no
12	MMUGID_00000193	Gm17053	0	-	-	0	0.00333333	0.00480099	0	1	1	1	no
10	MMUGID_00000194	AK082148	0	-	-	0	0	0	0	1	1	1	no
5	MMUGID_00000195	AK030263	0	-	-	0	0	0	0	1	1	1	no
17	MMUGID_00000196	AK038632	0	-	-	0	0	0	0	1	1	1	no
2	MMUGID_00000197	Mir466p	0	-	-	0	0	0	0	1	1	1	no
15	MMUGID_00000198	Slc45a2	0	-	-	2.79	0	-1.9222	0	1	1	1	no
10	MMUGID_00000199	Stx11	0	-	-	232.433	0.82	-7.00293	1	0.000999001	4.46649e-06	6.35913e-05	yes
2	MMUGID_00000200	1700020A23Rik	0	-	-	0	0	0	0	1	1	1	no
9	MMUGID_00000201	Gm25640	0	-	-	0	0	0	0	1	1	1	no
6	MMUGID_00000202	Snca	0	-	-	0	0.923333	0.943609	0	1	1	1	no
5	MMUGID_00000203	Pptc7	0	-	-	993.547	740.69	-0.423223	1	0.591409	0.599	0.718149	no
7	MMUGID_00000204	BC053749	0	-	-	368.99	190.463	-0.950418	0	1	1	1	no
18	MMUGID_00000205	Paip2	0	-	-	1719.71	2909.93	0.758475	1	0.371628	0.368569	0.511306	no
11	MMUGID_00000206	Gm11974	0	-	-	1.54333	1018.1	8.64636	1	0.000999001	2.7686e-11	3.27526e-09	yes
17	MMUGID_00000207	Qk	0	-	-	0	0	0	0	1	1	1	no
2	MMUGID_00000208	Wdr34	0	-	-	0.296667	48.88	5.26558	1	0.000999001	0.000446769	0.0026547	yes
8	MMUGID_00000209	Zdhhc1	0	-	-	23.54	0.913333	-3.68098	0	1	1	1	no
3	MMUGID_00000210	Ube2v1	0	-	-	2.53667	2.33667	-0.0839827	0	1	1	1	no
Y	MMUGID_00000211	LOC100040031	0	-	-	0	0	0	0	1	1	1	no
5	MMUGID_00000212	Eif2b4	0	-	-	117.263	592.89	2.32819	1	0.00599401	0.00770071	0.0267725	yes
10	MMUGID_00000213	Rbms2	0	-	-	558.357	634.753	0.184699	1	0.87013	0.879025	0.922405	no
X	MMUGID_00000214	Gm5388	0	-	-	0.18	0.0166667	-0.21494	0	1	1	1	no
4	MMUGID_00000215	Ufl1	0	-	-	7.49	0	-3.08576	0	1	1	1	no
13	MMUGID_00000216	Vmn1r-ps104	0	-	-	0	0	0	0	1	1	1	no
Y	MMUGID_00000217	AC144854.2	0	-	-	0	0	0	0	1	1	1	no
2	MMUGID_00000218	1810059C17Rik	0	-	-	0	0	0	0	1	1	1	no
11	MMUGID_00000219	Ubald2	0	-	-	2.51333	75.8067	4.45032	1	0.000999001	0.00233495	0.0101148	yes
6	MMUGID_00000220	Gm23456	0	-	-	0.0266667	0.0233333	-0.0046917	0	1	1	1	no
14	MMUGID_00000221	Mcpt8	0	-	-	0.44	0	-0.526069	0	1	1	1	no
3	MMUGID_00000222	Bche	0	-	-	132.987	83.9067	-0.65814	0	1	1	1	no
18	MMUGID_00000223	Snx2	0	-	-	734.113	1377	0.906534	1	0.285714	0.281901	0.424236	no
7	MMUGID_00000224	Rab6a	0	-	-	3991.98	3876.19	-0.042452	1	0.956044	0.954211	0.971152	no
X	MMUGID_00000225	Gm24824	0	-	-	0	0	0	0	1	1	1	no
X	MMUGID_00000226	Gm26194	0	-	-	0	0	0	0	1	1	1	no
2	MMUGID_00000227	Mir466b-1	0	-	-	0	0	0	0	1	1	1	no
13	MMUGID_00000228	Serpinb6e	0	-	-	0	0	0	0	1	1	1	no
4	MMUGID_00000229	4930412L05Rik	0	-	-	0	0	0	0	1	1	1	no
9	MMUGID_00000230	Tecta	0	-	-	0	0	0	0	1	1	1	no
X	MMUGID_00000231	Gm14910	0	-	-	0	0	0	0	1	1	1	no
7	MMUGID_00000232	Rpl7a-ps9	0	-	-	0	0.0166667	0.0238467	0	1	1	1	no
11	MMUGID_00000233	A730090H04Rik	0	-	-	42.78	0	-5.4522	0	1	1	1	no
8	MMUGID_00000234	Gm15758	0	-	-	11.4667	7.02	-0.636402	0	1	1	1	no
11	MMUGID_00000235	Gm11195	0	-	-	10.2733	24.15	1.15764	0	1	1	1	no
13	MMUGID_00000236	Vmn1r189	0	-	-	0	0.18	0.238787	0	1	1	1	no
4	MMUGID_00000237	Gm13275	0	-	-	0	0	0	0	1	1	1	no
X	MMUGID_00000238	Gm15023	0	-	-	0.12	15.3133	3.86448	0	1	1	1	no
2	MMUGID_00000239	Gm25407	0	-	-	0	0	0	0	1	1	1	no
2	MMUGID_00000240	Olfr1271	0	-	-	0	0	0	0	1	1	1	no
Y	MMUGID_00000241	Gm21170	0	-	-	0	0	0	0	1	1	1	no
X	MMUGID_00000242	Frmpd3	0	-	-	2.55667	0	-1.83053	0	1	1	1	no
8	MMUGID_00000243	4930512H18Rik	0	-	-	0	0	0	0	1	1	1	no
10	MMUGID_00000244	Fig4	0	-	-	51.88	130.013	1.30892	1	0.212787	0.231911	0.369009	no
17	MMUGID_00000245	Zfp54	0	-	-	134.357	385.75	1.51464	1	0.242757	0.251546	0.392585	no
X	MMUGID_00000246	Gm14576	0	-	-	3.44333	6.96333	0.84173	0	1	1	1	no
X	MMUGID_00000247	Gm5646	0	-	-	0	0	0	0	1	1	1	no
1	MMUGID_00000248	Cenpl	0	-	-	180.84	1299.94	2.83881	1	0.011988	0.00793065	0.0274181	yes
11	MMUGID_00000249	2010300F17Rik	0	-	-	57.8533	19.2233	-1.5411	0	1	1	1	no
11	MMUGID_00000250	Gm12127	0	-	-	0.04	0.02	-0.0280144	0	1	1	1	no
10	MMUGID_00000251	Gdf11	0	-	-	172.373	50.58	-1.749	1	0.320679	0.351424	0.495243	no
15	MMUGID_00000252	Azin1	0	-	-	3536.31	3936.57	0.154653	1	0.843157	0.840426	0.897589	no
2	MMUGID_00000253	Gm13341	0	-	-	213.497	12021.2	5.8086	1	0.000999001	3.52854e-11	4.03408e-09	yes
16	MMUGID_00000254	Kcne1	0	-	-	0	9.22333	3.35379	0	1	1	1	no
3	MMUGID_00000255	Mllt11	0	-	-	568.843	503.437	-0.175892	1	0.841159	0.834555	0.89398	no
1	MMUGID_00000256	Gm26930	0	-	-	0	0	0	0	1	1	1	no
7	MMUGID_00000257	Gm4011	0	-	-	3.26	0.0966667	-1.95773	0	1	1	1	no
1	MMUGID_00000258	Gm16581	0	-	-	33.1067	16.78	-0.939798	1	0.387612	0.39272	0.534791	no
1	MMUGID_00000259	Gm16026	0	-	-	277.133	1655.05	2.5739	1	0.003996	0.00194542	0.00872055	yes
16	MMUGID_00000260	Gm11146	0	-	-	0	0	0	0	1	1	1	no
11	MMUGID_00000261	AK038627	0	-	-	0.293333	23.2033	4.22604	1	0.016983	0.0118827	0.0375132	yes
X	MMUGID_00000262	Gm24763	0	-	-	0	0	0	0	1	1	1	no
15	MMUGID_00000263	Gm23907	0	-	-	0	0	0	0	1	1	1	no
11	MMUGID_00000264	Rfng	0	-	-	90.5667	295.813	1.69666	1	0.236763	0.260293	0.401396	no
4	MMUGID_00000265	Gm12848	0	-	-	0.0166667	0	-0.0238467	0	1	1	1	no
12	MMUGID_00000266	Ptprn2	0	-	-	83.45	6.36	-3.52032	1	0.00799201	0.00882974	0.0297548	yes
19	MMUGID_00000267	Pcsk5	0	-	-	45.45	0.00333333	-5.53281	0	1	1	1	no
Y	MMUGID_00000268	AC132591.1	0	-	-	0	0	0	0	1	1	1	no
2	MMUGID_00000269	Ehf	0	-	-	5503.57	541.87	-3.34195	1	0.000999001	4.84242e-05	0.000434582	yes
1	MMUGID_00000270	mmu-mir-6901	0	-	-	0	0	0	0	1	1	1	no
7	MMUGID_00000271	BC031451	0	-	-	0	1.74333	1.45593	0	1	1	1	no
16	MMUGID_00000272	BC056174	0	-	-	1.42333	17.5	2.93246	0	1	1	1	no
6	MMUGID_00000273	Gm22328	0	-	-	0	0	0	0	1	1	1	no
12	MMUGID_00000274	Gm805	0	-	-	4.50333	0	-2.46031	0	1	1	1	no
18	MMUGID_00000275	Gm16344	0	-	-	4.08	7.35667	0.718099	1	0.611389	0.636217	0.74748	no
3	MMUGID_00000276	BC025067	0	-	-	5.7	2.74	-0.841123	0	1	1	1	no
10	MMUGID_00000277	Tmtc3	0	-	-	975.667	1748.62	0.841103	1	0.317682	0.335299	0.479056	no
4	MMUGID_00000278	Wdtc1	0	-	-	893.12	1311	0.553231	1	0.488511	0.521566	0.652233	no
5	MMUGID_00000279	AK132074	0	-	-	1.14333	3.54	1.08284	0	1	1	1	no
7	MMUGID_00000280	Hpx	0	-	-	0	0	0	0	1	1	1	no
17	MMUGID_00000281	Olfr129	0	-	-	0.283333	0	-0.359896	0	1	1	1	no
11	MMUGID_00000282	Abca13	0	-	-	1519.8	2222.01	0.547687	1	0.494505	0.508817	0.641282	no
18	MMUGID_00000283	Smad7	0	-	-	2.20667	1209.72	8.56058	1	0.000999001	1.26034e-11	1.84129e-09	yes
5	MMUGID_00000284	Gm22965	0	-	-	0	0	0	0	1	1	1	no
9	MMUGID_00000285	DQ545294	0	-	-	0	0	0	0	1	1	1	no
9	MMUGID_00000286	Lamb2	0	-	-	6.26333	1.80333	-1.37349	0	1	1	1	no
14	MMUGID_00000287	Dupd1	0	-	-	0	0	0	0	1	1	1	no
6	MMUGID_00000288	Vamp1	0	-	-	46.4333	393.707	3.05681	1	0.046953	0.0529826	0.121641	no
6	MMUGID_00000289	Dqx1	0	-	-	0.763333	0.466667	-0.265764	0	1	1	1	no
1	MMUGID_00000290	Gm22786	0	-	-	0.513333	0.42	-0.0918389	0	1	1	1	no
9	MMUGID_00000291	Lztfl1	0	-	-	1037.55	1000.68	-0.0521395	1	0.964036	0.964092	0.977539	no
2	MMUGID_00000292	Mtap1a	0	-	-	3.7	5.18333	0.395724	0	1	1	1	no
17	MMUGID_00000293	Smoc2	0	-	-	0.183333	16.73	3.90526	0	1	1	1	no
11	MMUGID_00000294	A430084P05Rik	0	-	-	1.01	4.55667	1.46702	0	1	1	1	no
5	MMUGID_00000295	Magi2	0	-	-	0	0	0	0	1	1	1	no
2	MMUGID_00000296	Ptf1aos	0	-	-	0	0	0	0	1	1	1	no
14	MMUGID_00000297	4921525B02Rik	0	-	-	2.40667	2.37667	-0.012761	0	1	1	1	no
1	MMUGID_00000298	Olfr429	0	-	-	0	0	0	0	1	1	1	no
6	MMUGID_00000299	Olfr446	0	-	-	0	0	0	0	1	1	1	no
7	MMUGID_00000300	Sipa1l3	0	-	-	880.187	938.473	0.0924045	1	0.826174	0.846937	0.901676	no
3	MMUGID_00000301	Hist2h4	0	-	-	113.157	15.5933	-2.78234	0	1	1	1	no
10	MMUGID_00000302	Dctn2	0	-	-	69.78	45.2967	-0.612433	1	0.573427	0.604557	0.723012	no
7	MMUGID_00000303	Olfr491	0	-	-	0	0	0	0	1	1	1	no
4	MMUGID_00000304	Gm16287	0	-	-	0	0	0	0	1	1	1	no
7	MMUGID_00000305	Gm22494	0	-	-	0	0	0	0	1	1	1	no
5	MMUGID_00000306	Myo1h	0	-	-	713.233	846.227	0.246353	1	0.744256	0.735672	0.823845	no
3	MMUGID_00000307	0610031J06Rik	0	-	-	2.97	245.21	5.95461	1	0.000999001	1.17936e-05	0.000138934	yes
8	MMUGID_00000308	4921522P10Rik	0	-	-	2.07667	0	-1.62137	0	1	1	1	no
2	MMUGID_00000309	mmu-mir-7002	0	-	-	0	0	0	0	1	1	1	no
5	MMUGID_00000310	Gm3259	0	-	-	346.003	18.0133	-4.18987	1	0.000999001	1.59213e-05	0.000174692	yes
1	MMUGID_00000311	Crygb	0	-	-	0	0	0	0	1	1	1	no
14	MMUGID_00000312	Gm23620	0	-	-	0	0	0	0	1	1	1	no
4	MMUGID_00000313	Gm12839	0	-	-	0	0	0	0	1	1	1	no
5	MMUGID_00000314	Gm15857	0	-	-	0	3.33	2.11437	0	1	1	1	no
4	MMUGID_00000315	Cyp2j9	0	-	-	0	0	0	0	1	1	1	no
8	MMUGID_00000316	DQ704652	0	-	-	0	0	0	0	1	1	1	no
4	MMUGID_00000317	Gm12390	0	-	-	0	0.01	0.0143553	0	1	1	1	no
11	MMUGID_00000318	Gm26837	0	-	-	3.01	376.717	6.55756	1	0.000999001	1.54718e-07	3.86438e-06	yes
11	MMUGID_00000319	Nup88	0	-	-	2884.92	731.777	-1.97759	1	0.022977	0.016851	0.049566	yes
10	MMUGID_00000320	S1pr4	0	-	-	0.0333333	0.34	0.374927	0	1	1	1	no
11	MMUGID_00000321	Mir218-2	0	-	-	0	0	0	0	1	1	1	no
3	MMUGID_00000322	Clca3	0	-	-	0	0	0	0	1	1	1	no
1	MMUGID_00000323	Olfr1411	0	-	-	0	0	0	0	1	1	1	no
18	MMUGID_00000324	AB335742	0	-	-	0	0	0	0	1	1	1	no
13	MMUGID_00000325	Hist1h2af	0	-	-	0.01	0.03	0.028289	0	1	1	1	no
15	MMUGID_00000326	Trio	0	-	-	1364.08	815.157	-0.742071	1	0.414585	0.428493	0.569094	no
4	MMUGID_00000327	Gm12484	0	-	-	0	0	0	0	1	1	1	no
1	MMUGID_00000328	Ccnyl1	0	-	-	147.103	1591.66	3.42676	1	0.000999001	4.41787e-05	0.000405319	yes
5	MMUGID_00000329	Ptpn13	0	-	-	1509.53	1743.67	0.207899	1	0.817183	0.823	0.886279	no
6	MMUGID_00000330	Cftr	0	-	-	33.1267	113.937	1.75187	1	0.180819	0.189824	0.319021	no
6	MMUGID_00000331	3110021A11Rik	0	-	-	0	10.1633	3.4807	0	1	1	1	no
12	MMUGID_00000332	Gm10485	0	-	-	22.13	0	-4.53169	0	1	1	1	no
11	MMUGID_00000333	Clec10a	0	-	-	26.1133	53.5167	1.00769	1	0.312687	0.336713	0.480112	no
16	MMUGID_00000334	Il1rap	0	-	-	2.99	6.50333	0.911143	0	1	1	1	no
7	MMUGID_00000335	Sympk	0	-	-	99.3967	286.943	1.52007	1	0.0749251	0.072797	0.155614	no
10	MMUGID_00000336	Cs	0	-	-	10797.6	2776.95	-1.95875	1	0.020979	0.0192328	0.055115	no
12	MMUGID_00000337	Gm25856	0	-	-	0	0	0	0	1	1	1	no
14	MMUGID_00000338	Gm9780	0	-	-	0.0233333	26.52	4.74913	1	0.00699301	0.00677253	0.0240663	yes
12	MMUGID_00000339	Rpl21-ps3	0	-	-	0.63	7.02	2.29873	1	0.296703	0.293225	0.436184	no
3	MMUGID_00000340	Gm23644	0	-	-	0	0	0	0	1	1	1	no
5	MMUGID_00000341	Med28	0	-	-	6014.22	2432.06	-1.30584	1	0.107892	0.10094	0.199686	no
6	MMUGID_00000342	ST7-OT4_3	0	-	-	0	0	0	0	1	1	1	no
13	MMUGID_00000343	Rala	0	-	-	914.85	616.703	-0.568197	1	0.493506	0.507982	0.640663	no
2	MMUGID_00000344	Gm13736	0	-	-	35.8333	99.8233	1.45275	1	0.107892	0.110439	0.213257	no
3	MMUGID_00000345	9830132P13	0	-	-	0.0133333	0.00333333	-0.0143078	0	1	1	1	no
17	MMUGID_00000346	DQ690159	0	-	-	0	0	0	0	1	1	1	no
11	MMUGID_00000347	Ovca2	0	-	-	0.27	36.23	4.87357	0	1	1	1	no
7	MMUGID_00000348	4931431B13Rik	0	-	-	0.21	0	-0.275007	0	1	1	1	no
X	MMUGID_00000349	Gm7129	0	-	-	0.14	7.53	2.90351	0	1	1	1	no
1	MMUGID_00000350	Sgpp2	0	-	-	2.92667	6.26	0.886664	0	1	1	1	no
18	MMUGID_00000351	Timm21	0	-	-	545.21	293.243	-0.892446	1	0.337662	0.329445	0.473449	no
13	MMUGID_00000352	Naip2	0	-	-	0.21	0.44	0.251062	0	1	1	1	no
13	MMUGID_00000353	Gm6132	0	-	-	8.52667	7.98667	-0.0841854	1	0.889111	0.899613	0.936309	no
4	MMUGID_00000354	DQ565036	0	-	-	0	0	0	0	1	1	1	no
3	MMUGID_00000355	Gm17575	0	-	-	207.223	7.23333	-4.66051	1	0.000999001	3.16008e-05	0.00030711	yes
4	MMUGID_00000356	Gm22639	0	-	-	0	0.01	0.0143553	0	1	1	1	no
1	MMUGID_00000357	AB346741	0	-	-	0	0	0	0	1	1	1	no
7	MMUGID_00000358	Acsm2	0	-	-	35.55	8.26	-1.98079	0	1	1	1	no
6	MMUGID_00000359	Ccdc126	0	-	-	0.57	758.77	8.91865	1	0.000999001	1.18885e-09	7.18947e-08	yes
2	MMUGID_00000360	Cwc22	0	-	-	1139.28	2629	1.20568	1	0.152847	0.139654	0.255312	no
7	MMUGID_00000361	Gm25146	0	-	-	0	0	0	0	1	1	1	no
4	MMUGID_00000362	Zfp691	0	-	-	11.06	47.9933	2.02236	1	0.0689311	0.0634551	0.139302	no
10	MMUGID_00000363	Uhrf1bp1l	0	-	-	768.16	1726.81	1.16759	1	0.148851	0.14991	0.269407	no
12	MMUGID_00000364	Foxa1	0	-	-	0	85.42	6.43329	0	1	1	1	no
7	MMUGID_00000365	Olfr290	0	-	-	0	0.393333	0.47854	0	1	1	1	no
13	MMUGID_00000366	Vmn1r204	0	-	-	0	0	0	0	1	1	1	no
13	MMUGID_00000367	Gm2762	0	-	-	2.89	4.51	0.502282	0	1	1	1	no
5	MMUGID_00000368	Upk3b	0	-	-	114.807	24.83	-2.1646	1	0.107892	0.105644	0.206418	no
17	MMUGID_00000369	Cyp21a1	0	-	-	0	0	0	0	1	1	1	no
8	MMUGID_00000370	Spock3	0	-	-	207.207	30.1067	-2.74272	1	0.003996	0.00253497	0.0108548	yes
3	MMUGID_00000371	Pde5a	0	-	-	247.633	70.76	-1.79277	0	1	1	1	no
11	MMUGID_00000372	Suz12	0	-	-	17143.1	28115.2	0.713687	1	0.388611	0.401785	0.543666	no
X	MMUGID_00000373	Smc1a	0	-	-	1271.78	1238.23	-0.0385468	1	0.997003	0.996304	0.99713	no
11	MMUGID_00000374	Gm11617	0	-	-	0	0	0	0	1	1	1	no
11	MMUGID_00000375	BC028808	0	-	-	0	0	0	0	1	1	1	no
5	MMUGID_00000376	DQ715448	0	-	-	0	0	0	0	1	1	1	no
14	MMUGID_00000377	mmu-mir-6946	0	-	-	0	0	0	0	1	1	1	no
6	MMUGID_00000378	Gm5578	0	-	-	14.42	5.96333	-1.14695	1	0.377622	0.365502	0.508313	no
X	MMUGID_00000379	Gm14849	0	-	-	0.09	0.636667	0.586432	0	1	1	1	no
Y	MMUGID_00000380	FJ541086	0	-	-	0	0	0	0	1	1	1	no
8	MMUGID_00000381	Arl2bp	0	-	-	411.01	106.197	-1.94242	1	0.024975	0.0232854	0.0638998	no
9	MMUGID_00000382	Slc37a2	0	-	-	0.613333	0	-0.690045	0	1	1	1	no
13	MMUGID_00000383	Txndc15	0	-	-	30.5933	639.557	4.34163	1	0.013986	0.0117936	0.0372953	yes
15	MMUGID_00000384	DQ540812	0	-	-	0	0	0	0	1	1	1	no
1	MMUGID_00000385	Rpl18-ps1	0	-	-	5.72	54.5267	3.04665	1	0.010989	0.00941502	0.0312386	yes
4	MMUGID_00000386	Gm12443	0	-	-	0.1	0	-0.137504	0	1	1	1	no
7	MMUGID_00000387	C86187	0	-	-	71673.9	40249.5	-0.83246	1	0.306693	0.289757	0.432558	no
X	MMUGID_00000388	Gm14521	0	-	-	0	0	0	0	1	1	1	no
4	MMUGID_00000389	Gm13214	0	-	-	0	0	0	0	1	1	1	no
2	MMUGID_00000390	Olfr1245	0	-	-	0	0	0	0	1	1	1	no
2	MMUGID_00000391	Rpl12	0	-	-	3.51667	202.777	5.49559	1	0.000999001	1.60016e-05	0.000175408	yes
11	MMUGID_00000392	Lpo	0	-	-	0	0	0	0	1	1	1	no
1	MMUGID_00000393	AK039419	0	-	-	0.17	0.42	0.279382	0	1	1	1	no
13	MMUGID_00000394	Tubal3	0	-	-	2457.38	64.91	-5.22107	1	0.000999001	8.26182e-10	5.32233e-08	yes
13	MMUGID_00000395	Zfp934	0	-	-	134.157	101.62	-0.397321	1	0.815185	0.814647	0.880336	no
17	MMUGID_00000396	DQ689443	0	-	-	0	0	0	0	1	1	1	no
14	MMUGID_00000397	4930578I06Rik	0	-	-	0	0	0	0	1	1	1	no
7	MMUGID_00000398	Bnip3	0	-	-	295.9	3381.25	3.50994	1	0.003996	0.000870569	0.00454139	yes
4	MMUGID_00000399	Gm10577	0	-	-	0	0	0	0	1	1	1	no
2	MMUGID_00000400	DQ553729	0	-	-	0	0	0	0	1	1	1	no
15	MMUGID_00000401	Krt77	0	-	-	0	0	0	0	1	1	1	no
GL456212.1	MMUGID_00000402	AB346779	0	-	-	0.0266667	0.27	0.306861	0	1	1	1	no
17	MMUGID_00000403	A330050F15Rik	0	-	-	0	0	0	0	1	1	1	no
2	MMUGID_00000404	Gm14300	0	-	-	1.02333	5.68333	1.72383	0	1	1	1	no
11	MMUGID_00000405	Gm11584	0	-	-	0	0	0	0	1	1	1	no
15	MMUGID_00000406	Cox14	0	-	-	91.88	255.01	1.46276	1	0.220779	0.234218	0.371828	no
7	MMUGID_00000407	Vmn2r62	0	-	-	0	0.116667	0.159199	0	1	1	1	no
1	MMUGID_00000408	Gm23805	0	-	-	0	0	0	0	1	1	1	no
9	MMUGID_00000409	Plscr2	0	-	-	0	0.273333	0.34861	0	1	1	1	no
18	MMUGID_00000410	Gm24848	0	-	-	0	0	0	0	1	1	1	no
5	MMUGID_00000411	Gm24666	0	-	-	0	0	0	0	1	1	1	no
8	MMUGID_00000412	Gm10617	0	-	-	5.78	0	-2.76129	0	1	1	1	no
17	MMUGID_00000413	DQ556291	0	-	-	0	0	0	0	1	1	1	no
3	MMUGID_00000414	Mir421	0	-	-	0	0	0	0	1	1	1	no
4	MMUGID_00000415	DQ722519	0	-	-	0	0	0	0	1	1	1	no
15	MMUGID_00000416	Hoxc8	0	-	-	0.556667	0.676667	0.107136	0	1	1	1	no
7	MMUGID_00000417	AK020101	0	-	-	0	0.0266667	0.0379679	0	1	1	1	no
7	MMUGID_00000418	AK028951	0	-	-	0	0.0533333	0.0749621	0	1	1	1	no
3	MMUGID_00000419	DQ540995	0	-	-	0	0	0	0	1	1	1	no
11	MMUGID_00000420	Itk	0	-	-	0	0	0	0	1	1	1	no
4	MMUGID_00000421	Txlna	0	-	-	327.153	864.147	1.39857	1	0.0939061	0.0907685	0.18384	no
1	MMUGID_00000422	Zp3r	0	-	-	46.96	0	-5.58376	0	1	1	1	no
18	MMUGID_00000423	Abhd3	0	-	-	72.78	157.093	1.09947	1	0.460539	0.480645	0.617071	no
9	MMUGID_00000424	Gm24278	0	-	-	0	0	0	0	1	1	1	no
X	MMUGID_00000425	Gm26487	0	-	-	0	0	0	0	1	1	1	no
14	MMUGID_00000426	Ear-ps9	0	-	-	0.293333	0.07	-0.273483	0	1	1	1	no
14	MMUGID_00000427	Trav6-4	0	-	-	0	0	0	0	1	1	1	no
18	MMUGID_00000428	Sh3tc2	0	-	-	0	41.5167	5.40996	0	1	1	1	no
14	MMUGID_00000429	Gm3298	0	-	-	0	0	0	0	1	1	1	no
17	MMUGID_00000430	DQ708523	0	-	-	0	0	0	0	1	1	1	no
12	MMUGID_00000431	DQ705113	0	-	-	0	0	0	0	1	1	1	no
2	MMUGID_00000432	Gm11743	0	-	-	0	0	0	0	1	1	1	no
18	MMUGID_00000433	Snhg4	0	-	-	13.2933	425.95	4.90065	1	0.000999001	2.33245e-05	0.000239877	yes
7	MMUGID_00000434	Scgb2b22-ps	0	-	-	0	0	0	0	1	1	1	no
9	MMUGID_00000435	DQ717630	0	-	-	0	0	0	0	1	1	1	no
7	MMUGID_00000436	mmu-mir-7051	0	-	-	0	0	0	0	1	1	1	no
4	MMUGID_00000437	Gm5287	0	-	-	0	0	0	0	1	1	1	no
9	MMUGID_00000438	Ifrd2	0	-	-	3.17	90.8433	4.46106	1	0.000999001	0.000729199	0.0039211	yes
2	MMUGID_00000439	Gm5270	0	-	-	0.186667	0.496667	0.334838	0	1	1	1	no
10	MMUGID_00000440	DQ553098	0	-	-	0	0	0	0	1	1	1	no
2	MMUGID_00000441	DQ692005	0	-	-	0	0	0	0	1	1	1	no
14	MMUGID_00000442	Mir7210	0	-	-	0	0	0	0	1	1	1	no
4	MMUGID_00000443	Slc26a7	0	-	-	0	0	0	0	1	1	1	no
11	MMUGID_00000444	2010015M23Rik	0	-	-	0.04	7.00667	2.94462	0	1	1	1	no
1	MMUGID_00000445	Sertad4	0	-	-	0	0.563333	0.644625	0	1	1	1	no
8	MMUGID_00000446	Defb6	0	-	-	0	0	0	0	1	1	1	no
14	MMUGID_00000447	Trav13n-2	0	-	-	0	0	0	0	1	1	1	no
2	MMUGID_00000448	Gm13364	0	-	-	0	0	0	0	1	1	1	no
1	MMUGID_00000449	Hmcn1	0	-	-	0	0.29	0.367371	0	1	1	1	no
X	MMUGID_00000450	Gm26182	0	-	-	0	0	0	0	1	1	1	no
1	MMUGID_00000451	Spag16	0	-	-	101.35	71.9	-0.48952	1	0.671329	0.684303	0.786716	no
2	MMUGID_00000452	Uck1	0	-	-	1.04	62.6667	4.9639	1	0.003996	0.00168379	0.00773151	yes
6	MMUGID_00000453	Gm6134	0	-	-	0	0.923333	0.943609	0	1	1	1	no
9	MMUGID_00000454	DQ550951	0	-	-	0	0	0	0	1	1	1	no
1	MMUGID_00000455	Serpinc1	0	-	-	828.22	267.243	-1.62821	1	0.148851	0.142783	0.259429	no
10	MMUGID_00000456	Col13a1	0	-	-	1.94	10.16	1.92445	0	1	1	1	no
X	MMUGID_00000457	Gm15106	0	-	-	0	0	0	0	1	1	1	no
12	MMUGID_00000458	Prps1l3	0	-	-	178.573	3648.63	4.34511	1	0.000999001	2.4162e-07	5.54532e-06	yes
15	MMUGID_00000459	Mpped1	0	-	-	336.937	4.71667	-5.88543	1	0.000999001	2.51298e-05	0.000255086	yes
7	MMUGID_00000460	Gm22252	0	-	-	0	0	0	0	1	1	1	no
12	MMUGID_00000461	Tmem121	0	-	-	0.613333	0	-0.690045	0	1	1	1	no
7	MMUGID_00000462	Gm25229	0	-	-	0	0	0	0	1	1	1	no
11	MMUGID_00000463	Gm12592	0	-	-	0.04	29.7867	4.88765	0	1	1	1	no
4	MMUGID_00000464	Rcc2	0	-	-	418.257	611.927	0.547881	1	0.526474	0.51955	0.650713	no
9	MMUGID_00000465	DQ541070	0	-	-	0	0	0	0	1	1	1	no
13	MMUGID_00000466	AB349653	0	-	-	0	0	0	0	1	1	1	no
5	MMUGID_00000467	Ap5z1	0	-	-	1.52	9.05	1.9957	1	0.271728	0.271386	0.413336	no
1	MMUGID_00000468	AK144771	0	-	-	0	8.6	3.26303	0	1	1	1	no
7	MMUGID_00000469	DQ549481	0	-	-	0	0	0	0	1	1	1	no
4	MMUGID_00000470	Gm12823	0	-	-	0.896667	5.27333	1.72577	0	1	1	1	no
7	MMUGID_00000471	Olfr293	0	-	-	0	0	0	0	1	1	1	no
2	MMUGID_00000472	Gm13623	0	-	-	0.0566667	6.32333	2.79298	0	1	1	1	no
8	MMUGID_00000473	Nob1	0	-	-	5.14333	357.48	5.86673	1	0.000999001	2.78777e-07	6.24394e-06	yes
10	MMUGID_00000474	Mip	0	-	-	1.83667	0.576667	-0.847319	0	1	1	1	no
13	MMUGID_00000475	AK029587	0	-	-	0	0	0	0	1	1	1	no
14	MMUGID_00000476	DQ687339	0	-	-	0	0	0	0	1	1	1	no
5	MMUGID_00000477	n-R5s172	0	-	-	0	0	0	0	1	1	1	no
10	MMUGID_00000478	Gm16315	0	-	-	0	0	0	0	1	1	1	no
15	MMUGID_00000479	DQ685633	0	-	-	0	0	0	0	1	1	1	no
4	MMUGID_00000480	AB351889	0	-	-	0	0	0	0	1	1	1	no
4	MMUGID_00000481	Ppp1r8	0	-	-	78.6667	892.717	3.48777	1	0.014985	0.0079569	0.0274942	yes
13	MMUGID_00000482	Cage1	0	-	-	150.313	43.57	-1.76339	1	0.212787	0.22734	0.363938	no
2	MMUGID_00000483	Depdc7	0	-	-	8015.66	4168.71	-0.943053	1	0.251748	0.255327	0.396489	no
Y	MMUGID_00000484	FJ541081	0	-	-	0	0	0	0	1	1	1	no
X	MMUGID_00000485	Prrg3	0	-	-	42.2667	0.806667	-4.58185	0	1	1	1	no
3	MMUGID_00000486	Lelp1	0	-	-	0	0	0	0	1	1	1	no
13	MMUGID_00000487	Iars	0	-	-	3978.7	4448.67	0.161041	1	0.855145	0.864977	0.912669	no
14	MMUGID_00000488	DQ716714	0	-	-	0	0	0	0	1	1	1	no
13	MMUGID_00000489	AK172204	0	-	-	0.0133333	0.84	0.860597	0	1	1	1	no
1	MMUGID_00000490	Gm23534	0	-	-	0	0	0	0	1	1	1	no
2	MMUGID_00000491	JA187517	0	-	-	0	0	0	0	1	1	1	no
13	MMUGID_00000492	Gm9817	0	-	-	4.78333	1.94333	-0.97445	1	0.637363	0.62668	0.740243	no
9	MMUGID_00000493	Sec22c	0	-	-	342.27	213.103	-0.681037	1	0.422577	0.414673	0.555788	no
3	MMUGID_00000494	Gm26771	0	-	-	0	0.02	0.0285692	0	1	1	1	no
8	MMUGID_00000495	Jph3	0	-	-	38.7133	0.943333	-4.35302	0	1	1	1	no
17	MMUGID_00000496	Gm24085	0	-	-	0	0	0	0	1	1	1	no
1	MMUGID_00000497	Aqp12	0	-	-	0	0	0	0	1	1	1	no
5	MMUGID_00000498	Epha5	0	-	-	167.55	6.96667	-4.40306	1	0.003996	0.00175939	0.00800887	yes
18	MMUGID_00000499	DQ569759	0	-	-	0	0	0	0	1	1	1	no
6	MMUGID_00000500	DQ711484	0	-	-	0	0	0	0	1	1	1	no
11	MMUGID_00000501	Cd79b	0	-	-	0	0	0	0	1	1	1	no
9	MMUGID_00000502	Rfx7	0	-	-	3673.09	3581.1	-0.03658	1	0.963037	0.971299	0.982216	no
7	MMUGID_00000503	Gm3644	0	-	-	0	0	0	0	1	1	1	no
X	MMUGID_00000504	Tceanc	0	-	-	60.91	124.293	1.01707	1	0.268731	0.280733	0.422905	no
1	MMUGID_00000505	Ankrd44	0	-	-	10284.6	12090.7	0.233392	1	0.789211	0.784831	0.859247	no
13	MMUGID_00000506	Ak6	0	-	-	152.16	1315.19	3.10325	1	0.002997	0.00051912	0.00298511	yes
7	MMUGID_00000507	Bnc1	0	-	-	1274.82	935.513	-0.44605	1	0.566434	0.591068	0.711391	no
10	MMUGID_00000508	Gm5426	0	-	-	0.446667	0.06	-0.448668	0	1	1	1	no
17	MMUGID_00000509	Ppp1r2-ps1	0	-	-	0.203333	10.9667	3.31391	1	0.0979021	0.0955478	0.191493	no
7	MMUGID_00000510	DQ545185	0	-	-	0	0	0	0	1	1	1	no
X	MMUGID_00000511	Prps1	0	-	-	111.183	12217.9	6.76712	1	0.000999001	1.36475e-05	0.000154969	yes
5	MMUGID_00000512	Gm23801	0	-	-	0	0	0	0	1	1	1	no
7	MMUGID_00000513	Gm23356	0	-	-	0	0	0	0	1	1	1	no
8	MMUGID_00000514	Cln8	0	-	-	0.636667	737.09	8.81689	0	1	1	1	no
8	MMUGID_00000515	DQ706062	0	-	-	0	0	0	0	1	1	1	no
6	MMUGID_00000516	A730020E08Rik	0	-	-	0.143333	16.0367	3.89733	0	1	1	1	no
14	MMUGID_00000517	Dph3	0	-	-	614.973	1481.02	1.26662	1	0.162837	0.167117	0.290707	no
13	MMUGID_00000518	Hist1h2bn	0	-	-	22.8433	15.3233	-0.54665	1	0.54046	0.557196	0.682235	no
2	MMUGID_00000519	Gm26422	0	-	-	0	0	0	0	1	1	1	no
GL456350.1	MMUGID_00000520	4930466F19RIK	0	-	-	0	0	0	0	1	1	1	no
17	MMUGID_00000521	DQ710489	0	-	-	0	0	0	0	1	1	1	no
7	MMUGID_00000522	Tmem160	0	-	-	0.433333	4.39	1.91091	0	1	1	1	no
1	MMUGID_00000523	Snrpe	0	-	-	1139.12	1155.06	0.0200264	1	1	0.999661	0.99967	no
2	MMUGID_00000524	Gm13475	0	-	-	0.593333	0.423333	-0.162775	0	1	1	1	no
1	MMUGID_00000525	Ndufs2	0	-	-	31.9867	189.03	2.52627	1	0.00899101	0.00555392	0.0205147	yes
18	MMUGID_00000526	EIG 180	0	-	-	0.5	0.0166667	-0.561116	0	1	1	1	no
7	MMUGID_00000527	Gm4980	0	-	-	0	0	0	0	1	1	1	no
19	MMUGID_00000528	Pik3ap1	0	-	-	0	0.0333333	0.0473057	0	1	1	1	no
4	MMUGID_00000529	Gm17094	0	-	-	0	0	0	0	1	1	1	no
2	MMUGID_00000530	Gm24077	0	-	-	0	0	0	0	1	1	1	no
5	MMUGID_00000531	Dr1	0	-	-	277.337	2176.63	2.96786	1	0.003996	0.000406195	0.00246081	yes
7	MMUGID_00000532	Olfr495	0	-	-	0	0	0	0	1	1	1	no
X	MMUGID_00000533	Gm14518	0	-	-	0	8.12667	3.19009	0	1	1	1	no
1	MMUGID_00000534	Gin1	0	-	-	9.47	97.3967	3.23235	1	0.001998	0.0019877	0.00887947	yes
9	MMUGID_00000535	Pias1	0	-	-	3803.82	1455.81	-1.38501	1	0.0749251	0.0785918	0.164901	no
5	MMUGID_00000536	Ephb4	0	-	-	277.913	59.8267	-2.19704	1	0.0549451	0.0536123	0.122697	no
15	MMUGID_00000537	4930413F20Rik	0	-	-	0	0	0	0	1	1	1	no
10	MMUGID_00000538	Ormdl2	0	-	-	43.2733	267.593	2.60091	1	0.00799201	0.00494024	0.0185619	yes
15	MMUGID_00000539	Lalba	0	-	-	0	0	0	0	1	1	1	no
2	MMUGID_00000540	Gm27003	0	-	-	4.09667	8.52	0.901408	0	1	1	1	no
6	MMUGID_00000541	AB351889	0	-	-	0	0	0	0	1	1	1	no
2	MMUGID_00000542	Olfr1174-ps	0	-	-	2.25667	0	-1.7034	0	1	1	1	no
4	MMUGID_00000543	DQ707615	0	-	-	0	0	0	0	1	1	1	no
2	MMUGID_00000544	Cass4	0	-	-	0	24.05	4.64674	1	0.00999001	0.00832678	0.0284016	yes
7	MMUGID_00000545	Gm8995	0	-	-	0	0	0	0	1	1	1	no
14	MMUGID_00000546	Gpr183	0	-	-	0	27.8333	4.84967	1	0.00799201	0.00668795	0.0238458	yes
12	MMUGID_00000547	Gm17042	0	-	-	0	0	0	0	1	1	1	no
X	MMUGID_00000548	Gm6480	0	-	-	0.0333333	0	-0.0473057	0	1	1	1	no
18	MMUGID_00000549	Crem	0	-	-	38.59	123.53	1.65329	1	0.108891	0.104321	0.204602	no
3	MMUGID_00000550	Gm6098	0	-	-	0.0133333	1.78333	1.4577	0	1	1	1	no
X	MMUGID_00000551	Gm14534	0	-	-	0	0	0	0	1	1	1	no
17	MMUGID_00000552	AK039693	0	-	-	0	0	0	0	1	1	1	no
10	MMUGID_00000553	Timm13	0	-	-	0.633333	155.213	6.57955	1	0.001998	4.40768e-05	0.000404779	yes
8	MMUGID_00000554	Gm24580	0	-	-	0	0	0	0	1	1	1	no
7	MMUGID_00000555	Olfr577	0	-	-	0	0	0	0	1	1	1	no
10	MMUGID_00000556	DQ542726	0	-	-	0	0	0	0	1	1	1	no
7	MMUGID_00000557	Gm18779	0	-	-	0	0	0	0	1	1	1	no
3	MMUGID_00000558	Rpl21-ps10	0	-	-	0.00333333	1.12333	1.08153	0	1	1	1	no
7	MMUGID_00000559	Gm5900	0	-	-	127.123	86.9933	-0.542067	1	0.504496	0.530311	0.660045	no
5	MMUGID_00000560	DQ703862	0	-	-	0	0	0	0	1	1	1	no
6	MMUGID_00000561	Parp11	0	-	-	1.27667	10.2133	2.30022	0	1	1	1	no
18	MMUGID_00000562	Pcdha1	0	-	-	0.823333	0.14	-0.677545	0	1	1	1	no
4	MMUGID_00000563	Gm11237	0	-	-	0.0133333	0	-0.0191088	0	1	1	1	no
X	MMUGID_00000564	AB335791	0	-	-	0	0	0	0	1	1	1	no
8	MMUGID_00000565	Tnks	0	-	-	5871.75	2901.46	-1.01676	1	0.236763	0.231931	0.369009	no
2	MMUGID_00000566	Gm13379	0	-	-	0	0.36	0.443607	0	1	1	1	no
2	MMUGID_00000567	Bbs5	0	-	-	545.48	537.343	-0.0216421	1	0.926074	0.921739	0.951267	no
X	MMUGID_00000568	AK086522	0	-	-	0	0	0	0	1	1	1	no
10	MMUGID_00000569	Adamts14	0	-	-	2.12	1.80333	-0.154403	0	1	1	1	no
2	MMUGID_00000570	Gdf5	0	-	-	0	49.45	5.65678	1	0.000999001	0.000427089	0.00256589	yes
10	MMUGID_00000571	AB341108	0	-	-	0.163333	0	-0.218265	0	1	1	1	no
4	MMUGID_00000572	DQ724032	0	-	-	0	0	0	0	1	1	1	no
10	MMUGID_00000573	AB340064	0	-	-	0	0	0	0	1	1	1	no
11	MMUGID_00000574	Il4	0	-	-	0	0	0	0	1	1	1	no
4	MMUGID_00000575	Gm12971	0	-	-	0	0	0	0	1	1	1	no
11	MMUGID_00000576	Sgsm2	0	-	-	102.817	42.4667	-1.25606	1	0.265734	0.290651	0.433345	no
17	MMUGID_00000577	Ndufaf7	0	-	-	2.13333	34.0033	3.48172	1	0.010989	0.00961103	0.0317191	yes
4	MMUGID_00000578	Gm13240	0	-	-	0.00333333	0.166667	0.217591	0	1	1	1	no
7	MMUGID_00000579	3110040N11Rik	0	-	-	43.1633	58.45	0.428828	1	0.685315	0.667303	0.772563	no
2	MMUGID_00000580	Gm6307	0	-	-	0	0.663333	0.734077	0	1	1	1	no
17	MMUGID_00000581	DQ695242	0	-	-	0	0	0	0	1	1	1	no
15	MMUGID_00000582	AI836003	0	-	-	0.196667	0	-0.259021	0	1	1	1	no
10	MMUGID_00000583	Gm9046	0	-	-	6.31667	4.05333	-0.533951	1	0.806194	0.786715	0.860585	no
2	MMUGID_00000584	Olfr1262	0	-	-	0	0	0	0	1	1	1	no
4	MMUGID_00000585	Heatr8	0	-	-	0.213333	0.0333333	-0.23167	0	1	1	1	no
14	MMUGID_00000586	Traj32	0	-	-	0	0	0	0	1	1	1	no
13	MMUGID_00000587	Sptlc1	0	-	-	409.543	653.367	0.672565	1	0.463536	0.464283	0.602566	no
16	MMUGID_00000588	Sod1	0	-	-	6450.94	3067.52	-1.07219	1	0.17982	0.188539	0.317353	no
7	MMUGID_00000589	Gm7092	0	-	-	0	0	0	0	1	1	1	no
1	MMUGID_00000590	DQ725337	0	-	-	0	0	0	0	1	1	1	no
16	MMUGID_00000591	Krtap27-1	0	-	-	0	0	0	0	1	1	1	no
2	MMUGID_00000592	Gm24409	0	-	-	0	0	0	0	1	1	1	no
4	MMUGID_00000593	Gm24203	0	-	-	0	0	0	0	1	1	1	no
3	MMUGID_00000594	Gm24136	0	-	-	0	0.07	0.0976108	0	1	1	1	no
3	MMUGID_00000595	Gm15442	0	-	-	0.326667	0.45	0.128247	0	1	1	1	no
8	MMUGID_00000596	Pdgfrl	0	-	-	73.34	28.9933	-1.3095	0	1	1	1	no
1	MMUGID_00000597	DQ544244	0	-	-	0	0	0	0	1	1	1	no
X	MMUGID_00000598	Gm9062	0	-	-	0.0233333	0	-0.0332762	0	1	1	1	no
8	MMUGID_00000599	Mbtps1	0	-	-	68.44	309.67	2.16154	1	0.00999001	0.0115924	0.0368023	yes
16	MMUGID_00000600	Rpl31-ps12	0	-	-	1.74333	17.5133	2.75456	1	0.0759241	0.072808	0.155614	no
14	MMUGID_00000601	Trav12d-1	0	-	-	0	0	0	0	1	1	1	no
Y	MMUGID_00000602	FJ541165	0	-	-	0	0	0	0	1	1	1	no
10	MMUGID_00000603	AK165297	0	-	-	0	0	0	0	1	1	1	no
14	MMUGID_00000604	Cldn10	0	-	-	9.79	0	-3.43162	0	1	1	1	no
7	MMUGID_00000605	KCNQ1OT1_5	0	-	-	0	0.746667	0.804604	0	1	1	1	no
9	MMUGID_00000606	Tmprss4	0	-	-	0	0	0	0	1	1	1	no
11	MMUGID_00000607	Slit3	0	-	-	1.57	10.34	2.14158	0	1	1	1	no
18	MMUGID_00000608	Cables1	0	-	-	0.89	43.0267	4.54192	1	0.004995	0.00243207	0.0104796	yes
14	MMUGID_00000609	FJ860513	0	-	-	0	0	0	0	1	1	1	no
14	MMUGID_00000610	Gm16290	0	-	-	0.00333333	0.0133333	0.0143078	0	1	1	1	no
Y	MMUGID_00000611	Gm22624	0	-	-	0	0	0	0	1	1	1	no
13	MMUGID_00000612	Aspn	0	-	-	5.46667	88.4667	3.79026	1	0.000999001	0.0015645	0.00726841	yes
12	MMUGID_00000613	DQ549792	0	-	-	0	0	0	0	1	1	1	no
17	MMUGID_00000614	Ip6k3	0	-	-	4.43667	0	-2.44272	0	1	1	1	no
11	MMUGID_00000615	Gm11419	0	-	-	0	0	0	0	1	1	1	no
17	MMUGID_00000616	DQ549248	0	-	-	0	0	0	0	1	1	1	no
9	MMUGID_00000617	Gm23949	0	-	-	0	0	0	0	1	1	1	no
6	MMUGID_00000618	Il12rb2	0	-	-	479.367	430.537	-0.154653	1	0.72028	0.732048	0.82122	no
13	MMUGID_00000619	Clptm1l	0	-	-	167.293	313.037	0.899955	1	0.2997	0.301012	0.443911	no
7	MMUGID_00000620	DQ694104	0	-	-	0	0	0	0	1	1	1	no
18	MMUGID_00000621	Fech	0	-	-	53.4767	97.9533	0.86111	1	0.5005	0.507872	0.640663	no
1	MMUGID_00000622	Stau2	0	-	-	1935.32	818.143	-1.24113	1	0.155844	0.145459	0.26319	no
13	MMUGID_00000623	Tbca	0	-	-	1470.77	408.477	-1.8457	1	0.0759241	0.0713733	0.153163	no
10	MMUGID_00000624	Dux	0	-	-	71.9633	0.763333	-5.37079	0	1	1	1	no
5	MMUGID_00000625	Kcnh2	0	-	-	54.89	7.80667	-2.66592	1	0.033966	0.0419072	0.101326	no
1	MMUGID_00000626	Cox5b	0	-	-	165.857	272.33	0.712034	1	0.38961	0.401745	0.543666	no
17	MMUGID_00000627	H2-M10.1	0	-	-	0	0	0	0	1	1	1	no
10	MMUGID_00000628	5S_rRNA	0	-	-	0	0	0	0	1	1	1	no
Y	MMUGID_00000629	FJ541087	0	-	-	0	0	0	0	1	1	1	no
X	MMUGID_00000630	Gm25812	0	-	-	0	0	0	0	1	1	1	no
13	MMUGID_00000631	Gm23482	0	-	-	4.29	0	-2.40327	0	1	1	1	no
6	MMUGID_00000632	Uroc1	0	-	-	0	0	0	0	1	1	1	no
9	MMUGID_00000633	AK018988	0	-	-	0	5.28	2.65076	0	1	1	1	no
5	MMUGID_00000634	Gm23458	0	-	-	0	0	0	0	1	1	1	no
MT	MMUGID_00000635	mt-Ty	0	-	-	0.713333	66.7267	5.30485	0	1	1	1	no
15	MMUGID_00000636	AK134270	0	-	-	0	0	0	0	1	1	1	no
Y	MMUGID_00000637	FJ541091	0	-	-	0	0	0	0	1	1	1	no
14	MMUGID_00000638	Adam2	0	-	-	0	2.2	1.67807	0	1	1	1	no
7	MMUGID_00000639	Slx1b	0	-	-	69.4767	137.86	0.978413	1	0.261738	0.257492	0.398944	no
17	MMUGID_00000640	Gm20109	0	-	-	0	0	0	0	1	1	1	no
10	MMUGID_00000641	Nxph4	0	-	-	0	0	0	0	1	1	1	no
15	MMUGID_00000642	Gm23545	0	-	-	0	0	0	0	1	1	1	no
X	MMUGID_00000643	Gm14346	0	-	-	0	0	0	0	1	1	1	no
6	MMUGID_00000644	Gm22367	0	-	-	0	0	0	0	1	1	1	no
14	MMUGID_00000645	Rnase10	0	-	-	61.6	0	-5.96809	1	0.000999001	0.000324151	0.00203892	yes
X	MMUGID_00000646	Gm3943	0	-	-	0	0	0	0	1	1	1	no
13	MMUGID_00000647	Zfp825	0	-	-	120.183	339.63	1.49101	1	0.184815	0.189928	0.319129	no
11	MMUGID_00000648	Trim47	0	-	-	0.2	0	-0.263034	0	1	1	1	no
7	MMUGID_00000649	Brsk1	0	-	-	0.633333	16.28	3.40321	0	1	1	1	no
10	MMUGID_00000650	AB341148	0	-	-	0	0	0	0	1	1	1	no
8	MMUGID_00000651	Gm15681	0	-	-	217.807	85.5667	-1.33777	1	0.115884	0.114623	0.219287	no
9	MMUGID_00000652	Gm24200	0	-	-	0	0	0	0	1	1	1	no
7	MMUGID_00000653	Slc6a16	0	-	-	4.65667	0	-2.49995	0	1	1	1	no
2	MMUGID_00000654	Gm14371	0	-	-	0	0	0	0	1	1	1	no
8	MMUGID_00000655	Cars2	0	-	-	14.5533	146.117	3.24166	1	0.018981	0.0204774	0.057803	no
5	MMUGID_00000656	Rasl11b	0	-	-	50.37	0.66	-4.95167	0	1	1	1	no
13	MMUGID_00000657	Gm11351	0	-	-	0	0	0	0	1	1	1	no
18	MMUGID_00000658	Ier3ip1	0	-	-	3.50667	361.61	6.33021	1	0.000999001	2.10608e-07	4.95935e-06	yes
8	MMUGID_00000659	Gm26887	0	-	-	0	0	0	0	1	1	1	no
4	MMUGID_00000660	Rps11-ps3	0	-	-	0.873333	18.3267	3.36691	1	0.031968	0.0363768	0.090963	no
7	MMUGID_00000661	Pglyrp1	0	-	-	72.4567	832.777	3.5047	1	0.048951	0.0475383	0.111805	no
16	MMUGID_00000662	Ece2	0	-	-	62.0567	419.647	2.73789	1	0.044955	0.0404597	0.0986144	no
4	MMUGID_00000663	Gm22473	0	-	-	0	0	0	0	1	1	1	no
6	MMUGID_00000664	Cd8b1	0	-	-	0.0266667	0.06	0.0460964	0	1	1	1	no
8	MMUGID_00000665	Sugp1	0	-	-	69.4433	330.007	2.23233	1	0.043956	0.0387653	0.0954681	no
10	MMUGID_00000666	Gm15990	0	-	-	0	0	0	0	1	1	1	no
2	MMUGID_00000667	Olfr1289	0	-	-	0	0	0	0	1	1	1	no
10	MMUGID_00000668	AC100386.1	0	-	-	0	0	0	0	1	1	1	no
X	MMUGID_00000669	Rps12-ps22	0	-	-	0	0.0166667	0.0238467	0	1	1	1	no
12	MMUGID_00000670	AB351889	0	-	-	0	0	0	0	1	1	1	no
6	MMUGID_00000671	Gm16557	0	-	-	0	0	0	0	1	1	1	no
12	MMUGID_00000672	DQ710496	0	-	-	0	0	0	0	1	1	1	no
7	MMUGID_00000673	Rasl2-9	0	-	-	60.0233	57.17	-0.0690857	1	0.778222	0.786494	0.860488	no
19	MMUGID_00000674	Rps12-ps3	0	-	-	3.81	29.2667	2.65362	1	0.034965	0.0361596	0.090594	no
4	MMUGID_00000675	Gm829	0	-	-	0	0.286667	0.363638	0	1	1	1	no
12	MMUGID_00000676	Gpr65	0	-	-	0.67	26.8767	4.06114	0	1	1	1	no
9	MMUGID_00000677	AB351889	0	-	-	0	0	0	0	1	1	1	no
3	MMUGID_00000678	Ppa2	0	-	-	815.837	99.2067	-3.02707	1	0.000999001	0.000282733	0.00183228	yes
3	MMUGID_00000679	Gm8957	0	-	-	0	0.00333333	0.00480099	0	1	1	1	no
2	MMUGID_00000680	Gm13802	0	-	-	0	0	0	0	1	1	1	no
11	MMUGID_00000681	Mir6354	0	-	-	0	0	0	0	1	1	1	no
8	MMUGID_00000682	Gm26164	0	-	-	0	0	0	0	1	1	1	no
2	MMUGID_00000683	Ly75	0	-	-	0.696667	18	3.48522	0	1	1	1	no
5	MMUGID_00000684	DQ698589	0	-	-	0	0	0	0	1	1	1	no
15	MMUGID_00000685	Gm22107	0	-	-	0	0	0	0	1	1	1	no
10	MMUGID_00000686	Zbtb7a	0	-	-	14.5967	193.237	3.63851	1	0.00799201	0.0159574	0.0474961	yes
4	MMUGID_00000687	St3gal3	0	-	-	1.58333	70.63	4.79326	0	1	1	1	no
6	MMUGID_00000688	HOTTIP_1	0	-	-	0	0	0	0	1	1	1	no
1	MMUGID_00000689	Abcb6	0	-	-	165.893	46.63	-1.80898	1	0.0939061	0.105286	0.205842	no
X	MMUGID_00000690	Gm23613	0	-	-	0	0	0	0	1	1	1	no
3	MMUGID_00000691	1700094D03Rik	0	-	-	38.3233	86.8733	1.16004	1	0.313686	0.322417	0.466564	no
1	MMUGID_00000692	Fn1	0	-	-	97.7467	269.193	1.45219	1	0.0979021	0.101419	0.200391	no
14	MMUGID_00000693	Gm15516	0	-	-	0.03	2.06	1.57089	0	1	1	1	no
5	MMUGID_00000694	Rps16-ps2	0	-	-	20.96	150.817	2.78938	1	0.012987	0.00595414	0.0216913	yes
14	MMUGID_00000695	DQ719003	0	-	-	0	0	0	0	1	1	1	no
9	MMUGID_00000696	2900052N01Rik	0	-	-	0	0	0	0	1	1	1	no
8	MMUGID_00000697	Mylk3	0	-	-	13.7533	0	-3.88297	1	0.04995	0.0521098	0.120082	no
19	MMUGID_00000698	Rnaseh2c	0	-	-	38.41	46.9333	0.282468	1	0.692308	0.710563	0.80523	no
14	MMUGID_00000699	Gm3512	0	-	-	0	0	0	0	1	1	1	no
18	MMUGID_00000700	Gm23954	0	-	-	0	0	0	0	1	1	1	no
4	MMUGID_00000701	Gm12596	0	-	-	0	0	0	0	1	1	1	no
3	MMUGID_00000702	Lingo4	0	-	-	0	1.31333	1.20997	0	1	1	1	no
3	MMUGID_00000703	Ctbs	0	-	-	225.347	1.71333	-6.38232	1	0.000999001	9.65458e-06	0.000117746	yes
17	MMUGID_00000704	DQ697752	0	-	-	0	0	0	0	1	1	1	no
X	MMUGID_00000705	Gm15174	0	-	-	0	0	0	0	1	1	1	no
11	MMUGID_00000706	Rpl23a-ps2	0	-	-	0	9.99667	3.45899	0	1	1	1	no
6	MMUGID_00000707	Tas2r113	0	-	-	0	0	0	0	1	1	1	no
17	MMUGID_00000708	Gm24813	0	-	-	0	0	0	0	1	1	1	no
X	MMUGID_00000709	Tmsb15b2	0	-	-	0.22	0	-0.286881	0	1	1	1	no
6	MMUGID_00000710	Cd27	0	-	-	0	15.7933	4.06982	0	1	1	1	no
5	MMUGID_00000711	4930405H06Rik	0	-	-	0	0	0	0	1	1	1	no
15	MMUGID_00000712	Creld2	0	-	-	664.163	1011.73	0.606464	1	0.467532	0.483128	0.619281	no
6	MMUGID_00000713	AK087755	0	-	-	16.2267	0.303333	-3.72437	0	1	1	1	no
14	MMUGID_00000714	Lgals3	0	-	-	17.9733	2.50333	-2.43717	0	1	1	1	no
3	MMUGID_00000715	Car14	0	-	-	1.4	7.20667	1.77376	0	1	1	1	no
3	MMUGID_00000716	Gm16232	0	-	-	0	0	0	0	1	1	1	no
1	MMUGID_00000717	Lrrc52	0	-	-	0	0	0	0	1	1	1	no
1	MMUGID_00000718	Rpl5-ps1	0	-	-	3.14333	47.97	3.56303	1	0.004995	0.0041347	0.0160996	yes
2	MMUGID_00000719	DQ690894	0	-	-	0	0	0	0	1	1	1	no
3	MMUGID_00000720	Gm25347	0	-	-	0	0	0	0	1	1	1	no
16	MMUGID_00000721	Ncam2	0	-	-	0.456667	0	-0.542671	0	1	1	1	no
10	MMUGID_00000722	Ccdc105	0	-	-	125.797	0.986667	-5.99602	1	0.000999001	1.24498e-05	0.00014491	yes
2	MMUGID_00000723	Gm11456	0	-	-	0	0.0166667	0.0238467	0	1	1	1	no
11	MMUGID_00000724	C330019F10Rik	0	-	-	0	0.376667	0.461179	0	1	1	1	no
9	MMUGID_00000725	Fam46a	0	-	-	0	55.83	5.82858	1	0.00699301	0.00150779	0.00704518	yes
11	MMUGID_00000726	Wnt9b	0	-	-	0	0	0	0	1	1	1	no
8	MMUGID_00000727	Cacna1a	0	-	-	1.28333	5.85333	1.58566	0	1	1	1	no
13	MMUGID_00000728	Apoo-ps	0	-	-	266.637	15.04	-4.06053	1	0.000999001	0.000174905	0.00124035	yes
6	MMUGID_00000729	Gm13859	0	-	-	0	0	0	0	1	1	1	no
4	MMUGID_00000730	Crocc	0	-	-	1.21667	43.1667	4.31649	1	0.003996	0.00194824	0.00872419	yes
17	MMUGID_00000731	DQ723401	0	-	-	0	0	0	0	1	1	1	no
17	MMUGID_00000732	Gm23203	0	-	-	0	0	0	0	1	1	1	no
2	MMUGID_00000733	Ncoa6	0	-	-	10584.6	11235.3	0.0860677	1	0.943057	0.939923	0.963164	no
1	MMUGID_00000734	Olfr1416	0	-	-	0	0	0	0	1	1	1	no
9	MMUGID_00000735	Cd3d	0	-	-	0.116667	0.3	0.219313	0	1	1	1	no
X	MMUGID_00000736	Gm6335	0	-	-	2.76333	1.98667	-0.333475	0	1	1	1	no
18	MMUGID_00000737	Spink7	0	-	-	0	0	0	0	1	1	1	no
8	MMUGID_00000738	Gm22846	0	-	-	0	0	0	0	1	1	1	no
8	MMUGID_00000739	Gm16177	0	-	-	0	0	0	0	1	1	1	no
5	MMUGID_00000740	6330418K02Rik	0	-	-	0	0.39	0.475085	0	1	1	1	no
7	MMUGID_00000741	Slc28a1	0	-	-	0.53	0.89	0.304855	0	1	1	1	no
2	MMUGID_00000742	Sdc4	0	-	-	4.15667	6.07	0.455271	0	1	1	1	no
5	MMUGID_00000743	Gm15626	0	-	-	0	0	0	0	1	1	1	no
6	MMUGID_00000744	Olfr449	0	-	-	0	0	0	0	1	1	1	no
6	MMUGID_00000745	Foxm1	0	-	-	2256.87	2923.53	0.373242	1	0.674326	0.680551	0.783925	no
6	MMUGID_00000746	Gm7571	0	-	-	0.873333	0.533333	-0.288936	0	1	1	1	no
15	MMUGID_00000747	Tex33	0	-	-	0	0	0	0	1	1	1	no
4	MMUGID_00000748	Gm13075	0	-	-	0.213333	0.393333	0.199564	0	1	1	1	no
12	MMUGID_00000749	Gm22908	0	-	-	0.0533333	0	-0.0749621	0	1	1	1	no
5	MMUGID_00000750	Pxmp2	0	-	-	5.45667	138.32	4.43147	1	0.000999001	0.000399186	0.00242399	yes
7	MMUGID_00000751	Vmn1r56	0	-	-	0.276667	0	-0.352382	0	1	1	1	no
16	MMUGID_00000752	Boc	0	-	-	0.596667	1.56667	0.684833	0	1	1	1	no
5	MMUGID_00000753	Gm13821	0	-	-	0	0	0	0	1	1	1	no
6	MMUGID_00000754	Fam115a	0	-	-	3.37333	10.3867	1.38054	0	1	1	1	no
2	MMUGID_00000755	Gm14122	0	-	-	3.07	28.6533	2.86509	1	0.014985	0.0246332	0.0668791	no
9	MMUGID_00000756	Gm7628	0	-	-	0.226667	0.366667	0.155918	0	1	1	1	no
1	MMUGID_00000757	Gm25180	0	-	-	0	0	0	0	1	1	1	no
8	MMUGID_00000758	AF366264	0	-	-	11.82	10.94	-0.102593	0	1	1	1	no
2	MMUGID_00000759	Cpxm1	0	-	-	0.24	0	-0.31034	0	1	1	1	no
11	MMUGID_00000760	Gm12013	0	-	-	1.26333	50.13	4.49765	1	0.003996	0.000581765	0.00327537	yes
8	MMUGID_00000761	Gm26905	0	-	-	0.37	0	-0.454176	0	1	1	1	no
11	MMUGID_00000762	Eral1	0	-	-	13.3867	299.437	4.38426	1	0.000999001	0.000146083	0.00107037	yes
9	MMUGID_00000763	Gm8884	0	-	-	0	0	0	0	1	1	1	no
5	MMUGID_00000764	4930572K03Rik	0	-	-	0	0	0	0	1	1	1	no
7	MMUGID_00000765	Olfr714	0	-	-	0	0	0	0	1	1	1	no
14	MMUGID_00000766	AK043219	0	-	-	1.13	0	-1.09085	0	1	1	1	no
13	MMUGID_00000767	AB351889	0	-	-	0	0	0	0	1	1	1	no
4	MMUGID_00000768	Slfnl1	0	-	-	0	0	0	0	1	1	1	no
15	MMUGID_00000769	Slc4a8	0	-	-	719.16	74.31	-3.2574	1	0.002997	0.000696618	0.0037724	yes
5	MMUGID_00000770	Gm8890	0	-	-	0.196667	0.0866667	-0.139112	0	1	1	1	no
1	MMUGID_00000771	Slc19a2	0	-	-	2.62667	18.5067	2.42725	0	1	1	1	no
6	MMUGID_00000772	Dlx6os2	0	-	-	0	0	0	0	1	1	1	no
X	MMUGID_00000773	AK135675	0	-	-	12.0267	16.32	0.410971	1	0.76024	0.745824	0.831614	no
2	MMUGID_00000774	4933433P16Rik	0	-	-	0	0	0	0	1	1	1	no
2	MMUGID_00000775	Pdyn	0	-	-	0.51	0	-0.594549	0	1	1	1	no
10	MMUGID_00000776	Fam13c	0	-	-	1714.21	269.43	-2.66506	1	0.001998	0.00121793	0.00595824	yes
11	MMUGID_00000777	Tex2	0	-	-	52.6033	634.437	3.56735	1	0.002997	0.000477151	0.00280197	yes
5	MMUGID_00000778	Nkx6-1	0	-	-	0.663333	2.95	1.24778	0	1	1	1	no
8	MMUGID_00000779	Gm24159	0	-	-	0	0	0	0	1	1	1	no
10	MMUGID_00000780	Frk	0	-	-	287.407	14.0367	-4.26155	1	0.001998	0.0021802	0.00956218	yes
7	MMUGID_00000781	Psg21	0	-	-	3.06	0.643333	-1.30485	0	1	1	1	no
3	MMUGID_00000782	Rpl32-ps	0	-	-	5.88	33.5667	2.3289	1	0.045954	0.0490497	0.114511	no
X	MMUGID_00000783	Cdk16	0	-	-	2340.53	2142.56	-0.127438	1	0.882118	0.888224	0.928688	no
1	MMUGID_00000784	1700112H15Rik	0	-	-	3.73333	0	-2.24286	0	1	1	1	no
4	MMUGID_00000785	D130007C19Rik	0	-	-	0.03	4.91	2.52051	0	1	1	1	no
13	MMUGID_00000786	Secisbp2	0	-	-	343.24	168.97	-1.01813	1	0.393606	0.405407	0.547084	no
6	MMUGID_00000787	DQ722920	0	-	-	0	0	0	0	1	1	1	no
16	MMUGID_00000788	Gm15553	0	-	-	0	0	0	0	1	1	1	no
5	MMUGID_00000789	DQ552253	0	-	-	0	0	0	0	1	1	1	no
8	MMUGID_00000790	Gm26132	0	-	-	0	0	0	0	1	1	1	no
11	MMUGID_00000791	Gm12178	0	-	-	7.98	1.23333	-2.00752	0	1	1	1	no
7	MMUGID_00000792	Gm10679	0	-	-	10.33	1.83667	-1.99788	0	1	1	1	no
12	MMUGID_00000793	Gm20613	0	-	-	0	0	0	0	1	1	1	no
7	MMUGID_00000794	Olfr597	0	-	-	0	0	0	0	1	1	1	no
12	MMUGID_00000795	Gm22230	0	-	-	0	0	0	0	1	1	1	no
19	MMUGID_00000796	Ppapdc2	0	-	-	644.723	266.613	-1.27077	0	1	1	1	no
13	MMUGID_00000797	Gm11365	0	-	-	0	0	0	0	1	1	1	no
1	MMUGID_00000798	Gm9929	0	-	-	2.25333	1.59	-0.328967	0	1	1	1	no
2	MMUGID_00000799	Gm14159	0	-	-	0	0	0	0	1	1	1	no
16	MMUGID_00000800	Gm17799	0	-	-	0.00666667	0.306667	0.376305	0	1	1	1	no
8	MMUGID_00000801	RP23-394M5.2	0	-	-	0	0	0	0	1	1	1	no
7	MMUGID_00000802	Rhcg	0	-	-	0	21.2133	4.47335	0	1	1	1	no
2	MMUGID_00000803	Myef2	0	-	-	974.307	1802.64	0.886981	1	0.28971	0.290089	0.432855	no
17	MMUGID_00000804	DQ691820	0	-	-	0	0	0	0	1	1	1	no
5	MMUGID_00000805	Gm26897	0	-	-	0	0	0	0	1	1	1	no
10	MMUGID_00000806	DQ701154	0	-	-	0	0	0	0	1	1	1	no
6	MMUGID_00000807	Fam3c	0	-	-	648.213	386.24	-0.745465	1	0.412587	0.413295	0.554797	no
14	MMUGID_00000808	Zfp395	0	-	-	0.406667	19.06	3.83397	0	1	1	1	no
6	MMUGID_00000809	Arf5	0	-	-	46.36	3.72333	-3.32579	0	1	1	1	no
3	MMUGID_00000810	Gm12400	0	-	-	0	0	0	0	1	1	1	no
1	MMUGID_00000811	DQ542047	0	-	-	0	0	0	0	1	1	1	no
2	MMUGID_00000812	Gm13665	0	-	-	0.0466667	1.33	1.15453	0	1	1	1	no
15	MMUGID_00000813	Tbc1d22a	0	-	-	0.0366667	98.3433	6.5824	1	0.000999001	3.17533e-05	0.000308363	yes
19	MMUGID_00000814	Gm8975	0	-	-	0	0.0866667	0.119909	0	1	1	1	no
1	MMUGID_00000815	Gm17644	0	-	-	15.7667	2.11667	-2.42752	0	1	1	1	no
9	MMUGID_00000816	Dalrd3	0	-	-	9.26333	118.357	3.53971	1	0.004995	0.00299455	0.0123512	yes
X	MMUGID_00000817	Gm14972	0	-	-	0	0	0	0	1	1	1	no
13	MMUGID_00000818	Dbn1	0	-	-	3.43667	5.61333	0.575901	1	0.646354	0.646025	0.755321	no
11	MMUGID_00000819	Slc22a4	0	-	-	0	0	0	0	1	1	1	no
17	MMUGID_00000820	DQ546833	0	-	-	0	0	0	0	1	1	1	no
7	MMUGID_00000821	Capns1	0	-	-	1328.23	273.31	-2.27671	1	0.013986	0.00968782	0.0319369	yes
2	MMUGID_00000822	Gm14054	0	-	-	0	0	0	0	1	1	1	no
8	MMUGID_00000823	Rad23a	0	-	-	29.7833	37.8233	0.334775	1	0.721279	0.745762	0.831614	no
6	MMUGID_00000824	Igkv5-45	0	-	-	0	0	0	0	1	1	1	no
10	MMUGID_00000825	mmu-mir-7662	0	-	-	0	0	0	0	1	1	1	no
2	MMUGID_00000826	Gm14014	0	-	-	0	0	0	0	1	1	1	no
16	MMUGID_00000827	4930478L05Rik	0	-	-	4.21333	9.05667	0.947874	0	1	1	1	no
12	MMUGID_00000828	5S_rRNA	0	-	-	0	0	0	0	1	1	1	no
9	MMUGID_00000829	DQ700608	0	-	-	0	0	0	0	1	1	1	no
9	MMUGID_00000830	Fbxw18	0	-	-	3388.15	417.143	-3.01885	1	0.001998	0.000439791	0.00262643	yes
8	MMUGID_00000831	Gm24312	0	-	-	0	0	0	0	1	1	1	no
7	MMUGID_00000832	Gm25499	0	-	-	0	0	0	0	1	1	1	no
9	MMUGID_00000833	Htr1b	0	-	-	2.41333	1.12	-0.687117	0	1	1	1	no
16	MMUGID_00000834	A830060N17	0	-	-	0	0	0	0	1	1	1	no
13	MMUGID_00000835	Eci2	0	-	-	181.03	103.973	-0.794153	1	0.387612	0.391089	0.53324	no
16	MMUGID_00000836	Mis18a	0	-	-	514.073	1315.27	1.3536	1	0.115884	0.111864	0.215243	no
14	MMUGID_00000837	Rbm26	0	-	-	5523.14	3501.64	-0.657306	1	0.407592	0.417574	0.558524	no
6	MMUGID_00000838	Gm22763	0	-	-	0	0	0	0	1	1	1	no
17	MMUGID_00000839	Trim39	0	-	-	155.597	451.12	1.52965	1	0.163836	0.183543	0.310794	no
7	MMUGID_00000840	Gm18354	0	-	-	0.00666667	20.6133	4.42426	0	1	1	1	no
12	MMUGID_00000841	Gm20036	0	-	-	3.08333	0	-2.02975	0	1	1	1	no
X	MMUGID_00000842	Gm14901	0	-	-	0	0	0	0	1	1	1	no
16	MMUGID_00000843	D930030I03Rik	0	-	-	45.27	10.45	-2.01473	0	1	1	1	no
6	MMUGID_00000844	Adipor2	0	-	-	66.01	108.793	0.712342	1	0.68032	0.695155	0.795118	no
4	MMUGID_00000845	Ifna6	0	-	-	0	0	0	0	1	1	1	no
6	MMUGID_00000846	Vopp1	0	-	-	0.47	1.49667	0.764187	0	1	1	1	no
1	MMUGID_00000847	Gm15699	0	-	-	0	0	0	0	1	1	1	no
11	MMUGID_00000848	Vtn	0	-	-	8.43667	0.223333	-2.94746	0	1	1	1	no
2	MMUGID_00000849	Trp53tg5	0	-	-	0	0.943333	0.958533	0	1	1	1	no
4	MMUGID_00000850	Gm24796	0	-	-	0	0	0	0	1	1	1	no
14	MMUGID_00000851	Gm7925	0	-	-	0	0	0	0	1	1	1	no
4	MMUGID_00000852	Ptchd2	0	-	-	0.603333	2.06667	0.935597	0	1	1	1	no
9	MMUGID_00000853	Tirap	0	-	-	172.91	84.6967	-1.02103	1	0.297702	0.311767	0.455282	no
4	MMUGID_00000854	Gm12935	0	-	-	0	0	0	0	1	1	1	no
2	MMUGID_00000855	Cstad	0	-	-	0	0	0	0	1	1	1	no
16	MMUGID_00000856	Olfr167	0	-	-	0	0	0	0	1	1	1	no
11	MMUGID_00000857	Myo15	0	-	-	1.12	1.27333	0.100745	0	1	1	1	no
4	MMUGID_00000858	DQ556009	0	-	-	0	0	0	0	1	1	1	no
19	MMUGID_00000859	Gm22646	0	-	-	0	0.0266667	0.0379679	0	1	1	1	no
9	MMUGID_00000860	mmu-mir-6385	0	-	-	0	0	0	0	1	1	1	no
X	MMUGID_00000861	Gm14923	0	-	-	0	0	0	0	1	1	1	no
18	MMUGID_00000862	BC053977	0	-	-	0	0.0366667	0.0519521	0	1	1	1	no
11	MMUGID_00000863	Tbc1d10a	0	-	-	27.8867	7.41	-1.78023	0	1	1	1	no
3	MMUGID_00000864	Vmn2r-ps13	0	-	-	0	0	0	0	1	1	1	no
16	MMUGID_00000865	Gm4279	0	-	-	0	0	0	0	1	1	1	no
9	MMUGID_00000866	Gm16262	0	-	-	0	0	0	0	1	1	1	no
1	MMUGID_00000867	Mir128-1	0	-	-	0	2.98	1.99277	0	1	1	1	no
9	MMUGID_00000868	Olfr888	0	-	-	0.0233333	0	-0.0332762	0	1	1	1	no
17	MMUGID_00000869	DQ710036	0	-	-	0	0	0	0	1	1	1	no
11	MMUGID_00000870	Wbp2	0	-	-	641.897	519.673	-0.304208	1	0.83017	0.825353	0.887921	no
1	MMUGID_00000871	Stat1	0	-	-	3.84667	29.26	2.64235	0	1	1	1	no
19	MMUGID_00000872	4930481A15Rik	0	-	-	0.0333333	2.45333	1.74068	0	1	1	1	no
12	MMUGID_00000873	Gm25414	0	-	-	0	0	0	0	1	1	1	no
12	MMUGID_00000874	Cdca7l	0	-	-	443.997	120.623	-1.87137	1	0.0649351	0.0710212	0.152558	no
18	MMUGID_00000875	Prob1	0	-	-	0.163333	5.43333	2.4673	0	1	1	1	no
13	MMUGID_00000876	Gm24999	0	-	-	0	0	0	0	1	1	1	no
10	MMUGID_00000877	DQ564368	0	-	-	0	0	0	0	1	1	1	no
9	MMUGID_00000878	AK043886	0	-	-	0	0	0	0	1	1	1	no
7	MMUGID_00000879	Gm7693	0	-	-	0.0233333	0	-0.0332762	0	1	1	1	no
3	MMUGID_00000880	Amy2a2	0	-	-	0	0	0	0	1	1	1	no
7	MMUGID_00000881	DQ716482	0	-	-	0	0	0	0	1	1	1	no
JH584294.1	MMUGID_00000882	DQ558043	0	-	-	0	0	0	0	1	1	1	no
X	MMUGID_00000883	1700011M02Rik	0	-	-	6.86	0	-2.97453	0	1	1	1	no
1	MMUGID_00000884	3110045C21Rik	0	-	-	19.8633	0.146667	-4.18545	0	1	1	1	no
2	MMUGID_00000885	Soga1	0	-	-	0	0.423333	0.509274	0	1	1	1	no
16	MMUGID_00000886	Gm27001	0	-	-	0	0	0	0	1	1	1	no
10	MMUGID_00000887	Gm23023	0	-	-	0	0	0	0	1	1	1	no
5	MMUGID_00000888	DQ550377	0	-	-	0	0	0	0	1	1	1	no
11	MMUGID_00000889	Cnp	0	-	-	33.1333	12.9367	-1.2923	1	0.361638	0.357186	0.500222	no
7	MMUGID_00000890	Timm10b	0	-	-	41.5133	4.92667	-2.84262	0	1	1	1	no
5	MMUGID_00000891	Hmgn2-ps1	0	-	-	0	0	0	0	1	1	1	no
2	MMUGID_00000892	Gm14093	0	-	-	0	0	0	0	1	1	1	no
1	MMUGID_00000893	Gm16897	0	-	-	0	2.68333	1.88101	0	1	1	1	no
16	MMUGID_00000894	Olfr199	0	-	-	0	0	0	0	1	1	1	no
11	MMUGID_00000895	Gm11624	0	-	-	1.08333	1.85	0.452068	0	1	1	1	no
8	MMUGID_00000896	BC056474	0	-	-	792.79	458.633	-0.788274	1	0.463536	0.466089	0.604166	no
17	MMUGID_00000897	Vmn2r-ps118	0	-	-	0	0	0	0	1	1	1	no
3	MMUGID_00000898	Dennd2d	0	-	-	0	0	0	0	1	1	1	no
3	MMUGID_00000899	Cth	0	-	-	303.16	1288.55	2.08397	1	0.018981	0.0185168	0.0534513	no
9	MMUGID_00000900	Esam	0	-	-	0.333333	0	-0.415037	0	1	1	1	no
4	MMUGID_00000901	Gm13158	0	-	-	0.863333	0.38	-0.433218	0	1	1	1	no
11	MMUGID_00000902	Mfap3	0	-	-	453.087	258.133	-0.809273	1	0.324675	0.328184	0.472418	no
14	MMUGID_00000903	Olfr741	0	-	-	0	0	0	0	1	1	1	no
7	MMUGID_00000904	E230029C05Rik	0	-	-	0.0233333	48.27	5.58936	1	0.001998	0.000478704	0.00280856	yes
13	MMUGID_00000905	Gm25186	0	-	-	0	0	0	0	1	1	1	no
2	MMUGID_00000906	Gm22635	0	-	-	0	0	0	0	1	1	1	no
3	MMUGID_00000907	Tmod4	0	-	-	4.70333	1.43	-1.23085	0	1	1	1	no
11	MMUGID_00000908	Pgs1	0	-	-	1554.58	517.327	-1.58552	1	0.0609391	0.0586349	0.131577	no
6	MMUGID_00000909	Abtb1	0	-	-	20.8933	1.21	-3.30837	0	1	1	1	no
9	MMUGID_00000910	Fbxw24	0	-	-	11367.7	883.633	-3.68384	1	0.000999001	1.3736e-05	0.000155703	yes
10	MMUGID_00000911	4933416C03Rik	0	-	-	0	0	0	0	1	1	1	no
7	MMUGID_00000912	Gm26223	0	-	-	0	0	0	0	1	1	1	no
9	MMUGID_00000913	Dzip1l	0	-	-	4.08333	1.19	-1.21484	0	1	1	1	no
5	MMUGID_00000914	Cux2	0	-	-	312.273	303.18	-0.0424967	1	0.98002	0.988085	0.992892	no
4	MMUGID_00000915	Lrrc38	0	-	-	0	2.59333	1.84532	0	1	1	1	no
13	MMUGID_00000916	Tubb2b	0	-	-	553.873	42.1667	-3.68417	1	0.000999001	5.32017e-05	0.000469168	yes
5	MMUGID_00000917	Zfp498	0	-	-	0.08	4.97333	2.4675	0	1	1	1	no
5	MMUGID_00000918	DQ558161	0	-	-	0	0	0	0	1	1	1	no
10	MMUGID_00000919	DQ547182	0	-	-	0	0	0	0	1	1	1	no
5	MMUGID_00000920	Epgn	0	-	-	0	0.293333	0.371094	0	1	1	1	no
18	MMUGID_00000921	Snx24	0	-	-	2.71	80.8267	4.46308	0	1	1	1	no
X	MMUGID_00000922	Gm7722	0	-	-	0.0133333	0.806667	0.834222	0	1	1	1	no
17	MMUGID_00000923	4930511I11Rik	0	-	-	4.43	89.5433	4.05958	1	0.000999001	0.00309229	0.012674	yes
19	MMUGID_00000924	Gm26874	0	-	-	0	0	0	0	1	1	1	no
10	MMUGID_00000925	Parpbp	0	-	-	6.85667	33.7567	2.1453	1	0.118881	0.1176	0.223765	no
8	MMUGID_00000926	Gm9814	0	-	-	0.67	0	-0.739848	0	1	1	1	no
5	MMUGID_00000927	DQ704524	0	-	-	0	0	0	0	1	1	1	no
17	MMUGID_00000928	DQ723457	0	-	-	0	0	0	0	1	1	1	no
4	MMUGID_00000929	Cyp2j13	0	-	-	0	0	0	0	1	1	1	no
1	MMUGID_00000930	Dnah7a	0	-	-	542.75	187.807	-1.52603	1	0.0509491	0.056262	0.127535	no
11	MMUGID_00000931	JA187517	0	-	-	0	0	0	0	1	1	1	no
7	MMUGID_00000932	Vmn1r61	0	-	-	0.16	0.01	-0.19977	0	1	1	1	no
4	MMUGID_00000933	Gm9506	0	-	-	0.306667	0.0466667	-0.320089	0	1	1	1	no
8	MMUGID_00000934	Gm26832	0	-	-	0	0	0	0	1	1	1	no
11	MMUGID_00000935	Serpinf2	0	-	-	0	0.22	0.286881	0	1	1	1	no
13	MMUGID_00000936	Gm17617	0	-	-	0	0	0	0	1	1	1	no
10	MMUGID_00000937	DQ706219	0	-	-	0	0	0	0	1	1	1	no
4	MMUGID_00000938	Gm12819	0	-	-	0	0	0	0	1	1	1	no
11	MMUGID_00000939	5S_rRNA	0	-	-	0	0	0	0	1	1	1	no
7	MMUGID_00000940	Olfr619	0	-	-	0	0	0	0	1	1	1	no
4	MMUGID_00000941	Gm23634	0	-	-	0	0	0	0	1	1	1	no
GL456221.1	MMUGID_00000942	AC132444.3	0	-	-	0	0	0	0	1	1	1	no
4	MMUGID_00000943	1700022I11Rik	0	-	-	0.506667	0.893333	0.329568	0	1	1	1	no
17	MMUGID_00000944	Psmb9	0	-	-	6.59	0	-2.9241	0	1	1	1	no
11	MMUGID_00000945	Acaca	0	-	-	72.4167	197.887	1.43777	1	0.104895	0.104949	0.2054	no
8	MMUGID_00000946	Pdlim3	0	-	-	13.1867	1.36667	-2.58361	0	1	1	1	no
X	MMUGID_00000947	Gm6952	0	-	-	0	0	0	0	1	1	1	no
11	MMUGID_00000948	Spaca3	0	-	-	0	0	0	0	1	1	1	no
2	MMUGID_00000949	Stk35	0	-	-	2814.19	2150.23	-0.388074	1	0.617383	0.632671	0.744592	no
14	MMUGID_00000950	DQ541435	0	-	-	0	0	0	0	1	1	1	no
8	MMUGID_00000951	AK145481	0	-	-	0	0	0	0	1	1	1	no
12	MMUGID_00000952	Ighv4-1	0	-	-	0	0	0	0	1	1	1	no
6	MMUGID_00000953	AB350795	0	-	-	0	0	0	0	1	1	1	no
5	MMUGID_00000954	Gm22755	0	-	-	0	0	0	0	1	1	1	no
14	MMUGID_00000955	DQ701777	0	-	-	0	0	0	0	1	1	1	no
11	MMUGID_00000956	Gm26070	0	-	-	0	0	0	0	1	1	1	no
7	MMUGID_00000957	Ceacam9	0	-	-	0	12.7633	3.78276	0	1	1	1	no
5	MMUGID_00000958	Lhx5	0	-	-	0.753333	0	-0.8101	0	1	1	1	no
7	MMUGID_00000959	Gm21974	0	-	-	280.413	72.6067	-1.93478	1	0.02997	0.0262121	0.0701705	no
6	MMUGID_00000960	DQ712591	0	-	-	0	0	0	0	1	1	1	no
14	MMUGID_00000961	FJ188407	0	-	-	0.03	0	-0.0426443	0	1	1	1	no
6	MMUGID_00000962	Erc1	0	-	-	374.057	1391.91	1.89293	1	0.025974	0.0254365	0.0686021	no
4	MMUGID_00000963	Gm26355	0	-	-	0	0	0	0	1	1	1	no
7	MMUGID_00000964	U2af1l4	0	-	-	110.677	25.13	-2.09555	1	0.033966	0.0232276	0.0638008	no
10	MMUGID_00000965	Cnksr3	0	-	-	205.117	157.093	-0.382685	1	0.943057	0.941947	0.964168	no
16	MMUGID_00000966	4930435E12Rik	0	-	-	0	0	0	0	1	1	1	no
8	MMUGID_00000967	JA187517	0	-	-	0	0	0	0	1	1	1	no
X	MMUGID_00000968	AB350709	0	-	-	0	0	0	0	1	1	1	no
10	MMUGID_00000969	4930483K19Rik	0	-	-	0.02	0.02	0	0	1	1	1	no
2	MMUGID_00000970	Cd59b	0	-	-	6.40667	3.20333	-0.817291	0	1	1	1	no
18	MMUGID_00000971	DQ717065	0	-	-	0	0	0	0	1	1	1	no
12	MMUGID_00000972	Acot2	0	-	-	5.33667	0.906667	-1.73267	0	1	1	1	no
7	MMUGID_00000973	Olfr583	0	-	-	0	0	0	0	1	1	1	no
6	MMUGID_00000974	1700031F10Rik	0	-	-	0	0	0	0	1	1	1	no
10	MMUGID_00000975	Gm22911	0	-	-	0.00333333	0	-0.00480099	0	1	1	1	no
13	MMUGID_00000976	Gmpr	0	-	-	84.8967	2.73333	-4.52407	0	1	1	1	no
11	MMUGID_00000977	Gm11417	0	-	-	0	0	0	0	1	1	1	no
14	MMUGID_00000978	A2ld1	0	-	-	6.19	43.7933	2.63922	0	1	1	1	no
8	MMUGID_00000979	Tcf25	0	-	-	1654.09	1089.81	-0.60151	1	0.598402	0.60919	0.726617	no
5	MMUGID_00000980	Ncf1	0	-	-	0	2.86667	1.95109	0	1	1	1	no
11	MMUGID_00000981	LOC629393	0	-	-	39.0733	32.5333	-0.257047	1	0.696304	0.705406	0.802576	no
9	MMUGID_00000982	Atp2c1	0	-	-	10227.7	2957.79	-1.78954	1	0.033966	0.0294005	0.0767685	no
18	MMUGID_00000983	Fam69c	0	-	-	0	0	0	0	1	1	1	no
X	MMUGID_00000984	Gm381	0	-	-	0	0	0	0	1	1	1	no
9	MMUGID_00000985	Tex9	0	-	-	137.257	26.8433	-2.31195	1	0.0529471	0.0460577	0.109111	no
11	MMUGID_00000986	DQ553243	0	-	-	0	0	0	0	1	1	1	no
7	MMUGID_00000987	Olfr467	0	-	-	0	0	0	0	1	1	1	no
17	MMUGID_00000988	Klhdc3	0	-	-	632.743	80.9	-2.95196	1	0.015984	0.0144291	0.0438809	yes
X	MMUGID_00000989	Gm14836	0	-	-	0	0	0	0	1	1	1	no
4	MMUGID_00000990	Smc2	0	-	-	462.527	1548.51	1.74109	1	0.144855	0.141916	0.258214	no
3	MMUGID_00000991	AI606473	0	-	-	0	0	0	0	1	1	1	no
1	MMUGID_00000992	JA187517	0	-	-	0	0	0	0	1	1	1	no
1	MMUGID_00000993	mmu-mir-8096	0	-	-	0	0	0	0	1	1	1	no
2	MMUGID_00000994	Dtwd1	0	-	-	19.2833	35.9867	0.866711	0	1	1	1	no
9	MMUGID_00000995	DQ711110	0	-	-	0	0	0	0	1	1	1	no
18	MMUGID_00000996	Gm24238	0	-	-	0	0	0	0	1	1	1	no
8	MMUGID_00000997	Rps26-ps1	0	-	-	3.77	207.69	5.45123	1	0.000999001	5.70268e-06	7.69802e-05	yes
1	MMUGID_00000998	Olfr1410	0	-	-	0	0	0	0	1	1	1	no
X	MMUGID_00000999	Ubqln2	0	-	-	184.167	353.293	0.93612	1	0.324675	0.327603	0.471894	no
GL456212.1	MMUGID_00001000	AB334932	0	-	-	0	0	0	0	1	1	1	no
X	MMUGID_00001001	Rps6ka6	0	-	-	3954.23	1780.71	-1.1505	1	0.164835	0.159739	0.281627	no
9	MMUGID_00001002	Paqr9	0	-	-	0	0	0	0	1	1	1	no
X	MMUGID_00001003	Arr3	0	-	-	0	16.4967	4.12901	0	1	1	1	no
Y	MMUGID_00001004	FJ541088	0	-	-	0	0	0	0	1	1	1	no
3	MMUGID_00001005	Gm23376	0	-	-	0	0	0	0	1	1	1	no
9	MMUGID_00001006	Zic1	0	-	-	3.6	0.266667	-1.8606	0	1	1	1	no
4	MMUGID_00001007	Tnfrsf18	0	-	-	0	8.05333	3.17845	0	1	1	1	no
1	MMUGID_00001008	AK163166	0	-	-	1.36333	32.8633	3.84083	0	1	1	1	no
5	MMUGID_00001009	Gm26648	0	-	-	46.16	171.4	1.87012	1	0.137862	0.141175	0.257218	no
2	MMUGID_00001010	DQ713554	0	-	-	0	0	0	0	1	1	1	no
19	MMUGID_00001011	Ccdc147	0	-	-	774.87	80.3967	-3.25277	1	0.002997	0.00143328	0.00675036	yes
16	MMUGID_00001012	2610015P09Rik	0	-	-	156.1	15.4033	-3.25962	0	1	1	1	no
11	MMUGID_00001013	Gm24036	0	-	-	0	0	0	0	1	1	1	no
6	MMUGID_00001014	Gm17034	0	-	-	0	0	0	0	1	1	1	no
1	MMUGID_00001015	Zfp648	0	-	-	0	0	0	0	1	1	1	no
2	MMUGID_00001016	Gm24893	0	-	-	0	0	0	0	1	1	1	no
11	MMUGID_00001017	Irgm1	0	-	-	1.35	5.56667	1.4825	0	1	1	1	no
5	MMUGID_00001018	Tlr1	0	-	-	49.5533	0	-5.65973	0	1	1	1	no
11	MMUGID_00001019	Gm23506	0	-	-	0	0	0	0	1	1	1	no
17	MMUGID_00001020	Gpank1	0	-	-	47.0833	445.343	3.21455	1	0.000999001	0.000179405	0.00126743	yes
9	MMUGID_00001021	Gpd1l	0	-	-	4276.92	11351.2	1.40798	1	0.0939061	0.0884072	0.180405	no
14	MMUGID_00001022	DQ554814	0	-	-	0	0	0	0	1	1	1	no
1	MMUGID_00001023	Scly	0	-	-	1.67	73.25	4.79748	1	0.001998	0.00107144	0.00536258	yes
10	MMUGID_00001024	1810014B01Rik	0	-	-	18.7233	16.3067	-0.188576	1	0.792208	0.815088	0.880739	no
10	MMUGID_00001025	AB339701	0	-	-	0	0	0	0	1	1	1	no
8	MMUGID_00001026	Gm15717	0	-	-	0	0	0	0	1	1	1	no
14	MMUGID_00001027	Trav12n-3	0	-	-	0	0	0	0	1	1	1	no
6	MMUGID_00001028	Tex37	0	-	-	0	0	0	0	1	1	1	no
2	MMUGID_00001029	Gm14252	0	-	-	0.323333	227.163	7.42975	1	0.000999001	2.57521e-07	5.82804e-06	yes
12	MMUGID_00001030	abParts	0	-	-	0	0	0	0	1	1	1	no
Y	MMUGID_00001031	Gm21869	0	-	-	0	0	0	0	1	1	1	no
7	MMUGID_00001032	AK083498	0	-	-	0.01	0.0966667	0.11877	0	1	1	1	no
16	MMUGID_00001033	Tm4sf19	0	-	-	0	0	0	0	1	1	1	no
11	MMUGID_00001034	Gm11648	0	-	-	0	0	0	0	1	1	1	no
4	MMUGID_00001035	S-adenosylmethionine decarboxylase 246	0	-	-	0.693333	3.88	1.52702	0	1	1	1	no
6	MMUGID_00001036	Vmn1r28	0	-	-	0	0	0	0	1	1	1	no
7	MMUGID_00001037	Plin1	0	-	-	0	3.95333	2.3084	0	1	1	1	no
1	MMUGID_00001038	AK038933	0	-	-	0.876667	0.373333	-0.450491	0	1	1	1	no
6	MMUGID_00001039	Ifltd1	0	-	-	0.233333	0	-0.302563	0	1	1	1	no
1	MMUGID_00001040	Bmpr2	0	-	-	6650.03	8018.89	0.270005	1	0.731269	0.734377	0.823051	no
X	MMUGID_00001041	Bcorl1	0	-	-	1005.67	700.217	-0.521654	1	0.546454	0.558866	0.683637	no
15	MMUGID_00001042	Gm10389	0	-	-	0.333333	0.606667	0.269033	0	1	1	1	no
1	MMUGID_00001043	2310016D23Rik	0	-	-	0.613333	0	-0.690045	0	1	1	1	no
2	MMUGID_00001044	Gm11009	0	-	-	0.993333	0.0566667	-0.915663	0	1	1	1	no
16	MMUGID_00001045	Rtn4r	0	-	-	36.2567	1.70667	-3.78291	0	1	1	1	no
9	MMUGID_00001046	Gm24338	0	-	-	0	0	0	0	1	1	1	no
1	MMUGID_00001047	Ap1s3	0	-	-	97.2333	323.93	1.72584	1	0.108891	0.104071	0.204297	no
17	MMUGID_00001048	Ptcra	0	-	-	0.203333	25.4333	4.45725	0	1	1	1	no
2	MMUGID_00001049	DQ702626	0	-	-	0	0	0	0	1	1	1	no
14	MMUGID_00001050	Gm3005	0	-	-	0	0.0266667	0.0379679	0	1	1	1	no
4	MMUGID_00001051	Gm11227	0	-	-	1.20333	0.146667	-0.942242	0	1	1	1	no
2	MMUGID_00001052	Gm14323	0	-	-	0.113333	7.91	3.00054	1	0.161838	0.166654	0.290163	no
12	MMUGID_00001053	Mgat2	0	-	-	11.52	1493.46	6.89924	1	0.000999001	2.70593e-07	6.07108e-06	yes
3	MMUGID_00001054	AK172713	0	-	-	0	0	0	0	1	1	1	no
11	MMUGID_00001055	Tenm2	0	-	-	0.26	7.04667	2.67497	0	1	1	1	no
7	MMUGID_00001056	DQ562327	0	-	-	0	0	0	0	1	1	1	no
2	MMUGID_00001057	Slc38a11	0	-	-	10.7267	0.0366667	-3.49977	0	1	1	1	no
11	MMUGID_00001058	Gm12204	0	-	-	0	0.0633333	0.0885939	0	1	1	1	no
13	MMUGID_00001059	Gm11358	0	-	-	0	0	0	0	1	1	1	no
1	MMUGID_00001060	AK133142	0	-	-	1.01	76.43	5.26763	1	0.000999001	0.000122109	0.000927617	yes
11	MMUGID_00001061	Myo19	0	-	-	482.22	1215.6	1.33211	1	0.132867	0.130105	0.242246	no
14	MMUGID_00001062	Ptk2b	0	-	-	78.7567	4.49333	-3.85985	0	1	1	1	no
7	MMUGID_00001063	Zfp788	0	-	-	424.25	502.923	0.244893	1	0.731269	0.745851	0.831614	no
7	MMUGID_00001064	Gm22707	0	-	-	0	0	0	0	1	1	1	no
15	MMUGID_00001065	4930447A16Rik	0	-	-	0	0	0	0	1	1	1	no
2	MMUGID_00001066	Gm13713	0	-	-	0.296667	0.953333	0.591131	0	1	1	1	no
7	MMUGID_00001067	Olfr711	0	-	-	0	0	0	0	1	1	1	no
X	MMUGID_00001068	Gm15211	0	-	-	0	0	0	0	1	1	1	no
9	MMUGID_00001069	Ip6k2	0	-	-	464.617	10.0933	-5.39138	1	0.000999001	4.37277e-05	0.000402685	yes
8	MMUGID_00001070	Defb34	0	-	-	0	0	0	0	1	1	1	no
X	MMUGID_00001071	Sept6	0	-	-	86	7.82333	-3.30162	0	1	1	1	no
7	MMUGID_00001072	RP23-263E7.6	0	-	-	0.01	0.12	0.149143	0	1	1	1	no
17	MMUGID_00001073	Pja2	0	-	-	110.973	87.2467	-0.343542	1	0.703297	0.689623	0.790666	no
X	MMUGID_00001074	Nox1	0	-	-	104.32	6.84333	-3.74717	0	1	1	1	no
X	MMUGID_00001075	Gm14882	0	-	-	0	0	0	0	1	1	1	no
5	MMUGID_00001076	DQ547438	0	-	-	0	0	0	0	1	1	1	no
1	MMUGID_00001077	1700016L21Rik	0	-	-	0	0	0	0	1	1	1	no
17	MMUGID_00001078	Tulp4	0	-	-	1710.9	2091.16	0.2894	1	0.716284	0.729658	0.819523	no
11	MMUGID_00001079	AK171960	0	-	-	0.26	9.59667	3.07211	0	1	1	1	no
10	MMUGID_00001080	DQ702905	0	-	-	0	0	0	0	1	1	1	no
7	MMUGID_00001081	Knop1	0	-	-	3.29667	46.86	3.47753	1	0.00599401	0.00635818	0.0228581	yes
2	MMUGID_00001082	AK028782	0	-	-	0.956667	0	-0.968398	0	1	1	1	no
12	MMUGID_00001083	Mir1188	0	-	-	0	0	0	0	1	1	1	no
4	MMUGID_00001084	Gm12709	0	-	-	37.93	0	-5.28281	0	1	1	1	no
Y	MMUGID_00001085	Gm21794	0	-	-	0	0	0	0	1	1	1	no
X	MMUGID_00001086	Gm26952	0	-	-	0	1.71333	1.44007	0	1	1	1	no
7	MMUGID_00001087	RP23-51O3.8	0	-	-	0	0	0	0	1	1	1	no
2	MMUGID_00001088	Gm13560	0	-	-	0	0	0	0	1	1	1	no
7	MMUGID_00001089	Gm23917	0	-	-	0	0	0	0	1	1	1	no
7	MMUGID_00001090	Dhcr7	0	-	-	50.7833	328.75	2.67081	1	0.004995	0.00318792	0.0130045	yes
6	MMUGID_00001091	DQ712777	0	-	-	0	0	0	0	1	1	1	no
8	MMUGID_00001092	Cdh16	0	-	-	0	0	0	0	1	1	1	no
6	MMUGID_00001093	DQ693027	0	-	-	0	0	0	0	1	1	1	no
12	MMUGID_00001094	Dcaf5	0	-	-	2722.1	854.8	-1.6699	1	0.04995	0.0460902	0.109163	no
7	MMUGID_00001095	Fam53b	0	-	-	279.703	282.373	0.0136578	1	0.722278	0.752235	0.835851	no
4	MMUGID_00001096	Gm11902	0	-	-	0.156667	0.01	-0.195618	0	1	1	1	no
16	MMUGID_00001097	Rtp1	0	-	-	0	0	0	0	1	1	1	no
6	MMUGID_00001098	Gm22425	0	-	-	0	0	0	0	1	1	1	no
7	MMUGID_00001099	AK149279	0	-	-	0	0.0533333	0.0749621	0	1	1	1	no
GL456350.1	MMUGID_00001100	DQ548390	0	-	-	0	0	0	0	1	1	1	no
13	MMUGID_00001101	Ccnb1	0	-	-	6172.19	8134.01	0.398129	1	0.626374	0.617403	0.73312	no
2	MMUGID_00001102	Etohi1	0	-	-	23.0967	4.44667	-2.14539	1	0.0789211	0.0747491	0.158888	no
1	MMUGID_00001103	AB346812	0	-	-	0.143333	1.18	0.931082	0	1	1	1	no
2	MMUGID_00001104	DQ543008	0	-	-	0	0	0	0	1	1	1	no
3	MMUGID_00001105	Amy2a3	0	-	-	0.143333	0.0766667	-0.0866744	0	1	1	1	no
10	MMUGID_00001106	Gm22117	0	-	-	0	0	0	0	1	1	1	no
5	MMUGID_00001107	DQ707569	0	-	-	0	0	0	0	1	1	1	no
14	MMUGID_00001108	Olfr750	0	-	-	0	0	0	0	1	1	1	no
15	MMUGID_00001109	Parp10	0	-	-	0.193333	48.72	5.38076	0	1	1	1	no
3	MMUGID_00001110	AK136882	0	-	-	0	0	0	0	1	1	1	no
2	MMUGID_00001111	Gm14094	0	-	-	0.806667	0.146667	-0.655884	0	1	1	1	no
X	MMUGID_00001112	Astx1a	0	-	-	0	0.00333333	0.00480099	0	1	1	1	no
2	MMUGID_00001113	Card9	0	-	-	0.933333	0	-0.95109	0	1	1	1	no
Y	MMUGID_00001114	FJ541178	0	-	-	0	0	0	0	1	1	1	no
11	MMUGID_00001115	Asgr1	0	-	-	0	0	0	0	1	1	1	no
6	MMUGID_00001116	Gm24391	0	-	-	0	0	0	0	1	1	1	no
7	MMUGID_00001117	Nlrp2	0	-	-	1102.85	120.293	-3.18597	1	0.000999001	0.000767645	0.00409736	yes
16	MMUGID_00001118	Gm10247	0	-	-	0.33	11.17	3.19383	1	0.0969031	0.0939155	0.189007	no
X	MMUGID_00001119	Gm1140	0	-	-	3.28333	0	-2.09873	0	1	1	1	no
8	MMUGID_00001120	Gm7849	0	-	-	0.193333	0.683333	0.496324	0	1	1	1	no
13	MMUGID_00001121	BC075635	0	-	-	0	0	0	0	1	1	1	no
7	MMUGID_00001122	Gm22203	0	-	-	0	0	0	0	1	1	1	no
18	MMUGID_00001123	Pmaip1	0	-	-	6.64667	9.50667	0.458402	1	0.689311	0.697371	0.797021	no
14	MMUGID_00001124	AK086039	0	-	-	0.00333333	0.576667	0.652077	0	1	1	1	no
13	MMUGID_00001125	Ofcc1	0	-	-	0	0	0	0	1	1	1	no
4	MMUGID_00001126	Gm23845	0	-	-	0	0	0	0	1	1	1	no
4	MMUGID_00001127	Gm12451	0	-	-	0	0	0	0	1	1	1	no
4	MMUGID_00001128	AB351889	0	-	-	0	0	0	0	1	1	1	no
15	MMUGID_00001129	Gm25550	0	-	-	0	0	0	0	1	1	1	no
6	MMUGID_00001130	4930412F09Rik	0	-	-	0	0	0	0	1	1	1	no
17	MMUGID_00001131	Gm16317	0	-	-	1.01	0.0566667	-0.927675	0	1	1	1	no
10	MMUGID_00001132	Mir5615-1	0	-	-	0	0	0	0	1	1	1	no
4	MMUGID_00001133	Mup-ps19	0	-	-	0	0	0	0	1	1	1	no
9	MMUGID_00001134	Gm23048	0	-	-	0	0	0	0	1	1	1	no
4	MMUGID_00001135	DQ686635	0	-	-	0	0	0	0	1	1	1	no
13	MMUGID_00001136	Gm9998	0	-	-	1.01667	2.03333	0.588931	0	1	1	1	no
11	MMUGID_00001137	DQ565508	0	-	-	0	0	0	0	1	1	1	no
9	MMUGID_00001138	DQ698278	0	-	-	0	0	0	0	1	1	1	no
14	MMUGID_00001139	mmu-mir-6239	0	-	-	0	0	0	0	1	1	1	no
5	MMUGID_00001140	Mir1960	0	-	-	0	0	0	0	1	1	1	no
5	MMUGID_00001141	Gm15984	0	-	-	0	0	0	0	1	1	1	no
2	MMUGID_00001142	Mir3091	0	-	-	0.223333	0	-0.290818	0	1	1	1	no
X	MMUGID_00001143	Gm9050	0	-	-	1.37	31.7233	3.78736	0	1	1	1	no
3	MMUGID_00001144	Gm22027	0	-	-	0	0	0	0	1	1	1	no
X	MMUGID_00001145	Rpl10-ps4	0	-	-	0	0	0	0	1	1	1	no
10	MMUGID_00001146	AK021178	0	-	-	0	0	0	0	1	1	1	no
16	MMUGID_00001147	Gpr128	0	-	-	0.956667	0	-0.968398	0	1	1	1	no
1	MMUGID_00001148	Gm26080	0	-	-	0	0	0	0	1	1	1	no
X	MMUGID_00001149	Gm9097	0	-	-	0	0.16	0.214125	0	1	1	1	no
2	MMUGID_00001150	Gm14152	0	-	-	2.05333	7.42667	1.46458	0	1	1	1	no
1	MMUGID_00001151	Zfp451	0	-	-	1418.13	1991.35	0.48947	1	0.595405	0.602388	0.721015	no
15	MMUGID_00001152	4921518J05Rik	0	-	-	2.98	0	-1.99277	0	1	1	1	no
6	MMUGID_00001153	Vamp5	0	-	-	0.02	0.62	0.667425	0	1	1	1	no
Y	MMUGID_00001154	LOC380994	0	-	-	0	0	0	0	1	1	1	no
8	MMUGID_00001155	Olfr370	0	-	-	0	0	0	0	1	1	1	no
8	MMUGID_00001156	DQ722429	0	-	-	0	0	0	0	1	1	1	no
12	MMUGID_00001157	Gm17421	0	-	-	0	0	0	0	1	1	1	no
6	MMUGID_00001158	Vmn1r25	0	-	-	0.246667	0	-0.318076	0	1	1	1	no
9	MMUGID_00001159	DQ696865	0	-	-	0	0	0	0	1	1	1	no
5	MMUGID_00001160	DQ725256	0	-	-	0	0	0	0	1	1	1	no
2	MMUGID_00001161	Olfr1160	0	-	-	0	0	0	0	1	1	1	no
7	MMUGID_00001162	Gm26031	0	-	-	0	0	0	0	1	1	1	no
10	MMUGID_00001163	DQ689221	0	-	-	0	0	0	0	1	1	1	no
16	MMUGID_00001164	D430001F17Rik	0	-	-	1.48333	4.94333	1.25899	0	1	1	1	no
X	MMUGID_00001165	C330013F16Rik	0	-	-	32.46	4.51	-2.60231	0	1	1	1	no
X	MMUGID_00001166	Astx4c	0	-	-	0	0	0	0	1	1	1	no
9	MMUGID_00001167	Olfr875	0	-	-	0.393333	0	-0.47854	0	1	1	1	no
2	MMUGID_00001168	DQ711023	0	-	-	0	0	0	0	1	1	1	no
14	MMUGID_00001169	Rpl36a-ps1	0	-	-	0.633333	44.24	4.79171	1	0.002997	0.00103745	0.00522458	yes
10	MMUGID_00001170	Gm24655	0	-	-	0	0	0	0	1	1	1	no
9	MMUGID_00001171	Deb1	0	-	-	14.7833	624.903	5.30947	1	0.000999001	0.000259879	0.00171057	yes
9	MMUGID_00001172	Gm16130	0	-	-	0	0	0	0	1	1	1	no
5	MMUGID_00001173	Amtn	0	-	-	0	0	0	0	1	1	1	no
3	MMUGID_00001174	Gm8325	0	-	-	5.73	4.16667	-0.381373	0	1	1	1	no
13	MMUGID_00001175	Mir7-1	0	-	-	0	0	0	0	1	1	1	no
6	MMUGID_00001176	Gm25738	0	-	-	0	0.0333333	0.0473057	0	1	1	1	no
2	MMUGID_00001177	Efcab8	0	-	-	0	0	0	0	1	1	1	no
3	MMUGID_00001178	Sirpb1b	0	-	-	111.187	3.75333	-4.56082	1	0.001998	0.00334697	0.0135219	yes
18	MMUGID_00001179	Srfbp1	0	-	-	637.883	548.147	-0.218361	1	0.798202	0.813164	0.879098	no
3	MMUGID_00001180	Tdrkh	0	-	-	792.09	548.163	-0.530249	1	0.577423	0.601054	0.720213	no
9	MMUGID_00001181	AK077428	0	-	-	96.4933	167.787	0.791825	1	0.863137	0.853867	0.905719	no
9	MMUGID_00001182	Bcl9l	0	-	-	1.08	1.50333	0.267267	0	1	1	1	no
1	MMUGID_00001183	Glrp1	0	-	-	0	0	0	0	1	1	1	no
X	MMUGID_00001184	Gm14753	0	-	-	0.01	0.0266667	0.0236126	0	1	1	1	no
11	MMUGID_00001185	Myo1g	0	-	-	0	11.7967	3.6777	0	1	1	1	no
2	MMUGID_00001186	Cox4i2	0	-	-	611.983	68.7933	-3.13469	1	0.0879121	0.089847	0.182485	no
11	MMUGID_00001187	Gm5431	0	-	-	0.04	0.0166667	-0.0327368	0	1	1	1	no
13	MMUGID_00001188	Gm8765	0	-	-	3.53	2.61333	-0.326181	0	1	1	1	no
14	MMUGID_00001189	4930434J06Rik	0	-	-	0	0	0	0	1	1	1	no
2	MMUGID_00001190	DQ721911	0	-	-	0	0	0	0	1	1	1	no
7	MMUGID_00001191	Vmn2r73	0	-	-	0	0.00666667	0.00958605	0	1	1	1	no
2	MMUGID_00001192	DQ696806	0	-	-	0	0	0	0	1	1	1	no
17	MMUGID_00001193	Tap1	0	-	-	0.63	0.276667	-0.35249	0	1	1	1	no
11	MMUGID_00001194	Uts2r	0	-	-	369.48	114.273	-1.68434	1	0.113886	0.100597	0.199189	no
14	MMUGID_00001195	Plau	0	-	-	0.353333	0	-0.436517	0	1	1	1	no
8	MMUGID_00001196	Tom1	0	-	-	0.113333	14.81	3.82788	1	0.038961	0.0309229	0.0799521	no
5	MMUGID_00001197	Crybb1	0	-	-	0	0	0	0	1	1	1	no
2	MMUGID_00001198	DQ552594	0	-	-	0	0	0	0	1	1	1	no
14	MMUGID_00001199	Gm3182	0	-	-	0	0	0	0	1	1	1	no
X	MMUGID_00001200	Gm4996	0	-	-	0	0.963333	0.973305	0	1	1	1	no
2	MMUGID_00001201	Gm14214	0	-	-	0	0.0466667	0.0658021	0	1	1	1	no
X	MMUGID_00001202	Pabpc1l2b-ps	0	-	-	0	0	0	0	1	1	1	no
2	MMUGID_00001203	Gm13441	0	-	-	0	0	0	0	1	1	1	no
15	MMUGID_00001204	Foxred2	0	-	-	14.5633	36.5167	1.26938	0	1	1	1	no
6	MMUGID_00001205	Gm25570	0	-	-	0	0	0	0	1	1	1	no
14	MMUGID_00001206	5430440P10Rik	0	-	-	0.72	0.586667	-0.116409	0	1	1	1	no
6	MMUGID_00001207	Hoxa11os	0	-	-	0	0	0	0	1	1	1	no
3	MMUGID_00001208	P2ry13	0	-	-	0	2.13	1.64616	0	1	1	1	no
14	MMUGID_00001209	DQ547508	0	-	-	0	0	0	0	1	1	1	no
11	MMUGID_00001210	Ctdnep1	0	-	-	61.1733	474.34	2.93459	1	0.000999001	0.000877902	0.00456783	yes
5	MMUGID_00001211	AB349811	0	-	-	0	0	0	0	1	1	1	no
17	MMUGID_00001212	Tulp4	0	-	-	46.72	16.16	-1.47554	1	0.152847	0.155373	0.275974	no
6	MMUGID_00001213	Mgam	0	-	-	164.433	11.56	-3.71934	1	0.00599401	0.00264119	0.0111772	yes
13	MMUGID_00001214	AK017409	0	-	-	0	0	0	0	1	1	1	no
5	MMUGID_00001215	Gm26346	0	-	-	0	0	0	0	1	1	1	no
Y	MMUGID_00001216	Gm21866	0	-	-	0	0	0	0	1	1	1	no
7	MMUGID_00001217	Gm8453	0	-	-	0	0	0	0	1	1	1	no
17	MMUGID_00001218	Atp6v1g2	0	-	-	4.07333	14.1533	1.57863	0	1	1	1	no
Y	MMUGID_00001219	Gm20843	0	-	-	0	0	0	0	1	1	1	no
7	MMUGID_00001220	Snord32a	0	-	-	0	0	0	0	1	1	1	no
17	MMUGID_00001221	L3mbtl4	0	-	-	11.55	22.4533	0.902106	0	1	1	1	no
15	MMUGID_00001222	Pfdn5	0	-	-	689.997	1497.78	1.11704	1	0.191808	0.193575	0.323486	no
7	MMUGID_00001223	Mrgpra4	0	-	-	0	0	0	0	1	1	1	no
X	MMUGID_00001224	Pir	0	-	-	0	0	0	0	1	1	1	no
9	MMUGID_00001225	Gm7589	0	-	-	2.92667	1.48667	-0.659092	0	1	1	1	no
11	MMUGID_00001226	Gm25507	0	-	-	0	0	0	0	1	1	1	no
6	MMUGID_00001227	Gm5883	0	-	-	0.213333	1.29333	0.91847	0	1	1	1	no
2	MMUGID_00001228	Gm14033	0	-	-	0	0.00333333	0.00480099	0	1	1	1	no
4	MMUGID_00001229	Gm11804	0	-	-	0	0	0	0	1	1	1	no
7	MMUGID_00001230	Usp17la	0	-	-	26.7267	44.07	0.700893	1	0.467532	0.490796	0.625993	no
X	MMUGID_00001231	AB345950	0	-	-	0	0	0	0	1	1	1	no
8	MMUGID_00001232	D330022K07Rik	0	-	-	0	0	0	0	1	1	1	no
7	MMUGID_00001233	Hpn	0	-	-	35.2933	0.196667	-4.92261	0	1	1	1	no
4	MMUGID_00001234	Gm22994	0	-	-	0	0	0	0	1	1	1	no
11	MMUGID_00001235	Gm12138	0	-	-	91.22	4.82	-3.98599	1	0.000999001	0.000811238	0.00427832	yes
11	MMUGID_00001236	Hils1	0	-	-	0	0	0	0	1	1	1	no
4	MMUGID_00001237	Gm26716	0	-	-	0.0466667	0	-0.0658021	0	1	1	1	no
3	MMUGID_00001238	Odf2l	0	-	-	117.11	32.6133	-1.81303	1	0.0599401	0.0628531	0.138394	no
18	MMUGID_00001239	DQ687357	0	-	-	0	0	0	0	1	1	1	no
8	MMUGID_00001240	Fam70b	0	-	-	6.1	10.4067	0.683986	0	1	1	1	no
1	MMUGID_00001241	Elf3	0	-	-	125.983	8.83667	-3.69033	1	0.00599401	0.0108085	0.0348261	yes
12	MMUGID_00001242	AK020565	0	-	-	0	0	0	0	1	1	1	no
X	MMUGID_00001243	C330007P06Rik	0	-	-	124.823	793.113	2.65795	1	0.002997	0.00170701	0.00782435	yes
1	MMUGID_00001244	Dcaf8	0	-	-	3015.75	884.723	-1.76807	1	0.041958	0.0370621	0.0922512	no
2	MMUGID_00001245	Gm13983	0	-	-	0.01	0	-0.0143553	0	1	1	1	no
18	MMUGID_00001246	Pcdha2	0	-	-	0.97	0.716667	-0.198586	0	1	1	1	no
MT	MMUGID_00001247	mt-Tq	0	-	-	0.833333	563.627	8.26668	1	0.000999001	8.03611e-10	5.22869e-08	yes
8	MMUGID_00001248	Gm15992	0	-	-	0	0	0	0	1	1	1	no
6	MMUGID_00001249	Gm20714	0	-	-	0	0	0	0	1	1	1	no
1	MMUGID_00001250	Dusp28	0	-	-	0	35.7433	5.19941	0	1	1	1	no
13	MMUGID_00001251	Ptpdc1	0	-	-	2261.95	1107.47	-1.02963	1	0.192807	0.199467	0.331376	no
11	MMUGID_00001252	Gm11527	0	-	-	0	0.15	0.201634	0	1	1	1	no
X	MMUGID_00001253	Xlr3c	0	-	-	37.4033	2.9	-3.29969	0	1	1	1	no
7	MMUGID_00001254	Gm8660	0	-	-	0.00333333	0	-0.00480099	0	1	1	1	no
11	MMUGID_00001255	Gm12088	0	-	-	1.98333	1.63667	-0.17821	0	1	1	1	no
4	MMUGID_00001256	Gm12594	0	-	-	0.183333	0.6	0.435215	0	1	1	1	no
15	MMUGID_00001257	Snora34	0	-	-	0	0	0	0	1	1	1	no
17	MMUGID_00001258	DQ696141	0	-	-	0	0	0	0	1	1	1	no
5	MMUGID_00001259	4930521C21Rik	0	-	-	0	0	0	0	1	1	1	no
18	MMUGID_00001260	Pcdhb8	0	-	-	0.36	0	-0.443607	0	1	1	1	no
11	MMUGID_00001261	E230015J15Rik	0	-	-	0	0	0	0	1	1	1	no
4	MMUGID_00001262	DQ710664	0	-	-	0	0	0	0	1	1	1	no
3	MMUGID_00001263	Snord45b	0	-	-	0	0	0	0	1	1	1	no
11	MMUGID_00001264	Mir466n	0	-	-	0	0	0	0	1	1	1	no
6	MMUGID_00001265	Gpr162	0	-	-	0.2	0.71	0.510962	0	1	1	1	no
X	MMUGID_00001266	Gm15189	0	-	-	0	0.583333	0.662965	0	1	1	1	no
13	MMUGID_00001267	Ccdc127	0	-	-	112.843	212.01	0.903871	1	0.575425	0.582834	0.704872	no
7	MMUGID_00001268	AK041647	0	-	-	0	0	0	0	1	1	1	no
7	MMUGID_00001269	Gm16307	0	-	-	0.03	0	-0.0426443	0	1	1	1	no
6	MMUGID_00001270	AK039284	0	-	-	0	0	0	0	1	1	1	no
14	MMUGID_00001271	4930449E01Rik	0	-	-	0	0	0	0	1	1	1	no
1	MMUGID_00001272	Lyg2	0	-	-	0	0	0	0	1	1	1	no
2	MMUGID_00001273	Arhgap21	0	-	-	6755.95	7840.12	0.214687	1	0.76024	0.757629	0.84023	no
5	MMUGID_00001274	Gm15497	0	-	-	0.00666667	0.253333	0.316184	0	1	1	1	no
9	MMUGID_00001275	DQ542774	0	-	-	0	0	0	0	1	1	1	no
19	MMUGID_00001276	Plekhs1	0	-	-	109.317	0.696667	-6.0228	0	1	1	1	no
9	MMUGID_00001277	Trim43c	0	-	-	0.246667	859.357	9.43072	1	0.000999001	4.14325e-12	7.09423e-10	yes
6	MMUGID_00001278	Klrb1c	0	-	-	0	1.14	1.09761	0	1	1	1	no
1	MMUGID_00001279	Gm15455	0	-	-	0.423333	565.417	8.63645	1	0.000999001	1.91766e-09	1.04412e-07	yes
Y	MMUGID_00001280	DQ874391	0	-	-	0	0	0	0	1	1	1	no
5	MMUGID_00001281	Mir879	0	-	-	0	0	0	0	1	1	1	no
4	MMUGID_00001282	Rragc	0	-	-	9138.53	2257.56	-2.01672	1	0.01998	0.0177316	0.0516779	no
19	MMUGID_00001283	Ins1	0	-	-	0	0	0	0	1	1	1	no
11	MMUGID_00001284	P4hb	0	-	-	319.833	2376.08	2.8893	1	0.002997	0.00290109	0.0120229	yes
5	MMUGID_00001285	Pde6b	0	-	-	54.3867	1.40333	-4.52643	0	1	1	1	no
1	MMUGID_00001286	Slamf1	0	-	-	169.76	0.0966667	-7.2827	1	0.000999001	9.4653e-07	1.72752e-05	yes
2	MMUGID_00001287	Bub1	0	-	-	1545.1	1593.25	0.0442504	1	0.972028	0.971347	0.982216	no
9	MMUGID_00001288	DQ694349	0	-	-	0	0	0	0	1	1	1	no
3	MMUGID_00001289	AK076796	0	-	-	0	0	0	0	1	1	1	no
19	MMUGID_00001290	Gm15962	0	-	-	14.2333	0.656667	-3.20088	0	1	1	1	no
2	MMUGID_00001291	Gm13694	0	-	-	0.646667	4.35667	1.70179	0	1	1	1	no
18	MMUGID_00001292	Gm22200	0	-	-	0	0	0	0	1	1	1	no
1	MMUGID_00001293	Hes6	0	-	-	1.01	20.52	3.42041	0	1	1	1	no
10	MMUGID_00001294	4930547N16Rik	0	-	-	66.54	252.593	1.9087	1	0.02997	0.0272332	0.0721949	no
8	MMUGID_00001295	Gm9939	0	-	-	2.89333	0.07	-1.8634	0	1	1	1	no
2	MMUGID_00001296	DQ544841	0	-	-	0	0	0	0	1	1	1	no
6	MMUGID_00001297	Arhgdib	0	-	-	2.80333	0	-1.92726	0	1	1	1	no
12	MMUGID_00001298	AK047676	0	-	-	0	0	0	0	1	1	1	no
5	MMUGID_00001299	Polr1d	0	-	-	381.533	1431.46	1.90483	1	0.020979	0.0211503	0.0592783	no
18	MMUGID_00001300	DQ549323	0	-	-	0	0	0	0	1	1	1	no
7	MMUGID_00001301	Dmrtc2	0	-	-	0	0	0	0	1	1	1	no
15	MMUGID_00001302	Gm25752	0	-	-	0	0	0	0	1	1	1	no
Y	MMUGID_00001303	LOC100039614	0	-	-	0	0	0	0	1	1	1	no
X	MMUGID_00001304	Mir684-1	0	-	-	0	0	0	0	1	1	1	no
3	MMUGID_00001305	Tuft1	0	-	-	18.1	354.607	4.21864	1	0.021978	0.0280064	0.0738346	no
17	MMUGID_00001306	DQ703645	0	-	-	0	0	0	0	1	1	1	no
7	MMUGID_00001307	Acsm5	0	-	-	13.14	0	-3.82171	0	1	1	1	no
2	MMUGID_00001308	DQ722524	0	-	-	0	0	0	0	1	1	1	no
17	MMUGID_00001309	Gm26734	0	-	-	0	10.7867	3.55908	0	1	1	1	no
8	MMUGID_00001310	Rpl18a	0	-	-	219.723	1529.39	2.79359	1	0.00599401	0.00289212	0.0120048	yes
1	MMUGID_00001311	AK157632	0	-	-	29.5567	990.733	5.02039	1	0.000999001	7.08301e-08	1.99938e-06	yes
10	MMUGID_00001312	AB336885	0	-	-	0	0	0	0	1	1	1	no
11	MMUGID_00001313	Gm11614	0	-	-	0	0	0	0	1	1	1	no
6	MMUGID_00001314	Igkv12-38	0	-	-	0	0	0	0	1	1	1	no
7	MMUGID_00001315	Psg23	0	-	-	1.09	0.23	-0.764845	0	1	1	1	no
14	MMUGID_00001316	Vcl	0	-	-	148.777	28.6333	-2.33752	1	0.0629371	0.0598157	0.133621	no
9	MMUGID_00001317	Spc24	0	-	-	7.47	84.2367	3.33104	1	0.003996	0.00446464	0.0170878	yes
2	MMUGID_00001318	Zfp335	0	-	-	26.4533	581.093	4.4062	1	0.001998	0.000845258	0.00442629	yes
2	MMUGID_00001319	Gm25022	0	-	-	0	0	0	0	1	1	1	no
5	MMUGID_00001320	Mthfr-ps1	0	-	-	0	0	0	0	1	1	1	no
7	MMUGID_00001321	Gm15115	0	-	-	0	0	0	0	1	1	1	no
12	MMUGID_00001322	AK035761	0	-	-	0	0	0	0	1	1	1	no
18	MMUGID_00001323	AK008384	0	-	-	37.4233	67.6567	0.837417	1	0.445554	0.452458	0.591564	no
2	MMUGID_00001324	Gid8	0	-	-	336.173	263.723	-0.349005	1	0.772228	0.766209	0.846436	no
10	MMUGID_00001325	Syne1	0	-	-	56.06	28.4367	-0.954865	0	1	1	1	no
5	MMUGID_00001326	Ncor2	0	-	-	183.217	155.53	-0.234964	1	0.832168	0.832161	0.892444	no
2	MMUGID_00001327	Gm23201	0	-	-	0	0.326667	0.407806	0	1	1	1	no
17	MMUGID_00001328	Mapk14	0	-	-	210.913	1300.08	2.61816	1	0.00599401	0.001965	0.00879316	yes
11	MMUGID_00001329	Rps6kb1	0	-	-	1139.78	2059.59	0.853039	1	0.31968	0.320023	0.463799	no
2	MMUGID_00001330	DQ558711	0	-	-	0	0	0	0	1	1	1	no
17	MMUGID_00001331	Kctd5	0	-	-	36.0833	88.72	1.27466	1	0.250749	0.261601	0.402316	no
14	MMUGID_00001332	A930018M24Rik	0	-	-	0	0	0	0	1	1	1	no
4	MMUGID_00001333	Gm13034	0	-	-	26.9633	201.783	2.85833	1	0.004995	0.00259126	0.0110124	yes
5	MMUGID_00001334	Mir701	0	-	-	0	0	0	0	1	1	1	no
16	MMUGID_00001335	Gm15799	0	-	-	0.0233333	0	-0.0332762	0	1	1	1	no
1	MMUGID_00001336	Mpz	0	-	-	0	0	0	0	1	1	1	no
17	MMUGID_00001337	Gm8878	0	-	-	5.14333	11.8333	1.0628	1	0.410589	0.390227	0.532287	no
8	MMUGID_00001338	Gm26804	0	-	-	3.83667	65.8833	3.78956	1	0.001998	0.0023789	0.0102778	yes
18	MMUGID_00001339	DQ543820	0	-	-	0	0	0	0	1	1	1	no
7	MMUGID_00001340	Vmn2r-ps75	0	-	-	0	0	0	0	1	1	1	no
3	MMUGID_00001341	Vmn2r-ps4	0	-	-	0	0	0	0	1	1	1	no
15	MMUGID_00001342	Pphln1	0	-	-	2391.65	6171.72	1.3673	1	0.0999001	0.103399	0.203376	no
4	MMUGID_00001343	Nbl1	0	-	-	0	11.5467	3.64923	0	1	1	1	no
2	MMUGID_00001344	U6	0	-	-	0	0	0	0	1	1	1	no
6	MMUGID_00001345	Gm13854	0	-	-	0	0	0	0	1	1	1	no
15	MMUGID_00001346	DQ547822	0	-	-	0	0	0	0	1	1	1	no
8	MMUGID_00001347	Asb5	0	-	-	0	0	0	0	1	1	1	no
10	MMUGID_00001348	AB351889	0	-	-	0	0	0	0	1	1	1	no
11	MMUGID_00001349	Socs3	0	-	-	34.9833	773.38	4.42764	1	0.003996	0.00402612	0.0157475	yes
11	MMUGID_00001350	Spag7	0	-	-	317.637	360.74	0.183041	1	0.827173	0.823881	0.886999	no
19	MMUGID_00001351	Pnlip	0	-	-	0	36.29	5.22072	0	1	1	1	no
16	MMUGID_00001352	Gm1758	0	-	-	0	0	0	0	1	1	1	no
4	MMUGID_00001353	Cyp4x1	0	-	-	1.17333	3.04667	0.896825	0	1	1	1	no
4	MMUGID_00001354	Mir207	0	-	-	0	0	0	0	1	1	1	no
6	MMUGID_00001355	Gm25311	0	-	-	0	0	0	0	1	1	1	no
13	MMUGID_00001356	Serpinb1a	0	-	-	1.15333	0	-1.10657	0	1	1	1	no
13	MMUGID_00001357	Gm15440	0	-	-	0	0	0	0	1	1	1	no
2	MMUGID_00001358	DQ704038	0	-	-	0	0	0	0	1	1	1	no
7	MMUGID_00001359	Cdipt	0	-	-	57.7467	236.747	2.01685	1	0.042957	0.0315473	0.0812759	no
19	MMUGID_00001360	Gm26026	0	-	-	0	0	0	0	1	1	1	no
14	MMUGID_00001361	Gm15221	0	-	-	0	0	0	0	1	1	1	no
7	MMUGID_00001362	Olfr292	0	-	-	0	0	0	0	1	1	1	no
16	MMUGID_00001363	mmu-mir-6367	0	-	-	0	0	0	0	1	1	1	no
2	MMUGID_00001364	Th1l	0	-	-	2.08333	79.6267	4.70869	1	0.000999001	0.000204977	0.00141205	yes
6	MMUGID_00001365	Trbj1-3	0	-	-	0	0	0	0	1	1	1	no
15	MMUGID_00001366	Slc25a32	0	-	-	217.093	519.003	1.25358	1	0.146853	0.147611	0.266084	no
2	MMUGID_00001367	DQ718862	0	-	-	0	0	0	0	1	1	1	no
2	MMUGID_00001368	Tmem74b	0	-	-	0	0	0	0	1	1	1	no
8	MMUGID_00001369	Gm16091	0	-	-	112.67	0.273333	-6.4801	0	1	1	1	no
2	MMUGID_00001370	Pip5kl1	0	-	-	142.093	0.663333	-6.42674	0	1	1	1	no
6	MMUGID_00001371	Gm24387	0	-	-	0.00333333	0	-0.00480099	0	1	1	1	no
16	MMUGID_00001372	Gm22558	0	-	-	0	0	0	0	1	1	1	no
11	MMUGID_00001373	Gm11694	0	-	-	0.13	19.0467	4.14897	0	1	1	1	no
11	MMUGID_00001374	Gm11948	0	-	-	0	0	0	0	1	1	1	no
9	MMUGID_00001375	Ttc36	0	-	-	0	0	0	0	1	1	1	no
12	MMUGID_00001376	Gm11027	0	-	-	0.00666667	0.4	0.475841	0	1	1	1	no
2	MMUGID_00001377	Ankef1	0	-	-	1.63333	0	-1.39689	0	1	1	1	no
X	MMUGID_00001378	Mir467a-3	0	-	-	0	0	0	0	1	1	1	no
GL456221.1	MMUGID_00001379	Csprs	0	-	-	1.93	20.87	2.89998	0	1	1	1	no
1	MMUGID_00001380	Gm22671	0	-	-	0	0	0	0	1	1	1	no
9	MMUGID_00001381	Omt2b	0	-	-	16275.1	3068.77	-2.40655	1	0.00899101	0.00314635	0.0128551	yes
16	MMUGID_00001382	Ripply3	0	-	-	81.97	0.0333333	-6.32721	0	1	1	1	no
4	MMUGID_00001383	Gm16731	0	-	-	3.46	0.0633333	-2.06845	0	1	1	1	no
3	MMUGID_00001384	AK030561	0	-	-	10.9633	0.276667	-3.22817	0	1	1	1	no
15	MMUGID_00001385	Atxn10	0	-	-	469.547	289.233	-0.697125	1	0.953047	0.960637	0.975023	no
6	MMUGID_00001386	Pianp	0	-	-	0	0.656667	0.728283	0	1	1	1	no
Y	MMUGID_00001387	Gm21111	0	-	-	0	0	0	0	1	1	1	no
12	MMUGID_00001388	DQ552655	0	-	-	0	0	0	0	1	1	1	no
2	MMUGID_00001389	Gm14269	0	-	-	31.9167	30.3067	-0.0723483	1	0.923077	0.933468	0.958587	no
7	MMUGID_00001390	AK053178	0	-	-	0	2.46667	1.79355	0	1	1	1	no
11	MMUGID_00001391	Ptges3l	0	-	-	30.7433	2.90667	-3.02244	1	0.016983	0.0246818	0.0669413	no
1	MMUGID_00001392	Mfsd4	0	-	-	137.267	359.26	1.38159	1	0.140859	0.151088	0.270455	no
2	MMUGID_00001393	Gm13745	0	-	-	0	0.0633333	0.0885939	0	1	1	1	no
15	MMUGID_00001394	Gm10240	0	-	-	1.15667	27.11	3.70421	1	0.00899101	0.0095482	0.0315463	yes
9	MMUGID_00001395	Gm6257	0	-	-	7.05667	7.04	-0.00298757	1	0.986014	0.982714	0.989839	no
5	MMUGID_00001396	Coro1c	0	-	-	580.597	61.87	-3.20958	1	0.001998	0.000736353	0.00395304	yes
11	MMUGID_00001397	1500016L03Rik	0	-	-	0	0	0	0	1	1	1	no
GL456354.1	MMUGID_00001398	GM3286	0	-	-	0	0.113333	0.154886	0	1	1	1	no
X	MMUGID_00001399	Gm14951	0	-	-	0	0	0	0	1	1	1	no
3	MMUGID_00001400	Gm26594	0	-	-	0	0	0	0	1	1	1	no
16	MMUGID_00001401	Gm15738	0	-	-	17.8233	10.0433	-0.769346	0	1	1	1	no
7	MMUGID_00001402	Olfr667	0	-	-	2.48667	5.28	0.848916	0	1	1	1	no
9	MMUGID_00001403	1700104A03Rik	0	-	-	0	0	0	0	1	1	1	no
9	MMUGID_00001404	DQ711172	0	-	-	0	0	0	0	1	1	1	no
19	MMUGID_00001405	Nhlrc2	0	-	-	504.227	137.737	-1.86458	1	0.036963	0.0355842	0.0894277	no
Y	MMUGID_00001406	Gm21815	0	-	-	0	0	0	0	1	1	1	no
6	MMUGID_00001407	Cct7	0	-	-	150.12	1162.8	2.94507	1	0.001998	0.00157905	0.00731774	yes
2	MMUGID_00001408	Gm24243	0	-	-	0	0	0	0	1	1	1	no
5	MMUGID_00001409	DQ718408	0	-	-	0	0	0	0	1	1	1	no
13	MMUGID_00001410	Vmn1r205	0	-	-	0	0.433333	0.519374	0	1	1	1	no
19	MMUGID_00001411	Gfra1	0	-	-	362.933	91.4233	-1.97735	1	0.245754	0.282049	0.424411	no
3	MMUGID_00001412	Pik3ca	0	-	-	437.92	1141.51	1.38018	1	0.0949051	0.0985029	0.19582	no
10	MMUGID_00001413	AB351440	0	-	-	0	0	0	0	1	1	1	no
6	MMUGID_00001414	Chchd4	0	-	-	1.61	85.5167	5.05086	1	0.001998	0.000580853	0.00327314	yes
13	MMUGID_00001415	4930455J16Rik	0	-	-	0	0	0	0	1	1	1	no
11	MMUGID_00001416	Sost	0	-	-	42.1267	0.68	-4.68205	0	1	1	1	no
2	MMUGID_00001417	DQ727184	0	-	-	0	0	0	0	1	1	1	no
11	MMUGID_00001418	Gm15892	0	-	-	80.46	13.03	-2.53758	0	1	1	1	no
2	MMUGID_00001419	Olfr1212	0	-	-	0	0	0	0	1	1	1	no
3	MMUGID_00001420	AK190465	0	-	-	1.50333	0	-1.32385	0	1	1	1	no
4	MMUGID_00001421	Gm25732	0	-	-	1.04667	0.28	-0.677132	0	1	1	1	no
2	MMUGID_00001422	Gm13478	0	-	-	0	0	0	0	1	1	1	no
13	MMUGID_00001423	Ly86	0	-	-	1	0.606667	-0.315929	0	1	1	1	no
8	MMUGID_00001424	Gm22	0	-	-	20.15	0	-4.40259	0	1	1	1	no
13	MMUGID_00001425	Gm7664	0	-	-	1.66333	3.27333	0.682129	0	1	1	1	no
9	MMUGID_00001426	Robo3	0	-	-	0.693333	0.203333	-0.49283	0	1	1	1	no
1	MMUGID_00001427	Timm17a	0	-	-	750.137	5130.59	2.77226	1	0.000999001	0.000792301	0.0042038	yes
6	MMUGID_00001428	BC048671	0	-	-	0	0	0	0	1	1	1	no
11	MMUGID_00001429	Gm11980	0	-	-	0	0	0	0	1	1	1	no
8	MMUGID_00001430	AK019563	0	-	-	0	0	0	0	1	1	1	no
11	MMUGID_00001431	Zfp454	0	-	-	0	0	0	0	1	1	1	no
6	MMUGID_00001432	Gm10444	0	-	-	0	0	0	0	1	1	1	no
X	MMUGID_00001433	Gm22103	0	-	-	0	0	0	0	1	1	1	no
2	MMUGID_00001434	Ssfa2	0	-	-	733.103	807.317	0.138937	1	0.826174	0.827547	0.889401	no
7	MMUGID_00001435	Grin2d	0	-	-	24.78	532.827	4.37205	1	0.000999001	0.00318647	0.0130027	yes
1	MMUGID_00001436	Adamts4	0	-	-	190.04	0.466667	-7.02519	1	0.000999001	9.60208e-06	0.000117216	yes
11	MMUGID_00001437	Dlx4	0	-	-	17.25	9.59333	-0.78474	0	1	1	1	no
4	MMUGID_00001438	Acap3	0	-	-	26.85	114.473	2.05181	1	0.047952	0.0387633	0.0954681	no
3	MMUGID_00001439	Gipc2	0	-	-	539.44	187.227	-1.52166	1	0.0949051	0.0914887	0.185183	no
12	MMUGID_00001440	Gm9006	0	-	-	0.0333333	3.17	2.01274	0	1	1	1	no
7	MMUGID_00001441	Gm21269	0	-	-	0	0	0	0	1	1	1	no
2	MMUGID_00001442	Gm14064	0	-	-	0	0	0	0	1	1	1	no
1	MMUGID_00001443	Gm8084	0	-	-	0	0	0	0	1	1	1	no
7	MMUGID_00001444	Vmn1r101	0	-	-	0.05	0	-0.0703893	0	1	1	1	no
X	MMUGID_00001445	Gm6798	0	-	-	0.65	34.9367	4.44492	1	0.002997	0.00377814	0.0149438	yes
3	MMUGID_00001446	Oaz2-ps	0	-	-	3.21667	3.11667	-0.0346263	0	1	1	1	no
GL456210.1	MMUGID_00001447	AC125149.3	0	-	-	1.54333	6.85	1.62597	1	0.428571	0.409342	0.550811	no
X	MMUGID_00001448	Tmem164	0	-	-	409.047	484.207	0.242811	1	0.905095	0.904858	0.939963	no
10	MMUGID_00001449	Csl	0	-	-	123.04	33.54	-1.84447	1	0.0529471	0.05208	0.120056	no
13	MMUGID_00001450	Zfp953	0	-	-	14.2933	0.96	-2.96398	0	1	1	1	no
6	MMUGID_00001451	Cav2	0	-	-	0	2.79667	1.92473	0	1	1	1	no
1	MMUGID_00001452	Kdm5b	0	-	-	288.753	11326.4	5.28885	1	0.000999001	3.81857e-11	4.14092e-09	yes
Y	MMUGID_00001453	Gm20888	0	-	-	0	0	0	0	1	1	1	no
8	MMUGID_00001454	Trhr2	0	-	-	0	0	0	0	1	1	1	no
5	MMUGID_00001455	DQ687099	0	-	-	0	0	0	0	1	1	1	no
13	MMUGID_00001456	Gm10260	0	-	-	0.226667	11.92	3.39679	0	1	1	1	no
9	MMUGID_00001457	Gm26611	0	-	-	4.92333	39.9467	2.78926	0	1	1	1	no
12	MMUGID_00001458	Snx6	0	-	-	538.1	1540.91	1.51609	1	0.0549451	0.0575061	0.12976	no
3	MMUGID_00001459	Gm22468	0	-	-	0	0	0	0	1	1	1	no
13	MMUGID_00001460	Gm22199	0	-	-	0	0	0	0	1	1	1	no
6	MMUGID_00001461	Igkv4-80	0	-	-	0	0	0	0	1	1	1	no
7	MMUGID_00001462	Gm9358	0	-	-	0.333333	0.943333	0.543496	0	1	1	1	no
2	MMUGID_00001463	AK052157	0	-	-	0	0	0	0	1	1	1	no
X	MMUGID_00001464	Gm14881	0	-	-	0	0	0	0	1	1	1	no
3	MMUGID_00001465	Lce3d	0	-	-	0	0	0	0	1	1	1	no
5	MMUGID_00001466	Gm13827	0	-	-	0	0.343333	0.425817	0	1	1	1	no
2	MMUGID_00001467	Olfr1104	0	-	-	8.41667	0.186667	-2.9883	0	1	1	1	no
X	MMUGID_00001468	Gm6620	0	-	-	0	0	0	0	1	1	1	no
16	MMUGID_00001469	Gm6142	0	-	-	27.5767	6.03667	-2.02187	1	0.0999001	0.0819221	0.170459	no
1	MMUGID_00001470	Gm5101	0	-	-	0.0133333	3.08333	2.01064	0	1	1	1	no
7	MMUGID_00001471	Gm25712	0	-	-	0	0	0	0	1	1	1	no
2	MMUGID_00001472	Lpcat4	0	-	-	972.137	513.857	-0.918472	1	0.34965	0.364167	0.507069	no
6	MMUGID_00001473	Gm8213	0	-	-	0.78	4.77	1.69669	1	0.424575	0.405162	0.546927	no
16	MMUGID_00001474	Olfr190	0	-	-	0	0	0	0	1	1	1	no
8	MMUGID_00001475	Cldn24	0	-	-	0	0	0	0	1	1	1	no
4	MMUGID_00001476	Cd164l2	0	-	-	1155	340.077	-1.76097	1	0.042957	0.031576	0.081323	no
6	MMUGID_00001477	Actg2	0	-	-	476.007	13.03	-5.08742	1	0.000999001	0.000460775	0.00272054	yes
2	MMUGID_00001478	Ggt7	0	-	-	0	7.08333	3.01495	0	1	1	1	no
8	MMUGID_00001479	Gm15311	0	-	-	0	0	0	0	1	1	1	no
X	MMUGID_00001480	Rps6ka3	0	-	-	803.633	515.153	-0.640532	1	0.454545	0.486048	0.621863	no
7	MMUGID_00001481	Gm23254	0	-	-	0	0	0	0	1	1	1	no
12	MMUGID_00001482	Rsad2	0	-	-	0	0	0	0	1	1	1	no
3	MMUGID_00001483	AK053689	0	-	-	0	0	0	0	1	1	1	no
8	MMUGID_00001484	Ces1e	0	-	-	0	0	0	0	1	1	1	no
2	MMUGID_00001485	Sp5	0	-	-	1.35	1.20667	-0.090792	0	1	1	1	no
19	MMUGID_00001486	Nxf1	0	-	-	740.403	2593.56	1.80716	1	0.032967	0.0254586	0.0686475	no
17	MMUGID_00001487	AB353040	0	-	-	0	0	0	0	1	1	1	no
19	MMUGID_00001488	2010012O05Rik	0	-	-	40.71	55.2367	0.431118	1	0.899101	0.92035	0.950265	no
2	MMUGID_00001489	Gm14058	0	-	-	0.423333	21.12	3.95801	1	0.016983	0.0166317	0.0490322	yes
3	MMUGID_00001490	AI504432	0	-	-	0	0	0	0	1	1	1	no
17	MMUGID_00001491	Arrdc5	0	-	-	0	2.31333	1.72828	0	1	1	1	no
5	MMUGID_00001492	Gm19031	0	-	-	0	0	0	0	1	1	1	no
11	MMUGID_00001493	Gm24887	0	-	-	0	0	0	0	1	1	1	no
2	MMUGID_00001494	A430092G05Rik	0	-	-	0.266667	1.49	0.975109	0	1	1	1	no
15	MMUGID_00001495	Myg1	0	-	-	6.33	437.32	5.90203	1	0.000999001	8.98516e-08	2.42581e-06	yes
10	MMUGID_00001496	DQ725849	0	-	-	0	0	0	0	1	1	1	no
3	MMUGID_00001497	AB352058	0	-	-	0	0	0	0	1	1	1	no
2	MMUGID_00001498	Gm11686	0	-	-	0	0.323333	0.404177	0	1	1	1	no
Y	MMUGID_00001499	Gm20937	0	-	-	0	0	0	0	1	1	1	no
15	MMUGID_00001500	DQ551003	0	-	-	0	0	0	0	1	1	1	no
17	MMUGID_00001501	Brd2	0	-	-	621.687	3263.7	2.39037	1	0.004995	0.00476093	0.0179785	yes
17	MMUGID_00001502	Gm26963	0	-	-	0	0	0	0	1	1	1	no
7	MMUGID_00001503	Gm24027	0	-	-	0	0	0	0	1	1	1	no
3	MMUGID_00001504	Trpc3	0	-	-	9.33333	0	-3.36923	0	1	1	1	no
3	MMUGID_00001505	Gm9387	0	-	-	0.0333333	0.0966667	0.0858194	0	1	1	1	no
6	MMUGID_00001506	Gm16055	0	-	-	0	0	0	0	1	1	1	no
10	MMUGID_00001507	Gm16074	0	-	-	5.73667	6.57667	0.169528	1	0.88012	0.893394	0.932222	no
Y	MMUGID_00001508	FJ541095	0	-	-	0	0	0	0	1	1	1	no
15	MMUGID_00001509	Ywhaz	0	-	-	13070.6	4303.6	-1.60249	1	0.048951	0.0511189	0.118302	no
13	MMUGID_00001510	Gm15286	0	-	-	706.89	393.433	-0.843744	1	0.508492	0.507406	0.640434	no
14	MMUGID_00001511	Gm22499	0	-	-	0	0	0	0	1	1	1	no
6	MMUGID_00001512	Igkv1-122	0	-	-	0	0	0	0	1	1	1	no
17	MMUGID_00001513	DQ724863	0	-	-	0	0	0	0	1	1	1	no
10	MMUGID_00001514	Gm10825	0	-	-	53.5433	12.7967	-1.98308	1	0.0859141	0.0874813	0.179077	no
2	MMUGID_00001515	Taf4a	0	-	-	1409.44	1549.55	0.136638	1	0.894106	0.882862	0.925359	no
15	MMUGID_00001516	Muc19	0	-	-	319.187	74.37	-2.08685	1	0.038961	0.0294084	0.0767685	no
11	MMUGID_00001517	Mir6920	0	-	-	0	0.386667	0.471621	0	1	1	1	no
16	MMUGID_00001518	5330426P16Rik	0	-	-	0.186667	0.69	0.510109	0	1	1	1	no
4	MMUGID_00001519	Trim14	0	-	-	12.85	15.8667	0.284289	1	0.652348	0.647099	0.75622	no
7	MMUGID_00001520	Bax	0	-	-	26.02	93.6	1.80781	1	0.195804	0.189326	0.31839	no
3	MMUGID_00001521	P2ry12	0	-	-	0	0	0	0	1	1	1	no
9	MMUGID_00001522	Gm5122	0	-	-	10.7467	0	-3.55418	0	1	1	1	no
13	MMUGID_00001523	AK139698	0	-	-	38.6367	317.997	3.00863	1	0.02997	0.0258362	0.0694067	no
1	MMUGID_00001524	AB351889	0	-	-	0	0	0	0	1	1	1	no
4	MMUGID_00001525	Gm12731	0	-	-	0	0	0	0	1	1	1	no
12	MMUGID_00001526	DQ561508	0	-	-	0	0	0	0	1	1	1	no
11	MMUGID_00001527	Olfr51	0	-	-	0	0	0	0	1	1	1	no
8	MMUGID_00001528	Tox3	0	-	-	812.34	201.927	-2.0029	1	0.020979	0.0215032	0.06008	no
18	MMUGID_00001529	Pcdhgb5	0	-	-	0	0	0	0	1	1	1	no
2	MMUGID_00001530	AL593857.1	0	-	-	0	0	0	0	1	1	1	no
4	MMUGID_00001531	AK160359	0	-	-	0	4.68	2.50589	0	1	1	1	no
10	MMUGID_00001532	DQ551105	0	-	-	0	0	0	0	1	1	1	no
2	MMUGID_00001533	Gm14405	0	-	-	0.0433333	8.43667	3.17708	0	1	1	1	no
4	MMUGID_00001534	Gm22497	0	-	-	0	0	0	0	1	1	1	no
5	MMUGID_00001535	Mterf	0	-	-	9.46	64.5433	2.64757	0	1	1	1	no
17	MMUGID_00001536	Cenpq	0	-	-	730.157	634.493	-0.202304	1	0.889111	0.895324	0.933636	no
2	MMUGID_00001537	2810430I11Rik	0	-	-	0.06	0	-0.0840643	0	1	1	1	no
9	MMUGID_00001538	Sema3b	0	-	-	0	0.376667	0.461179	0	1	1	1	no
17	MMUGID_00001539	D630014O11Rik	0	-	-	0	0	0	0	1	1	1	no
8	MMUGID_00001540	DQ720699	0	-	-	0	0	0	0	1	1	1	no
8	MMUGID_00001541	DQ721019	0	-	-	0	0	0	0	1	1	1	no
Y	MMUGID_00001542	LOC100039614	0	-	-	0	0	0	0	1	1	1	no
10	MMUGID_00001543	Raet1d	0	-	-	205.083	0.77	-6.86333	1	0.000999001	2.00465e-07	4.78652e-06	yes
19	MMUGID_00001544	Gm22684	0	-	-	0	0	0	0	1	1	1	no
2	MMUGID_00001545	Gm13885	0	-	-	0	0	0	0	1	1	1	no
6	MMUGID_00001546	Klra6	0	-	-	0	0	0	0	1	1	1	no
2	MMUGID_00001547	St6galnac6	0	-	-	0	1.47333	1.30646	0	1	1	1	no
18	MMUGID_00001548	Matr3	0	-	-	1036.73	1042.16	0.00753394	1	0.99001	0.989068	0.993266	no
4	MMUGID_00001549	Hemgn	0	-	-	21.58	0	-4.49697	0	1	1	1	no
6	MMUGID_00001550	Tas2r140	0	-	-	0	0	0	0	1	1	1	no
10	MMUGID_00001551	Ano4	0	-	-	155.71	0.03	-7.24931	0	1	1	1	no
13	MMUGID_00001552	Vmn1r218	0	-	-	0	0	0	0	1	1	1	no
16	MMUGID_00001553	4632428C04Rik	0	-	-	0	0	0	0	1	1	1	no
14	MMUGID_00001554	DQ708018	0	-	-	0	0	0	0	1	1	1	no
2	MMUGID_00001555	AY672066	0	-	-	0.1	0.166667	0.0848889	0	1	1	1	no
2	MMUGID_00001556	Chrna1	0	-	-	1.08667	8.81333	2.23354	1	0.168831	0.170394	0.295016	no
3	MMUGID_00001557	Pifo	0	-	-	0.67	24.1533	3.91283	0	1	1	1	no
6	MMUGID_00001558	AK050809	0	-	-	0	0	0	0	1	1	1	no
13	MMUGID_00001559	Gprin1	0	-	-	1.51667	1.26667	-0.150942	0	1	1	1	no
7	MMUGID_00001560	Gm4613	0	-	-	1.44667	43.0467	4.17014	1	0.001998	0.00102422	0.00517328	yes
11	MMUGID_00001561	Olfr411	0	-	-	0	0	0	0	1	1	1	no
X	MMUGID_00001562	Gm15175	0	-	-	0	0	0	0	1	1	1	no
2	MMUGID_00001563	Zfp133-ps	0	-	-	24.4567	0	-4.66997	0	1	1	1	no
9	MMUGID_00001564	DQ550446	0	-	-	0	0	0	0	1	1	1	no
7	MMUGID_00001565	DQ716102	0	-	-	0	0	0	0	1	1	1	no
5	MMUGID_00001566	Stag3	0	-	-	26.9033	377.517	3.76185	1	0.00699301	0.00247715	0.0106457	yes
7	MMUGID_00001567	AK031165	0	-	-	7.39333	57.53	2.80186	1	0.131868	0.133291	0.246596	no
12	MMUGID_00001568	Pgf	0	-	-	0.193333	0.293333	0.116097	0	1	1	1	no
17	MMUGID_00001569	Twsg1	0	-	-	210.24	134.4	-0.641655	1	0.629371	0.637915	0.748867	no
12	MMUGID_00001570	AK039023	0	-	-	15.3267	7.30667	-0.974889	1	0.443556	0.446353	0.585937	no
2	MMUGID_00001571	Gm14149	0	-	-	0.526667	0.8	0.237612	0	1	1	1	no
11	MMUGID_00001572	AL603745.1	0	-	-	0	0	0	0	1	1	1	no
1	MMUGID_00001573	Gm1992	0	-	-	0	0	0	0	1	1	1	no
14	MMUGID_00001574	Diap3	0	-	-	2253.18	4054.36	0.847225	1	0.28971	0.289644	0.432489	no
2	MMUGID_00001575	Olfr1097	0	-	-	0	0	0	0	1	1	1	no
16	MMUGID_00001576	Gart	0	-	-	27.0933	618.41	4.46259	1	0.001998	0.000652546	0.00358597	yes
2	MMUGID_00001577	Gm13788	0	-	-	0.17	0.0733333	-0.12441	0	1	1	1	no
3	MMUGID_00001578	Gfm1	0	-	-	1658.92	1158.87	-0.517149	1	0.529471	0.536939	0.665571	no
17	MMUGID_00001579	Gm15332	0	-	-	0	0.0266667	0.0379679	0	1	1	1	no
17	MMUGID_00001580	DQ712092	0	-	-	0	0	0	0	1	1	1	no
3	MMUGID_00001581	Gm15264	0	-	-	0.0666667	0.676667	0.652486	0	1	1	1	no
5	MMUGID_00001582	Gm22740	0	-	-	0	0	0	0	1	1	1	no
15	MMUGID_00001583	Mtmr12	0	-	-	325.137	863.647	1.40663	1	0.201798	0.215795	0.35058	no
10	MMUGID_00001584	Gm9797	0	-	-	110.113	562.233	2.3417	1	0.013986	0.00786261	0.0272335	yes
11	MMUGID_00001585	Rhbdd3	0	-	-	0.166667	0	-0.222392	0	1	1	1	no
19	MMUGID_00001586	Snhg1	0	-	-	473.687	1814.39	1.93523	1	0.024975	0.0203801	0.0575786	no
5	MMUGID_00001587	Cytl1	0	-	-	0	0	0	0	1	1	1	no
13	MMUGID_00001588	DQ724574	0	-	-	0	0	0	0	1	1	1	no
X	MMUGID_00001589	AY512909	0	-	-	0.616667	2.9	1.27045	0	1	1	1	no
14	MMUGID_00001590	AK049621	0	-	-	0	0.283333	0.359896	0	1	1	1	no
13	MMUGID_00001591	DQ711646	0	-	-	0	0	0	0	1	1	1	no
15	MMUGID_00001592	Zfp385a	0	-	-	1211.68	298.307	-2.0185	1	0.015984	0.0127252	0.0397298	yes
19	MMUGID_00001593	Ppnr	0	-	-	0.82	1.26667	0.316634	0	1	1	1	no
19	MMUGID_00001594	Gm6990	0	-	-	0	0	0	0	1	1	1	no
4	MMUGID_00001595	Gm12459	0	-	-	0	0.66	0.731183	0	1	1	1	no
11	MMUGID_00001596	Gm12327	0	-	-	1.83333	0.9	-0.576501	0	1	1	1	no
12	MMUGID_00001597	AK139528	0	-	-	38.39	30.4367	-0.325381	1	0.803197	0.810985	0.878494	no
10	MMUGID_00001598	Onecut3	0	-	-	1.08667	22.9733	3.52216	0	1	1	1	no
8	MMUGID_00001599	Timm44	0	-	-	116.787	270.817	1.20646	1	0.273726	0.284492	0.427148	no
10	MMUGID_00001600	Ccdc38	0	-	-	1055.41	116.04	-3.1741	1	0.012987	0.00797803	0.0275453	yes
15	MMUGID_00001601	Csf2rb	0	-	-	0	0.0766667	0.106572	0	1	1	1	no
X	MMUGID_00001602	Gm16480	0	-	-	0	0	0	0	1	1	1	no
16	MMUGID_00001603	Chodl	0	-	-	1.57667	0	-1.36551	0	1	1	1	no
4	MMUGID_00001604	DQ690615	0	-	-	0	0	0	0	1	1	1	no
5	MMUGID_00001605	JA187517	0	-	-	0	0	0	0	1	1	1	no
11	MMUGID_00001606	Gm11423	0	-	-	0.393333	391.207	8.13693	1	0.000999001	2.05099e-07	4.87926e-06	yes
X	MMUGID_00001607	Cypt14	0	-	-	0	0	0	0	1	1	1	no
4	MMUGID_00001608	Gm11832	0	-	-	0	0.623333	0.698959	0	1	1	1	no
4	MMUGID_00001609	DQ694309	0	-	-	0	0	0	0	1	1	1	no
14	MMUGID_00001610	6230400D17Rik	0	-	-	1.58333	42.2533	4.06551	0	1	1	1	no
6	MMUGID_00001611	Gimap5	0	-	-	61.6733	0.233333	-5.66722	0	1	1	1	no
9	MMUGID_00001612	DQ543098	0	-	-	0	0	0	0	1	1	1	no
2	MMUGID_00001613	Gm14156	0	-	-	0	0.01	0.0143553	0	1	1	1	no
1	MMUGID_00001614	Sbspon	0	-	-	1.42	3.71333	0.961741	0	1	1	1	no
4	MMUGID_00001615	Gm25004	0	-	-	0	0	0	0	1	1	1	no
18	MMUGID_00001616	Zadh2	0	-	-	0.346667	1.66	0.982033	0	1	1	1	no
5	MMUGID_00001617	Gm15410	0	-	-	0	0	0	0	1	1	1	no
13	MMUGID_00001618	Gm6901	0	-	-	0.126667	0.806667	0.68127	0	1	1	1	no
16	MMUGID_00001619	Dgcr8	0	-	-	62.71	638.55	3.32747	1	0.003996	0.000645931	0.00355713	yes
17	MMUGID_00001620	Tmem146	0	-	-	9.01	20.7333	1.11847	0	1	1	1	no
X	MMUGID_00001621	Gm4907	0	-	-	0	6.07667	2.82307	0	1	1	1	no
17	MMUGID_00001622	DQ696641	0	-	-	0	0	0	0	1	1	1	no
11	MMUGID_00001623	Gm12271	0	-	-	5.70333	7.26667	0.302427	1	0.929071	0.916834	0.947939	no
7	MMUGID_00001624	Mogat2	0	-	-	0	0	0	0	1	1	1	no
10	MMUGID_00001625	Prdm1	0	-	-	1408.77	57.1033	-4.6007	1	0.004995	0.000846095	0.00442889	yes
12	MMUGID_00001626	C630031E19	0	-	-	10.81	0	-3.56194	0	1	1	1	no
18	MMUGID_00001627	DQ567461	0	-	-	0	0	0	0	1	1	1	no
2	MMUGID_00001628	Ak1	0	-	-	0.483333	3.06333	1.45382	0	1	1	1	no
16	MMUGID_00001629	Gsk3b	0	-	-	994.427	2193.44	1.14047	1	0.213786	0.220207	0.355837	no
1	MMUGID_00001630	Gm15795	0	-	-	0.0633333	2.15	1.56676	0	1	1	1	no
2	MMUGID_00001631	Barhl1	0	-	-	12.2767	0	-3.73082	0	1	1	1	no
5	MMUGID_00001632	Gareml	0	-	-	0.0266667	0	-0.0379679	0	1	1	1	no
2	MMUGID_00001633	AB350795	0	-	-	0	0	0	0	1	1	1	no
17	MMUGID_00001634	Flywch1	0	-	-	37.16	10.1433	-1.77588	0	1	1	1	no
2	MMUGID_00001635	Gm13678	0	-	-	0	0	0	0	1	1	1	no
10	MMUGID_00001636	Rnf217	0	-	-	0	0.586667	0.665999	0	1	1	1	no
7	MMUGID_00001637	Kctd14	0	-	-	0	0.413333	0.499102	0	1	1	1	no
8	MMUGID_00001638	Fam129c	0	-	-	18.0667	58.8267	1.64974	0	1	1	1	no
7	MMUGID_00001639	Zfp507	0	-	-	19.87	123.477	2.57637	1	0.203796	0.224621	0.360786	no
Y	MMUGID_00001640	Gm21654	0	-	-	0	0	0	0	1	1	1	no
16	MMUGID_00001641	Krtap19-9b	0	-	-	0	0	0	0	1	1	1	no
4	MMUGID_00001642	Tnfsf15	0	-	-	0	0.196667	0.259021	0	1	1	1	no
X	MMUGID_00001643	Cnksr2	0	-	-	23.2567	29.7433	0.341892	0	1	1	1	no
1	MMUGID_00001644	Gm22679	0	-	-	0.0533333	0	-0.0749621	0	1	1	1	no
17	MMUGID_00001645	Gm6623	0	-	-	4.09	74.48	3.89036	1	0.001998	0.000794589	0.00421181	yes
3	MMUGID_00001646	Gm1527	0	-	-	65.57	56.2433	-0.217764	1	0.952048	0.955197	0.971684	no
11	MMUGID_00001647	4930512M02Rik	0	-	-	0	0.35	0.432959	0	1	1	1	no
7	MMUGID_00001648	Gm24658	0	-	-	0	0	0	0	1	1	1	no
15	MMUGID_00001649	Lrrk2	0	-	-	46.0567	0.89	-4.63794	0	1	1	1	no
1	MMUGID_00001650	Gpr25	0	-	-	2.89333	0	-1.96101	0	1	1	1	no
7	MMUGID_00001651	1810008I18Rik	0	-	-	0	0	0	0	1	1	1	no
3	MMUGID_00001652	Fam189b	0	-	-	90.65	23.0967	-1.9273	1	0.102897	0.0996101	0.197535	no
6	MMUGID_00001653	mmu-mir-6371	0	-	-	0.0866667	0	-0.119909	0	1	1	1	no
11	MMUGID_00001654	Rasl10b	0	-	-	35.9033	1.15667	-4.09688	0	1	1	1	no
6	MMUGID_00001655	DQ540316	0	-	-	0	0	0	0	1	1	1	no
16	MMUGID_00001656	Yars2	0	-	-	2.11	341.263	6.78205	1	0.000999001	9.14274e-07	1.67806e-05	yes
9	MMUGID_00001657	DQ709984	0	-	-	0	0	0	0	1	1	1	no
5	MMUGID_00001658	DQ725517	0	-	-	0	0	0	0	1	1	1	no
1	MMUGID_00001659	n-R5s218	0	-	-	0	0	0	0	1	1	1	no
12	MMUGID_00001660	AK033827	0	-	-	0.483333	0.12	-0.405344	0	1	1	1	no
11	MMUGID_00001661	Mfsd6l	0	-	-	0	0	0	0	1	1	1	no
6	MMUGID_00001662	Gm26540	0	-	-	0.526667	5.76333	2.14735	0	1	1	1	no
1	MMUGID_00001663	Olfr1404	0	-	-	0	0	0	0	1	1	1	no
7	MMUGID_00001664	Dbx1	0	-	-	0	0	0	0	1	1	1	no
4	MMUGID_00001665	Ldlrap1	0	-	-	0.983333	10.71	2.56174	0	1	1	1	no
3	MMUGID_00001666	BC051070	0	-	-	0	0	0	0	1	1	1	no
7	MMUGID_00001667	Mill2	0	-	-	0	1.74667	1.45768	0	1	1	1	no
6	MMUGID_00001668	Gm11077	0	-	-	0	0.866667	0.900464	0	1	1	1	no
2	MMUGID_00001669	Olfr990-ps1	0	-	-	0	0	0	0	1	1	1	no
12	MMUGID_00001670	Fcf1	0	-	-	446.297	3716.66	3.05509	1	0.004995	0.00157096	0.00729061	yes
10	MMUGID_00001671	Pwp2	0	-	-	180.437	286.757	0.665383	1	0.447552	0.470308	0.608422	no
11	MMUGID_00001672	Gm12569	0	-	-	0	19.5633	4.362	0	1	1	1	no
2	MMUGID_00001673	4933427J07Rik	0	-	-	0.03	0	-0.0426443	0	1	1	1	no
15	MMUGID_00001674	DQ696030	0	-	-	0	0	0	0	1	1	1	no
15	MMUGID_00001675	DQ701397	0	-	-	0	0	0	0	1	1	1	no
4	MMUGID_00001676	Gm12933	0	-	-	0.183333	0	-0.242857	0	1	1	1	no
2	MMUGID_00001677	Gm13792	0	-	-	0	0	0	0	1	1	1	no
8	MMUGID_00001678	RP23-302F9.4	0	-	-	0.113333	0	-0.154886	0	1	1	1	no
9	MMUGID_00001679	Col7a1	0	-	-	0.783333	0.723333	-0.0493746	0	1	1	1	no
11	MMUGID_00001680	4930403D09Rik	0	-	-	0	0	0	0	1	1	1	no
2	MMUGID_00001681	Gm13467	0	-	-	0	0	0	0	1	1	1	no
4	MMUGID_00001682	Gm12986	0	-	-	0.00666667	0.0133333	0.00952277	0	1	1	1	no
6	MMUGID_00001683	DQ566510	0	-	-	0	0	0	0	1	1	1	no
7	MMUGID_00001684	Snord116l2	0	-	-	0	0	0	0	1	1	1	no
4	MMUGID_00001685	Gm26663	0	-	-	0	5.82333	2.77048	0	1	1	1	no
2	MMUGID_00001686	Gm24892	0	-	-	0	0	0	0	1	1	1	no
9	MMUGID_00001687	Gm16095	0	-	-	0	2.56333	1.83323	0	1	1	1	no
19	MMUGID_00001688	Pprc1	0	-	-	200.693	5405.64	4.7445	1	0.000999001	1.54136e-06	2.6049e-05	yes
11	MMUGID_00001689	Vmp1	0	-	-	337.76	4051.94	3.58063	1	0.000999001	3.0521e-05	0.000298848	yes
17	MMUGID_00001690	Zfp598	0	-	-	562.9	795.32	0.497909	1	0.55045	0.564475	0.688555	no
11	MMUGID_00001691	Fam134c	0	-	-	3.02667	278.54	6.11732	1	0.000999001	4.33928e-07	8.85063e-06	yes
11	MMUGID_00001692	Tgtp2	0	-	-	0	0	0	0	1	1	1	no
5	MMUGID_00001693	AB346734	0	-	-	0	0	0	0	1	1	1	no
16	MMUGID_00001694	A930003A15Rik	0	-	-	0	0	0	0	1	1	1	no
4	MMUGID_00001695	Susd1	0	-	-	10.03	32.6667	1.60989	0	1	1	1	no
2	MMUGID_00001696	AK039132	0	-	-	0	0	0	0	1	1	1	no
18	MMUGID_00001697	Gm4950	0	-	-	3.68	2.59	-0.382525	0	1	1	1	no
10	MMUGID_00001698	AC121988.1	0	-	-	0	0	0	0	1	1	1	no
18	MMUGID_00001699	Pcdhga9	0	-	-	0.74	3.24333	1.28611	0	1	1	1	no
7	MMUGID_00001700	Gm25409	0	-	-	0	0	0	0	1	1	1	no
10	MMUGID_00001701	AB339834	0	-	-	0	0	0	0	1	1	1	no
18	MMUGID_00001702	Mocos	0	-	-	15.3267	13.2	-0.201339	0	1	1	1	no
1	MMUGID_00001703	AK077157	0	-	-	0	0.21	0.275007	0	1	1	1	no
X	MMUGID_00001704	Gm17412	0	-	-	0	0	0	0	1	1	1	no
5	MMUGID_00001705	DQ711269	0	-	-	0	0	0	0	1	1	1	no
18	MMUGID_00001706	Gm24396	0	-	-	0	0	0	0	1	1	1	no
1	MMUGID_00001707	Tnp1	0	-	-	0	0	0	0	1	1	1	no
1	MMUGID_00001708	Gm22034	0	-	-	0	0	0	0	1	1	1	no
X	MMUGID_00001709	Gm14658	0	-	-	0	0	0	0	1	1	1	no
9	MMUGID_00001710	Gm26290	0	-	-	0	0	0	0	1	1	1	no
13	MMUGID_00001711	Adtrp	0	-	-	31.7933	70.9933	1.13446	1	0.32967	0.338511	0.481914	no
7	MMUGID_00001712	Sez6l2	0	-	-	0.433333	27.5167	4.31436	0	1	1	1	no
4	MMUGID_00001713	Gm25099	0	-	-	0.0266667	2.64333	1.82729	0	1	1	1	no
9	MMUGID_00001714	mmu-mir-8107	0	-	-	0	0	0	0	1	1	1	no
4	MMUGID_00001715	Anp32b-ps1	0	-	-	121.03	29.8867	-1.98218	1	0.026973	0.0303638	0.0787728	no
15	MMUGID_00001716	Ankrd46	0	-	-	22.1667	133.66	2.5392	0	1	1	1	no
5	MMUGID_00001717	Smr2	0	-	-	0	0	0	0	1	1	1	no
11	MMUGID_00001718	Ttc1	0	-	-	1271.92	3803.91	1.57972	1	0.0599401	0.056722	0.128369	no
8	MMUGID_00001719	Adamts18	0	-	-	52.61	0.516667	-5.14353	0	1	1	1	no
5	MMUGID_00001720	AK140583	0	-	-	11.2233	0.2	-3.34853	0	1	1	1	no
2	MMUGID_00001721	Anapc1	0	-	-	3303.21	1850.15	-0.83588	1	0.293706	0.297257	0.440019	no
19	MMUGID_00001722	Nrap	0	-	-	295.587	0.863333	-7.31442	1	0.000999001	4.82657e-07	9.66279e-06	yes
14	MMUGID_00001723	Rcbtb1	0	-	-	300.387	158.943	-0.914055	1	0.531469	0.532571	0.661355	no
5	MMUGID_00001724	Gm20382	0	-	-	0	0	0	0	1	1	1	no
15	MMUGID_00001725	Tubgcp6	0	-	-	1.51333	241.51	6.5923	1	0.000999001	2.43e-06	3.82364e-05	yes
2	MMUGID_00001726	Gm13338	0	-	-	0	0	0	0	1	1	1	no
3	MMUGID_00001727	Rnu1b6	0	-	-	0	0.13	0.176323	0	1	1	1	no
14	MMUGID_00001728	Gm17074	0	-	-	0	0	0	0	1	1	1	no
11	MMUGID_00001729	Gm12348	0	-	-	0	0	0	0	1	1	1	no
7	MMUGID_00001730	Micalcl	0	-	-	0	0	0	0	1	1	1	no
2	MMUGID_00001731	Gm22902	0	-	-	0	0	0	0	1	1	1	no
5	MMUGID_00001732	DQ722468	0	-	-	0	0	0	0	1	1	1	no
7	MMUGID_00001733	Gm5591	0	-	-	0	0	0	0	1	1	1	no
19	MMUGID_00001734	Psd	0	-	-	0	7.09667	3.01733	0	1	1	1	no
6	MMUGID_00001735	Gm7452	0	-	-	3.34	5.7	0.626466	1	0.669331	0.663984	0.76968	no
1	MMUGID_00001736	Gm25588	0	-	-	0	0.06	0.0840643	0	1	1	1	no
16	MMUGID_00001737	Iglv2	0	-	-	0	0.18	0.238787	0	1	1	1	no
18	MMUGID_00001738	Gm16146	0	-	-	0	0	0	0	1	1	1	no
14	MMUGID_00001739	Gm8082	0	-	-	0.0233333	0	-0.0332762	0	1	1	1	no
5	MMUGID_00001740	Glmn	0	-	-	682.71	285.723	-1.25373	1	0.203796	0.19796	0.32925	no
7	MMUGID_00001741	Olfr633	0	-	-	0	0	0	0	1	1	1	no
14	MMUGID_00001742	Trav7d-5	0	-	-	0	0	0	0	1	1	1	no
4	MMUGID_00001743	Gm12634	0	-	-	0.00333333	0.0566667	0.0747194	0	1	1	1	no
7	MMUGID_00001744	Olfr613	0	-	-	0	0	0	0	1	1	1	no
13	MMUGID_00001745	Gm10775	0	-	-	0	0	0	0	1	1	1	no
15	MMUGID_00001746	Pkdrej	0	-	-	0	0.313333	0.393233	0	1	1	1	no
4	MMUGID_00001747	Syf2	0	-	-	2227.41	2129.92	-0.0645338	1	0.95005	0.949861	0.969074	no
8	MMUGID_00001748	Gm15716	0	-	-	0.15	0.08	-0.0906025	0	1	1	1	no
1	MMUGID_00001749	Rpl29	0	-	-	13	38.5833	1.49947	1	0.135864	0.134154	0.247869	no
3	MMUGID_00001750	AK007174	0	-	-	0.763333	0.35	-0.385346	0	1	1	1	no
4	MMUGID_00001751	Gm12722	0	-	-	1.37667	3.39	0.885281	0	1	1	1	no
4	MMUGID_00001752	DQ707012	0	-	-	0	0	0	0	1	1	1	no
6	MMUGID_00001753	Gm13833	0	-	-	0	0	0	0	1	1	1	no
14	MMUGID_00001754	AK219843	0	-	-	4.28333	1.69333	-0.972056	0	1	1	1	no
18	MMUGID_00001755	DQ550240	0	-	-	0	0	0	0	1	1	1	no
3	MMUGID_00001756	Gm13621	0	-	-	0	0	0	0	1	1	1	no
6	MMUGID_00001757	Gm8649	0	-	-	0	0.04	0.0565835	0	1	1	1	no
2	MMUGID_00001758	Gm23261	0	-	-	0	0	0	0	1	1	1	no
19	MMUGID_00001759	JA187517	0	-	-	0	0	0	0	1	1	1	no
2	MMUGID_00001760	Olfr1012	0	-	-	0	0	0	0	1	1	1	no
6	MMUGID_00001761	Igkv4-50	0	-	-	0	0	0	0	1	1	1	no
10	MMUGID_00001762	Rgs17	0	-	-	2237.49	863.94	-1.37185	1	0.0989011	0.102835	0.202571	no
9	MMUGID_00001763	Gm24631	0	-	-	0	0	0	0	1	1	1	no
7	MMUGID_00001764	Gm7579	0	-	-	0	0	0	0	1	1	1	no
1	MMUGID_00001765	Mndal	0	-	-	0	0	0	0	1	1	1	no
12	MMUGID_00001766	Gm22015	0	-	-	0	0	0	0	1	1	1	no
1	MMUGID_00001767	Opn3	0	-	-	34.5633	14.66	-1.18331	1	0.371628	0.35353	0.497128	no
9	MMUGID_00001768	Dlec1	0	-	-	20.98	18.9433	-0.140285	0	1	1	1	no
9	MMUGID_00001769	Fbxw16	0	-	-	2882.34	247.09	-3.53881	1	0.000999001	1.58884e-05	0.000174477	yes
3	MMUGID_00001770	AK033061	0	-	-	0	0	0	0	1	1	1	no
7	MMUGID_00001771	Gm6537	0	-	-	0	0	0	0	1	1	1	no
9	MMUGID_00001772	Nktr	0	-	-	1173.73	10142.9	3.11021	1	0.00799201	0.00524222	0.0195073	yes
1	MMUGID_00001773	DQ718398	0	-	-	0	0	0	0	1	1	1	no
2	MMUGID_00001774	4930527E20Rik	0	-	-	0	0	0	0	1	1	1	no
14	MMUGID_00001775	Gm3633	0	-	-	0.316667	0.01	-0.382535	0	1	1	1	no
7	MMUGID_00001776	Gm15135	0	-	-	0	0	0	0	1	1	1	no
6	MMUGID_00001777	DQ718420	0	-	-	0	0	0	0	1	1	1	no
7	MMUGID_00001778	Klk11	0	-	-	0	0	0	0	1	1	1	no
11	MMUGID_00001779	Trappc1	0	-	-	1906.19	264.02	-2.84727	1	0.00999001	0.00828911	0.0282965	yes
1	MMUGID_00001780	Gm26280	0	-	-	0	0	0	0	1	1	1	no
15	MMUGID_00001781	DQ725169	0	-	-	0	0	0	0	1	1	1	no
11	MMUGID_00001782	Gabra6	0	-	-	0	0	0	0	1	1	1	no
7	MMUGID_00001783	Psmd8	0	-	-	742.703	778.527	0.0678711	1	0.951049	0.939872	0.963164	no
8	MMUGID_00001784	DQ718798	0	-	-	0	0	0	0	1	1	1	no
7	MMUGID_00001785	Gm15880	0	-	-	0	0.823333	0.866578	0	1	1	1	no
10	MMUGID_00001786	Med16	0	-	-	3.48333	103.697	4.5455	1	0.002997	0.000997446	0.00506428	yes
16	MMUGID_00001787	Prodh	0	-	-	32.4633	12.1833	-1.34387	1	0.265734	0.266156	0.407661	no
2	MMUGID_00001788	Gm13620	0	-	-	0	0	0	0	1	1	1	no
17	MMUGID_00001789	Gm22542	0	-	-	0	0	0	0	1	1	1	no
7	MMUGID_00001790	DQ563825	0	-	-	0	0	0	0	1	1	1	no
7	MMUGID_00001791	Gm26332	0	-	-	0	0	0	0	1	1	1	no
8	MMUGID_00001792	Cngb1	0	-	-	0.0333333	45.1367	5.48054	1	0.004995	0.00161104	0.00743683	yes
7	MMUGID_00001793	Gm25314	0	-	-	0	0	0	0	1	1	1	no
10	MMUGID_00001794	Ipcef1	0	-	-	1304.27	1367.24	0.0679695	1	0.91009	0.903195	0.938461	no
X	MMUGID_00001795	Gm14713	0	-	-	0	0	0	0	1	1	1	no
9	MMUGID_00001796	Uchl4	0	-	-	106.197	58.82	-0.84156	1	0.368631	0.367224	0.50989	no
2	MMUGID_00001797	DQ727135	0	-	-	0	0	0	0	1	1	1	no
17	MMUGID_00001798	Zfp523	0	-	-	4.25667	1.60333	-1.01379	0	1	1	1	no
8	MMUGID_00001799	Ces1d	0	-	-	2.99667	0	-1.9988	0	1	1	1	no
7	MMUGID_00001800	Syt3	0	-	-	0	0	0	0	1	1	1	no
19	MMUGID_00001801	Gm5514	0	-	-	255.84	20.2967	-3.59217	1	0.002997	0.000238577	0.00160031	yes
X	MMUGID_00001802	n-R5s12	0	-	-	0	0	0	0	1	1	1	no
14	MMUGID_00001803	Gm2178	0	-	-	0	0.756667	0.81284	0	1	1	1	no
17	MMUGID_00001804	Gm25128	0	-	-	0	0	0	0	1	1	1	no
15	MMUGID_00001805	Spt1	0	-	-	0	0	0	0	1	1	1	no
11	MMUGID_00001806	Mxra7	0	-	-	50.48	38.75	-0.373057	1	0.717283	0.725719	0.81688	no
8	MMUGID_00001807	Gm22197	0	-	-	0	0	0	0	1	1	1	no
14	MMUGID_00001808	Gm3591	0	-	-	0	0	0	0	1	1	1	no
7	MMUGID_00001809	Gm25790	0	-	-	0	0	0	0	1	1	1	no
X	MMUGID_00001810	Asb9	0	-	-	0	0	0	0	1	1	1	no
7	MMUGID_00001811	RP24-456G3.3	0	-	-	9.76667	5582.74	9.01852	1	0.000999001	2.36027e-09	1.21525e-07	yes
6	MMUGID_00001812	Gm17147	0	-	-	0	0	0	0	1	1	1	no
10	MMUGID_00001813	DQ698747	0	-	-	0	0	0	0	1	1	1	no
4	MMUGID_00001814	Gm25653	0	-	-	0	0	0	0	1	1	1	no
7	MMUGID_00001815	DQ725303	0	-	-	0	0	0	0	1	1	1	no
X	MMUGID_00001816	AL669901.1	0	-	-	0	0	0	0	1	1	1	no
4	MMUGID_00001817	Gm13121	0	-	-	9.94	0.643333	-2.73492	0	1	1	1	no
9	MMUGID_00001818	DQ540623	0	-	-	0	0	0	0	1	1	1	no
11	MMUGID_00001819	Gm11526	0	-	-	0	0.33	0.411426	0	1	1	1	no
17	MMUGID_00001820	DQ547177	0	-	-	0	0	0	0	1	1	1	no
X	MMUGID_00001821	Gm14711	0	-	-	0	0.296667	0.374808	0	1	1	1	no
4	MMUGID_00001822	Nkain1	0	-	-	239.583	18.0367	-3.65968	1	0.00699301	0.0047851	0.0180436	yes
7	MMUGID_00001823	Gm26097	0	-	-	0	0	0	0	1	1	1	no
7	MMUGID_00001824	Gm26434	0	-	-	0	0	0	0	1	1	1	no
X	MMUGID_00001825	Amer1	0	-	-	15.55	95.0367	2.53675	1	0.035964	0.030932	0.0799599	no
7	MMUGID_00001826	Trim6	0	-	-	31.42	996.74	4.94371	1	0.000999001	1.50493e-05	0.000166527	yes
3	MMUGID_00001827	miR-155	0	-	-	0	0	0	0	1	1	1	no
2	MMUGID_00001828	Gm9873	0	-	-	0.96	0	-0.970854	0	1	1	1	no
7	MMUGID_00001829	Mir344	0	-	-	0	0	0	0	1	1	1	no
14	MMUGID_00001830	Gm10377	0	-	-	0	1.47667	1.3084	0	1	1	1	no
5	MMUGID_00001831	DQ708235	0	-	-	0	0	0	0	1	1	1	no
2	MMUGID_00001832	Gm23842	0	-	-	0	0.0266667	0.0379679	0	1	1	1	no
7	MMUGID_00001833	Gm7648	0	-	-	0.296667	0.0766667	-0.268236	0	1	1	1	no
9	MMUGID_00001834	1110036E04Rik	0	-	-	0	0	0	0	1	1	1	no
7	MMUGID_00001835	V1rd19	0	-	-	0	0	0	0	1	1	1	no
2	MMUGID_00001836	Aplnr	0	-	-	0.42	0	-0.505891	0	1	1	1	no
11	MMUGID_00001837	DQ685831	0	-	-	0	0	0	0	1	1	1	no
10	MMUGID_00001838	Lrriq1	0	-	-	275.917	41.3767	-2.70811	1	0.0549451	0.046936	0.110662	no
14	MMUGID_00001839	Gmfb	0	-	-	135.893	561.04	2.03762	1	0.043956	0.0387319	0.0954218	no
3	MMUGID_00001840	DQ716097	0	-	-	0	0	0	0	1	1	1	no
12	MMUGID_00001841	5430427M07Rik	0	-	-	0	0	0	0	1	1	1	no
1	MMUGID_00001842	Gm25524	0	-	-	0	0	0	0	1	1	1	no
12	MMUGID_00001843	Atp6v1d	0	-	-	1413.6	1846.46	0.385148	1	0.654346	0.633234	0.744917	no
8	MMUGID_00001844	Defa25	0	-	-	0	0	0	0	1	1	1	no
17	MMUGID_00001845	Gm20545	0	-	-	0.0533333	0.666667	0.662004	0	1	1	1	no
10	MMUGID_00001846	Gna15	0	-	-	0	0	0	0	1	1	1	no
8	MMUGID_00001847	Zcchc14	0	-	-	113.703	1056.46	3.20463	1	0.000999001	0.000171955	0.0012241	yes
3	MMUGID_00001848	Gm23511	0	-	-	0	0	0	0	1	1	1	no
18	MMUGID_00001849	Gm5096	0	-	-	0.1	19.6167	4.22824	1	0.031968	0.0233833	0.0640739	no
13	MMUGID_00001850	Gm22035	0	-	-	0	0	0	0	1	1	1	no
11	MMUGID_00001851	Zfp286	0	-	-	0.436667	0.58	0.137199	0	1	1	1	no
2	MMUGID_00001852	DQ690769	0	-	-	0	0	0	0	1	1	1	no
7	MMUGID_00001853	2210018M11Rik	0	-	-	1362.77	979.59	-0.475882	1	0.575425	0.564445	0.688555	no
6	MMUGID_00001854	AB349653	0	-	-	0	0	0	0	1	1	1	no
16	MMUGID_00001855	Gm16011	0	-	-	0	0.0266667	0.0379679	0	1	1	1	no
10	MMUGID_00001856	Rab3ip	0	-	-	207.863	437.133	1.06881	1	0.344655	0.353472	0.497128	no
5	MMUGID_00001857	Gm17122	0	-	-	2.01	0.966667	-0.614011	0	1	1	1	no
17	MMUGID_00001858	1700062I23Rik	0	-	-	0	0	0	0	1	1	1	no
7	MMUGID_00001859	Cacng8	0	-	-	0	0	0	0	1	1	1	no
17	MMUGID_00001860	Klraq1	0	-	-	210.183	149.62	-0.487583	1	0.743257	0.762638	0.843824	no
9	MMUGID_00001861	DQ550093	0	-	-	0	0	0	0	1	1	1	no
3	MMUGID_00001862	Ift80	0	-	-	713.767	277.47	-1.35995	1	0.141858	0.146816	0.265203	no
8	MMUGID_00001863	4930567H12Rik	0	-	-	0.186667	0	-0.246915	0	1	1	1	no
8	MMUGID_00001864	AK054526	0	-	-	459.68	410.263	-0.163703	1	0.855145	0.844438	0.90049	no
17	MMUGID_00001865	AB349653	0	-	-	0	0	0	0	1	1	1	no
Y	MMUGID_00001866	Gm20871	0	-	-	0	0.0166667	0.0238467	0	1	1	1	no
9	MMUGID_00001867	Dlat	0	-	-	2569.9	524.17	-2.29142	1	0.00699301	0.00652609	0.0233629	yes
GL456350.1	MMUGID_00001868	DQ548390	0	-	-	0	0	0	0	1	1	1	no
11	MMUGID_00001869	Dus1l	0	-	-	36.5833	172.207	2.20433	1	0.04995	0.0527265	0.121267	no
7	MMUGID_00001870	Vmn1r80	0	-	-	0	0	0	0	1	1	1	no
Y	MMUGID_00001871	Gm20840	0	-	-	0	0	0	0	1	1	1	no
12	MMUGID_00001872	DQ721550	0	-	-	0	0	0	0	1	1	1	no
4	MMUGID_00001873	Nol6	0	-	-	194.053	844.32	2.11563	1	0.012987	0.0107617	0.0347155	yes
2	MMUGID_00001874	Gm10714	0	-	-	0	0	0	0	1	1	1	no
2	MMUGID_00001875	Ankrd5	0	-	-	0	0	0	0	1	1	1	no
11	MMUGID_00001876	Gm11643	0	-	-	0.603333	0.97	0.297121	0	1	1	1	no
2	MMUGID_00001877	Vps18	0	-	-	0.55	162.25	6.71867	1	0.000999001	2.52959e-06	3.9612e-05	yes
16	MMUGID_00001878	Krtap24-1	0	-	-	0	0	0	0	1	1	1	no
7	MMUGID_00001879	Mir344b	0	-	-	0	0	0	0	1	1	1	no
17	MMUGID_00001880	Sft2d1	0	-	-	52.78	56.58	0.098498	1	0.904096	0.901405	0.937464	no
18	MMUGID_00001881	Mir143	0	-	-	0	0	0	0	1	1	1	no
8	MMUGID_00001882	Gm24288	0	-	-	0	0	0	0	1	1	1	no
13	MMUGID_00001883	Gm15908	0	-	-	0	0	0	0	1	1	1	no
4	MMUGID_00001884	B3galt6	0	-	-	0.34	215.073	7.33314	1	0.000999001	2.94024e-05	0.000289911	yes
1	MMUGID_00001885	AK158929	0	-	-	2.65667	1.98333	-0.293604	0	1	1	1	no
17	MMUGID_00001886	Ndufa7	0	-	-	53.8933	152.793	1.48629	1	0.228771	0.236134	0.373958	no
X	MMUGID_00001887	Gm2231	0	-	-	0	0.276667	0.352382	0	1	1	1	no
7	MMUGID_00001888	Crxos	0	-	-	0.0266667	100	6.62024	1	0.000999001	1.30195e-05	0.000150047	yes
7	MMUGID_00001889	Gm6882	0	-	-	0.723333	15.6767	3.27456	0	1	1	1	no
1	MMUGID_00001890	Gm25736	0	-	-	0.0733333	0.0533333	-0.0271361	0	1	1	1	no
10	MMUGID_00001891	Tspyl4	0	-	-	182.123	17.3967	-3.3153	1	0.043956	0.0321819	0.0825515	no
X	MMUGID_00001892	Slxl1	0	-	-	0	0.00666667	0.00958605	0	1	1	1	no
4	MMUGID_00001893	Gm22817	0	-	-	0	0	0	0	1	1	1	no
9	MMUGID_00001894	2310046O06Rik	0	-	-	0.0266667	0	-0.0379679	0	1	1	1	no
3	MMUGID_00001895	AY512943	0	-	-	0	0	0	0	1	1	1	no
12	MMUGID_00001896	Akap5	0	-	-	1.12333	4.75667	1.4389	0	1	1	1	no
1	MMUGID_00001897	Ppp1r12b	0	-	-	309.277	44.0733	-2.78321	0	1	1	1	no
13	MMUGID_00001898	Pik3r1	0	-	-	6870.61	4995.64	-0.459691	1	0.596404	0.613892	0.730508	no
15	MMUGID_00001899	AB335791	0	-	-	0	0	0	0	1	1	1	no
2	MMUGID_00001900	Gm14281	0	-	-	0	0	0	0	1	1	1	no
2	MMUGID_00001901	DQ726248	0	-	-	0	0	0	0	1	1	1	no
17	MMUGID_00001902	DQ713744	0	-	-	0	0	0	0	1	1	1	no
17	MMUGID_00001903	Tnxb	0	-	-	0	5.14	2.61824	0	1	1	1	no
3	MMUGID_00001904	Gm24457	0	-	-	0	0	0	0	1	1	1	no
16	MMUGID_00001905	Dyrk1a	0	-	-	3717.42	3303.47	-0.17027	1	0.81019	0.817111	0.882046	no
4	MMUGID_00001906	Gm12368	0	-	-	0	0	0	0	1	1	1	no
X	MMUGID_00001907	Gm14814	0	-	-	0	0	0	0	1	1	1	no
X	MMUGID_00001908	Il13ra1	0	-	-	0	0	0	0	1	1	1	no
17	MMUGID_00001909	Gm23123	0	-	-	0	0.0233333	0.0332762	0	1	1	1	no
18	MMUGID_00001910	Mir694	0	-	-	0	0	0	0	1	1	1	no
2	MMUGID_00001911	Gm13800	0	-	-	0	2.98667	1.99518	0	1	1	1	no
7	MMUGID_00001912	Gm5329	0	-	-	0	0	0	0	1	1	1	no
9	MMUGID_00001913	Crtap	0	-	-	1.85	236.45	6.38052	1	0.000999001	4.37276e-06	6.26682e-05	yes
1	MMUGID_00001914	DQ688885	0	-	-	0	0	0	0	1	1	1	no
13	MMUGID_00001915	DQ694222	0	-	-	0	0	0	0	1	1	1	no
11	MMUGID_00001916	AK140049	0	-	-	0.0266667	0	-0.0379679	0	1	1	1	no
9	MMUGID_00001917	Gpx1	0	-	-	1175.3	465.89	-1.3331	1	0.126873	0.126411	0.237337	no
4	MMUGID_00001918	Gm23303	0	-	-	0	0	0	0	1	1	1	no
6	MMUGID_00001919	Mkrn1	0	-	-	296.643	4214.17	3.82393	1	0.002997	0.000659607	0.00361105	yes
8	MMUGID_00001920	Prss54	0	-	-	0	0	0	0	1	1	1	no
7	MMUGID_00001921	Olfr494	0	-	-	0	0.0833333	0.115477	0	1	1	1	no
1	MMUGID_00001922	Fmo6	0	-	-	4.39667	0	-2.43207	0	1	1	1	no
5	MMUGID_00001923	Gbp6	0	-	-	0	0.04	0.0565835	0	1	1	1	no
11	MMUGID_00001924	Pcgf2	0	-	-	2.54333	2.36333	-0.0752154	0	1	1	1	no
11	MMUGID_00001925	Fam183b	0	-	-	54.4533	0.296667	-5.41839	0	1	1	1	no
9	MMUGID_00001926	U2surp	0	-	-	3602.46	1585.03	-1.18396	1	0.150849	0.151137	0.270455	no
10	MMUGID_00001927	4930444F02Rik	0	-	-	3.24667	0	-2.08633	0	1	1	1	no
6	MMUGID_00001928	Gm15737	0	-	-	0.03	0.48	0.522953	0	1	1	1	no
X	MMUGID_00001929	Gm15065	0	-	-	7.29667	4.54	-0.582646	1	0.807193	0.81153	0.878843	no
2	MMUGID_00001930	DQ551021	0	-	-	0	0	0	0	1	1	1	no
10	MMUGID_00001931	AB349855	0	-	-	0	0	0	0	1	1	1	no
4	MMUGID_00001932	Tmem59	0	-	-	199.66	1773.79	3.14482	1	0.001998	0.000179616	0.00126823	yes
4	MMUGID_00001933	Gm12957	0	-	-	2.85333	10.83	1.61827	1	0.238761	0.230642	0.367631	no
2	MMUGID_00001934	DQ548404	0	-	-	0	0	0	0	1	1	1	no
4	MMUGID_00001935	Icmt	0	-	-	19.2933	171.453	3.08713	0	1	1	1	no
2	MMUGID_00001936	DQ715600	0	-	-	0	0	0	0	1	1	1	no
17	MMUGID_00001937	Prepl	0	-	-	1038.88	248.02	-2.06209	1	0.017982	0.0166773	0.0491261	yes
6	MMUGID_00001938	Mir7233	0	-	-	0	0	0	0	1	1	1	no
7	MMUGID_00001939	Sbf2	0	-	-	4846.42	3188.31	-0.603972	1	0.443556	0.445473	0.585135	no
7	MMUGID_00001940	DQ687891	0	-	-	0	0	0	0	1	1	1	no
14	MMUGID_00001941	Defb42	0	-	-	0	29.2133	4.91711	0	1	1	1	no
11	MMUGID_00001942	C1qtnf1	0	-	-	0	0	0	0	1	1	1	no
10	MMUGID_00001943	AB350869	0	-	-	0	0	0	0	1	1	1	no
17	MMUGID_00001944	Gm23864	0	-	-	0	0	0	0	1	1	1	no
2	MMUGID_00001945	Gm25643	0	-	-	0	0	0	0	1	1	1	no
14	MMUGID_00001946	Nalcn	0	-	-	19.7567	8.66667	-1.10248	0	1	1	1	no
13	MMUGID_00001947	Gm26929	0	-	-	0	0.116667	0.159199	0	1	1	1	no
2	MMUGID_00001948	DQ713064	0	-	-	0	0	0	0	1	1	1	no
7	MMUGID_00001949	Pih1d1	0	-	-	18.4433	82.8933	2.10928	1	0.124875	0.121513	0.229809	no
11	MMUGID_00001950	Gm12116	0	-	-	0.0433333	49.98	5.61066	0	1	1	1	no
17	MMUGID_00001951	Dynlt1a	0	-	-	89.85	60.5933	-0.560712	1	0.519481	0.528475	0.658468	no
16	MMUGID_00001952	Gm23659	0	-	-	0.0366667	0	-0.0519521	0	1	1	1	no
14	MMUGID_00001953	Gm16979	0	-	-	0.796667	0	-0.845323	0	1	1	1	no
11	MMUGID_00001954	Gm17235	0	-	-	0.0433333	1.3	1.14043	0	1	1	1	no
X	MMUGID_00001955	Smt3h2-ps	0	-	-	0	0.13	0.176323	0	1	1	1	no
3	MMUGID_00001956	Gm16016	0	-	-	0	0	0	0	1	1	1	no
5	MMUGID_00001957	DQ565647	0	-	-	0	0	0	0	1	1	1	no
5	MMUGID_00001958	Ccdc146	0	-	-	63.7433	28.7567	-1.12152	0	1	1	1	no
7	MMUGID_00001959	Gm25874	0	-	-	0	0	0	0	1	1	1	no
17	MMUGID_00001960	C3	0	-	-	4.89	11.3633	1.06973	0	1	1	1	no
5	MMUGID_00001961	Gm4868	0	-	-	0	0	0	0	1	1	1	no
7	MMUGID_00001962	Vmn2r47	0	-	-	0	0	0	0	1	1	1	no
18	MMUGID_00001963	DQ697034	0	-	-	0	0	0	0	1	1	1	no
X	MMUGID_00001964	Mir504	0	-	-	0	0	0	0	1	1	1	no
11	MMUGID_00001965	AK016813	0	-	-	0	0	0	0	1	1	1	no
1	MMUGID_00001966	AK005643	0	-	-	0	0	0	0	1	1	1	no
X	MMUGID_00001967	Gm15104	0	-	-	0	12.6167	3.7673	0	1	1	1	no
9	MMUGID_00001968	Smarcc1	0	-	-	547.247	4728.86	3.1089	1	0.000999001	0.000231606	0.00155837	yes
5	MMUGID_00001969	Gm19619	0	-	-	0.07	0	-0.0976108	0	1	1	1	no
1	MMUGID_00001970	Fmn2	0	-	-	14591.8	10493.4	-0.475641	1	0.537463	0.537735	0.666131	no
X	MMUGID_00001971	Brcc3	0	-	-	357.637	445.46	0.316008	1	0.839161	0.835269	0.894449	no
7	MMUGID_00001972	Fes	0	-	-	0	0	0	0	1	1	1	no
11	MMUGID_00001973	Qrich2	0	-	-	0.66	35.3833	4.45402	0	1	1	1	no
X	MMUGID_00001974	Gm22359	0	-	-	0	0	0	0	1	1	1	no
10	MMUGID_00001975	DQ713738	0	-	-	4.25	0	-2.39232	0	1	1	1	no
12	MMUGID_00001976	Gm15561	0	-	-	145.993	5.15667	-4.57746	1	0.001998	0.000145933	0.00106988	yes
7	MMUGID_00001977	Caly	0	-	-	0	0	0	0	1	1	1	no
4	MMUGID_00001978	Gm11253	0	-	-	0	0.00333333	0.00480099	0	1	1	1	no
2	MMUGID_00001979	Coq4	0	-	-	124.163	505.197	2.01589	1	0.0569431	0.0594525	0.133002	no
2	MMUGID_00001980	Gm14461	0	-	-	0	0.936667	0.953576	0	1	1	1	no
13	MMUGID_00001981	Dapk1	0	-	-	2.29333	43.4533	3.75467	1	0.00699301	0.0044735	0.0171116	yes
4	MMUGID_00001982	Gm568	0	-	-	0	0	0	0	1	1	1	no
14	MMUGID_00001983	Gm24774	0	-	-	0	0	0	0	1	1	1	no
13	MMUGID_00001984	Gm15488	0	-	-	0.173333	4.57333	2.24793	0	1	1	1	no
12	MMUGID_00001985	AK054515	0	-	-	0	0.466667	0.552541	0	1	1	1	no
5	MMUGID_00001986	4933407H18Rik	0	-	-	83.8333	35.6933	-1.20911	0	1	1	1	no
5	MMUGID_00001987	DQ699218	0	-	-	0	0	0	0	1	1	1	no
8	MMUGID_00001988	Gm25428	0	-	-	0	0	0	0	1	1	1	no
14	MMUGID_00001989	Fzd3	0	-	-	465.86	260.607	-0.835591	1	0.33966	0.344893	0.488249	no
12	MMUGID_00001990	Ighv1-72	0	-	-	0	0	0	0	1	1	1	no
5	MMUGID_00001991	Gm7347	0	-	-	2.49333	0.393333	-1.32606	0	1	1	1	no
1	MMUGID_00001992	Gm25619	0	-	-	0	0	0	0	1	1	1	no
4	MMUGID_00001993	Gm13017	0	-	-	0	0	0	0	1	1	1	no
7	MMUGID_00001994	Gm24880	0	-	-	0	0	0	0	1	1	1	no
11	MMUGID_00001995	Cdk5r1	0	-	-	3.26333	153.613	5.18054	1	0.000999001	0.000216622	0.00147201	yes
7	MMUGID_00001996	Gm10169	0	-	-	1.17	3.91333	1.17901	0	1	1	1	no
6	MMUGID_00001997	Slc6a13	0	-	-	0	0.366667	0.450661	0	1	1	1	no
17	MMUGID_00001998	Tcte3	0	-	-	0.103333	0.0166667	-0.118022	0	1	1	1	no
[truncated: 45,729 more rows]
