# Supplementary material for: Maternally provided LSD1/KDM1A enables the maternal-to-zygotic transition and prevents defects that manifest postnatally
Source: eLife. 2016 Jan 27;5:e08848. doi: 10.7554/eLife.08848 (PMC4829428; doi:10.7554/eLife.08848)
Supplement: Figure 3—source data 3. — Deseq output for expression of genes used for pairwise comparisons. Column labeled a represents average normalized expression of Kdm1aZp3 M+Z+ 2C embryos and b represents average normalized expression of Kdm1afl/flcontrol oocytes. DOI: http://dx.doi.org/10.7554/eLife.08848.011 [file elife-08848-fig3-data3.xls]

## Sheet: Sheet1
chrom	gene_id	gene_name	isRepeat	repClass	repFamily	a	b	fc	tested	fc_prob	pval	qval	significant
1	MMUGID_00000000	Rhbdd1	0	-	-	337.49	198.457	-0.763038	1	0.286713	0.298317	0.403327	no
17	MMUGID_00000001	DQ685068	0	-	-	0	0	0	0	1	1	1	no
18	MMUGID_00000002	Gm25036	0	-	-	0	0	0	0	1	1	1	no
4	MMUGID_00000003	Gm25323	0	-	-	0	0	0	0	1	1	1	no
5	MMUGID_00000004	3110047P20Rik	0	-	-	0	0.46	0.545968	0	1	1	1	no
6	MMUGID_00000005	Klf15	0	-	-	0	0.423333	0.509274	0	1	1	1	no
Y	MMUGID_00000006	LOC380994	0	-	-	0	0	0	0	1	1	1	no
7	MMUGID_00000007	DQ548742	0	-	-	0	0	0	0	1	1	1	no
X	MMUGID_00000008	Idh3g	0	-	-	298.193	750.043	1.32782	1	0.170829	0.175895	0.26587	no
15	MMUGID_00000009	AK184869	0	-	-	0.2	6.78667	2.69797	0	1	1	1	no
8	MMUGID_00000010	n-R5s93	0	-	-	0	0	0	0	1	1	1	no
X	MMUGID_00000011	Prkx	0	-	-	284.757	224.91	-0.339039	1	0.673327	0.668971	0.749624	no
17	MMUGID_00000012	Gm25872	0	-	-	0	0.0566667	0.0795203	0	1	1	1	no
6	MMUGID_00000013	mmu-mir-7040	0	-	-	0	0	0	0	1	1	1	no
Y	MMUGID_00000014	FJ541115	0	-	-	0	0	0	0	1	1	1	no
3	MMUGID_00000015	Gm2011	0	-	-	0.6	2.14333	0.974223	0	1	1	1	no
6	MMUGID_00000016	Elmod3	0	-	-	11.3267	13.19	0.203092	0	1	1	1	no
12	MMUGID_00000017	DQ566040	0	-	-	0	0	0	0	1	1	1	no
2	MMUGID_00000018	Scand1	0	-	-	8.45	87.5533	3.22816	0	1	1	1	no
2	MMUGID_00000019	Mir669a-1	0	-	-	0	0	0	0	1	1	1	no
7	MMUGID_00000020	5730590G19Rik	0	-	-	11956.6	27544.2	1.20387	1	0.0869131	0.0843136	0.146548	no
1	MMUGID_00000021	Gm22950	0	-	-	0	0	0	0	1	1	1	no
X	MMUGID_00000022	Gm15033	0	-	-	0	0	0	0	1	1	1	no
6	MMUGID_00000023	4933431G14Rik	0	-	-	0	268.923	8.07641	0	1	1	1	no
17	MMUGID_00000024	Tomm6	0	-	-	12.0767	128.207	3.30461	1	0.001998	0.000565391	0.00236218	yes
2	MMUGID_00000025	Rims4	0	-	-	0.0366667	0	-0.0519521	0	1	1	1	no
5	MMUGID_00000026	Gm9903	0	-	-	13.4767	0	-3.85566	0	1	1	1	no
5	MMUGID_00000027	Tnip2	0	-	-	8.02	307.957	5.09813	1	0.002997	0.0021092	0.00713031	yes
16	MMUGID_00000028	Gm26019	0	-	-	0	0	0	0	1	1	1	no
10	MMUGID_00000029	DQ710955	0	-	-	0	0	0	0	1	1	1	no
2	MMUGID_00000030	Gm13711	0	-	-	0	0	0	0	1	1	1	no
10	MMUGID_00000031	Caps2	0	-	-	0	0	0	0	1	1	1	no
12	MMUGID_00000032	Ighv1-66	0	-	-	0	0	0	0	1	1	1	no
10	MMUGID_00000033	Gm9803	0	-	-	43.0767	73.35	0.754318	1	0.363636	0.3666	0.471365	no
X	MMUGID_00000034	Gm24522	0	-	-	0	0	0	0	1	1	1	no
18	MMUGID_00000035	Dsg3	0	-	-	1.31333	0.436667	-0.687248	0	1	1	1	no
11	MMUGID_00000036	AK019730	0	-	-	11.02	2.48667	-1.78552	1	0.152847	0.154232	0.239078	no
3	MMUGID_00000037	AK144834	0	-	-	0	0	0	0	1	1	1	no
8	MMUGID_00000038	Mtap1s	0	-	-	88.8667	244.9	1.45221	1	0.0949051	0.0894535	0.153809	no
1	MMUGID_00000039	Gm23939	0	-	-	0	0	0	0	1	1	1	no
12	MMUGID_00000040	Gm6969	0	-	-	9.24333	2.83333	-1.41801	0	1	1	1	no
10	MMUGID_00000041	AK165804	0	-	-	0	0.2	0.263034	0	1	1	1	no
8	MMUGID_00000042	4930513N10Rik	0	-	-	89.27	82.9567	-0.104602	1	0.802198	0.787861	0.844762	no
17	MMUGID_00000043	Cript	0	-	-	3162.29	11995.3	1.92309	1	0.03996	0.0295417	0.062888	no
7	MMUGID_00000044	DQ562395	0	-	-	0	0	0	0	1	1	1	no
7	MMUGID_00000045	Fam181b	0	-	-	0	0.973333	0.980635	0	1	1	1	no
13	MMUGID_00000046	Elovl2	0	-	-	5.20333	10.1433	0.845065	0	1	1	1	no
15	MMUGID_00000047	Gm15569	0	-	-	0	0	0	0	1	1	1	no
10	MMUGID_00000048	Tbc1d15	0	-	-	20796.4	5439.41	-1.93462	1	0.00899101	0.00626553	0.0176049	yes
10	MMUGID_00000049	Gm25422	0	-	-	0	0	0	0	1	1	1	no
4	MMUGID_00000050	Map3k7	0	-	-	311.037	1310.17	2.07106	1	0.00799201	0.00485208	0.0142673	yes
9	MMUGID_00000051	Fam96a	0	-	-	220.02	1021.27	2.20953	1	0.004995	0.00355626	0.0110518	yes
5	MMUGID_00000052	DQ703867	0	-	-	0	0	0	0	1	1	1	no
12	MMUGID_00000053	Gm22904	0	-	-	0	0	0	0	1	1	1	no
1	MMUGID_00000054	Dtl	0	-	-	3012.64	5311.7	0.817937	1	0.214785	0.217261	0.314231	no
7	MMUGID_00000055	Gm25416	0	-	-	0	0	0	0	1	1	1	no
13	MMUGID_00000056	Olfr1368	0	-	-	0	0	0	0	1	1	1	no
9	MMUGID_00000057	DQ702506	0	-	-	0	0	0	0	1	1	1	no
16	MMUGID_00000058	Gm15743	0	-	-	0.88	3.40333	1.22786	0	1	1	1	no
11	MMUGID_00000059	Olfr380	0	-	-	0	0	0	0	1	1	1	no
4	MMUGID_00000060	Gm11845	0	-	-	0	0	0	0	1	1	1	no
10	MMUGID_00000061	Gm19791	0	-	-	0.37	0.163333	-0.235911	0	1	1	1	no
7	MMUGID_00000062	A330076H08Rik	0	-	-	0	0	0	0	1	1	1	no
19	MMUGID_00000063	Gm16538	0	-	-	0.0833333	1.73	1.33342	0	1	1	1	no
9	MMUGID_00000064	Ctsh	0	-	-	2166.16	3364.19	0.634886	1	0.365634	0.367125	0.471837	no
1	MMUGID_00000065	Gm11575	0	-	-	0.263333	9.87667	3.10593	1	0.0949051	0.0973362	0.165033	no
1	MMUGID_00000066	Gm23885	0	-	-	0	0	0	0	1	1	1	no
10	MMUGID_00000067	AB340055	0	-	-	0	0	0	0	1	1	1	no
7	MMUGID_00000068	DQ713276	0	-	-	0	0	0	0	1	1	1	no
1	MMUGID_00000069	Gm2383	0	-	-	0.563333	4.64667	1.85277	0	1	1	1	no
7	MMUGID_00000070	DQ726146	0	-	-	0	0	0	0	1	1	1	no
9	MMUGID_00000071	Gm17141	0	-	-	0	0	0	0	1	1	1	no
4	MMUGID_00000072	Gm11223	0	-	-	653.047	68.1633	-3.24131	1	0.000999001	9.17338e-06	7.4699e-05	yes
5	MMUGID_00000073	Ugt2b36	0	-	-	0	0	0	0	1	1	1	no
9	MMUGID_00000074	5830418P13Rik	0	-	-	29.1567	0.896667	-3.99094	1	0.00799201	0.00618062	0.0174179	yes
5	MMUGID_00000075	Tfip11	0	-	-	355.357	264.32	-0.425588	1	0.616384	0.59951	0.691128	no
3	MMUGID_00000076	Gm12532	0	-	-	0.43	0	-0.516015	0	1	1	1	no
6	MMUGID_00000077	DQ697892	0	-	-	0	0	0	0	1	1	1	no
7	MMUGID_00000078	E430016F16Rik	0	-	-	0	0	0	0	1	1	1	no
11	MMUGID_00000079	Gm12188	0	-	-	0	0	0	0	1	1	1	no
12	MMUGID_00000080	Gpr132	0	-	-	0	0	0	0	1	1	1	no
14	MMUGID_00000081	mmu-mir-6541	0	-	-	0	0	0	0	1	1	1	no
7	MMUGID_00000082	Capn12	0	-	-	15.7133	28.5233	0.820856	1	0.390609	0.403825	0.509111	no
1	MMUGID_00000083	Gm9839	0	-	-	0	0	0	0	1	1	1	no
5	MMUGID_00000084	Gm22976	0	-	-	0	0	0	0	1	1	1	no
9	MMUGID_00000085	AK043163	0	-	-	0	0	0	0	1	1	1	no
4	MMUGID_00000086	Gm23263	0	-	-	0	0	0	0	1	1	1	no
17	MMUGID_00000087	U2af1	0	-	-	228.02	154.35	-0.559951	1	0.466533	0.480876	0.583562	no
8	MMUGID_00000088	Cmtm1	0	-	-	16.04	21.3833	0.3935	0	1	1	1	no
7	MMUGID_00000089	DQ717161	0	-	-	0	0	0	0	1	1	1	no
14	MMUGID_00000090	Traj59	0	-	-	0	0	0	0	1	1	1	no
8	MMUGID_00000091	Gm6689	0	-	-	0.0133333	0.143333	0.174137	0	1	1	1	no
1	MMUGID_00000092	Nop58	0	-	-	3705.04	7876.26	1.08781	1	0.102897	0.109044	0.18096	no
8	MMUGID_00000093	Gm26578	0	-	-	0.916667	0	-0.938599	0	1	1	1	no
6	MMUGID_00000094	1700025N23Rik	0	-	-	0	0	0	0	1	1	1	no
2	MMUGID_00000095	Cops2	0	-	-	4898.42	2658.81	-0.881291	1	0.211788	0.206798	0.302244	no
10	MMUGID_00000096	AB337837	0	-	-	0	0	0	0	1	1	1	no
5	MMUGID_00000097	Phtf2	0	-	-	7078.32	5118.95	-0.467481	1	0.613387	0.610952	0.701749	no
15	MMUGID_00000098	Mlc1	0	-	-	0	0	0	0	1	1	1	no
18	MMUGID_00000099	Commd10	0	-	-	64.59	104.843	0.690383	1	0.440559	0.414408	0.519882	no
9	MMUGID_00000100	Olfr918	0	-	-	0	0	0	0	1	1	1	no
5	MMUGID_00000101	Rilpl2	0	-	-	0	450.547	8.81873	1	0.000999001	6.4172e-09	1.48545e-07	yes
4	MMUGID_00000102	DQ542957	0	-	-	0	0	0	0	1	1	1	no
3	MMUGID_00000103	Vcam1	0	-	-	1.96333	0	-1.56722	0	1	1	1	no
9	MMUGID_00000104	Gm23275	0	-	-	0	0	0	0	1	1	1	no
17	MMUGID_00000105	Mettl4	0	-	-	1186.06	2983.14	1.32992	1	0.207792	0.225532	0.32361	no
2	MMUGID_00000106	Mir669g	0	-	-	0	0	0	0	1	1	1	no
18	MMUGID_00000107	4921531P14Rik	0	-	-	19.9067	0	-4.38589	0	1	1	1	no
1	MMUGID_00000108	Gm15179	0	-	-	0	0	0	0	1	1	1	no
9	MMUGID_00000109	Gm1110	0	-	-	41.5033	26.22	-0.642909	1	0.408591	0.409998	0.515498	no
6	MMUGID_00000110	Hnrnpf	0	-	-	2108.47	3986.33	0.918546	1	0.180819	0.19136	0.284011	no
6	MMUGID_00000111	Klrb1b	0	-	-	0.04	0	-0.0565835	0	1	1	1	no
17	MMUGID_00000112	Tspo2	0	-	-	0	0	0	0	1	1	1	no
13	MMUGID_00000113	Prl2b1	0	-	-	0	0	0	0	1	1	1	no
4	MMUGID_00000114	Ahdc1	0	-	-	661.183	309.08	-1.09459	1	0.231768	0.247436	0.347786	no
16	MMUGID_00000115	Olfr186	0	-	-	0	0	0	0	1	1	1	no
8	MMUGID_00000116	Thap1	0	-	-	789.807	671.523	-0.233741	1	0.718282	0.717552	0.789833	no
6	MMUGID_00000117	U6	0	-	-	0	0	0	0	1	1	1	no
9	MMUGID_00000118	Gm24106	0	-	-	0	0	0	0	1	1	1	no
8	MMUGID_00000119	Gm15316	0	-	-	1.01333	0	-1.00959	0	1	1	1	no
2	MMUGID_00000120	Gm14264	0	-	-	0	0	0	0	1	1	1	no
11	MMUGID_00000121	2310031A07Rik	0	-	-	4.43333	5.78667	0.320866	0	1	1	1	no
2	MMUGID_00000122	DQ688694	0	-	-	0	0	0	0	1	1	1	no
9	MMUGID_00000123	Alg9	0	-	-	447.993	44.0433	-3.31731	1	0.015984	0.00854805	0.0227835	yes
19	MMUGID_00000124	Rab11fip2	0	-	-	278.953	178.32	-0.64265	1	0.442557	0.448151	0.553225	no
14	MMUGID_00000125	Traj29	0	-	-	0	0	0	0	1	1	1	no
Y	MMUGID_00000126	Gm21907	0	-	-	0	0	0	0	1	1	1	no
12	MMUGID_00000127	DQ547490	0	-	-	0	0	0	0	1	1	1	no
2	MMUGID_00000128	Bend7	0	-	-	0	18.3367	4.27327	0	1	1	1	no
2	MMUGID_00000129	Nusap1	0	-	-	9889.13	3217.06	-1.6198	1	0.041958	0.034837	0.0716358	no
9	MMUGID_00000130	Celsr3	0	-	-	14.05	17.5333	0.300359	1	0.702298	0.715233	0.787824	no
4	MMUGID_00000131	Arhgef16	0	-	-	614.68	3.4	-7.12853	1	0.000999001	3.59737e-09	9.03049e-08	yes
18	MMUGID_00000132	Fhod3	0	-	-	7021.46	5698.8	-0.301065	1	0.678322	0.678185	0.75727	no
16	MMUGID_00000133	Gm6358	0	-	-	0	0.7	0.765535	0	1	1	1	no
11	MMUGID_00000134	Gm11983	0	-	-	21.6733	0	-4.50292	0	1	1	1	no
6	MMUGID_00000135	Pon1	0	-	-	0	0	0	0	1	1	1	no
19	MMUGID_00000136	Fbxw4	0	-	-	173.29	38.0933	-2.1565	1	0.012987	0.0150948	0.0362397	yes
3	MMUGID_00000137	Gm10697	0	-	-	0.42	31.7933	4.52944	1	0.002997	0.00199793	0.00682244	yes
3	MMUGID_00000138	Gm26678	0	-	-	0	819.217	9.67986	1	0.000999001	5.5268e-09	1.31204e-07	yes
11	MMUGID_00000139	Gm12733	0	-	-	0.0433333	2.66667	1.81327	0	1	1	1	no
15	MMUGID_00000140	AB353040	0	-	-	0	0	0	0	1	1	1	no
3	MMUGID_00000141	Bbs7	0	-	-	63.7367	6.22	-3.16451	1	0.00699301	0.00602928	0.0170604	yes
13	MMUGID_00000142	E130304F04Rik	0	-	-	5.81667	0	-2.76907	1	0.260739	0.269303	0.371702	no
4	MMUGID_00000143	Dvl1	0	-	-	49.2267	136.347	1.4513	1	0.253746	0.264701	0.366618	no
1	MMUGID_00000144	Gm2666	0	-	-	0.09	1.88667	1.40508	0	1	1	1	no
4	MMUGID_00000145	Gm22477	0	-	-	0	0	0	0	1	1	1	no
13	MMUGID_00000146	Lrrc14b	0	-	-	0.07	0.12	0.0658879	0	1	1	1	no
13	MMUGID_00000147	Gm10736	0	-	-	0.786667	2.11333	0.80119	0	1	1	1	no
8	MMUGID_00000148	Zfp423	0	-	-	256.623	72.2433	-1.81449	1	0.117882	0.127772	0.206079	no
1	MMUGID_00000149	Gm26145	0	-	-	0	0	0	0	1	1	1	no
11	MMUGID_00000150	DQ698039	0	-	-	0	0	0	0	1	1	1	no
2	MMUGID_00000151	Cir1	0	-	-	918.257	266.29	-1.78206	1	0.013986	0.0128268	0.0317329	yes
5	MMUGID_00000152	Atp2a2	0	-	-	23474.7	6410.55	-1.87242	1	0.00999001	0.0072847	0.0199113	yes
4	MMUGID_00000153	Gm12354	0	-	-	0	0	0	0	1	1	1	no
4	MMUGID_00000154	Gm13281	0	-	-	0	0	0	0	1	1	1	no
7	MMUGID_00000155	Glrx3	0	-	-	137.33	689.163	2.31882	1	0.00699301	0.00416238	0.0125794	yes
16	MMUGID_00000156	Dgkg	0	-	-	40.2833	0.373333	-4.90981	0	1	1	1	no
17	MMUGID_00000157	AK006637	0	-	-	6.22667	0	-2.85333	0	1	1	1	no
11	MMUGID_00000158	Npb	0	-	-	8.30333	0	-3.21775	0	1	1	1	no
10	MMUGID_00000159	DQ722332	0	-	-	0	0	0	0	1	1	1	no
1	MMUGID_00000160	Fam129a	0	-	-	63.2667	42.15	-0.57471	1	0.528472	0.534651	0.63371	no
17	MMUGID_00000161	AK158473	0	-	-	0	0	0	0	1	1	1	no
1	MMUGID_00000162	DQ549908	0	-	-	0	0	0	0	1	1	1	no
10	MMUGID_00000163	Gm19668	0	-	-	0	0	0	0	1	1	1	no
7	MMUGID_00000164	AK195979	0	-	-	31.2867	0.466667	-4.46033	0	1	1	1	no
3	MMUGID_00000165	Gm23441	0	-	-	0	0	0	0	1	1	1	no
18	MMUGID_00000166	Rnf165	0	-	-	190.4	218.567	0.198068	1	0.748252	0.762612	0.825913	no
14	MMUGID_00000167	Gm17085	0	-	-	0	0	0	0	1	1	1	no
11	MMUGID_00000168	Gm11704	0	-	-	0	0	0	0	1	1	1	no
GL456221.1	MMUGID_00000169	AB346771	0	-	-	0	0	0	0	1	1	1	no
8	MMUGID_00000170	AK042831	0	-	-	0	0.276667	0.352382	0	1	1	1	no
7	MMUGID_00000171	Gm4553	0	-	-	0	0.01	0.0143553	0	1	1	1	no
8	MMUGID_00000172	n-R5s109	0	-	-	1.49667	0	-1.32	0	1	1	1	no
5	MMUGID_00000173	2210406O10Rik	0	-	-	27.84	0.236667	-4.54354	0	1	1	1	no
17	MMUGID_00000174	Supt3	0	-	-	48.6867	24.6033	-0.956527	1	0.264735	0.265067	0.366945	no
2	MMUGID_00000175	Olfr1217	0	-	-	0	0	0	0	1	1	1	no
7	MMUGID_00000176	Vmn2r45	0	-	-	0.00666667	0	-0.00958605	0	1	1	1	no
10	MMUGID_00000177	AK033378	0	-	-	1.09333	0	-1.0658	0	1	1	1	no
X	MMUGID_00000178	Gm14367	0	-	-	0	0.0466667	0.0658021	0	1	1	1	no
7	MMUGID_00000179	Gm25984	0	-	-	0	0	0	0	1	1	1	no
4	MMUGID_00000180	Gm13251	0	-	-	12.3167	207.317	3.96747	1	0.000999001	2.90467e-05	0.000197197	yes
4	MMUGID_00000181	DQ555000	0	-	-	0	0	0	0	1	1	1	no
1	MMUGID_00000182	Sccpdh	0	-	-	0.633333	4.56	1.76727	0	1	1	1	no
5	MMUGID_00000183	Selplg	0	-	-	0	28.79	4.89676	1	0.011988	0.0037202	0.0114725	yes
X	MMUGID_00000184	Gm15090	0	-	-	0	0.01	0.0143553	0	1	1	1	no
10	MMUGID_00000185	AB336633	0	-	-	0	0	0	0	1	1	1	no
11	MMUGID_00000186	Gm12279	0	-	-	1.11667	0	-1.08179	0	1	1	1	no
7	MMUGID_00000187	4933440M02Rik	0	-	-	0	0	0	0	1	1	1	no
7	MMUGID_00000188	Gm22632	0	-	-	0	0	0	0	1	1	1	no
2	MMUGID_00000189	Gm13872	0	-	-	0	0	0	0	1	1	1	no
16	MMUGID_00000190	Gm15724	0	-	-	0.00666667	0.153333	0.196223	0	1	1	1	no
5	MMUGID_00000191	Gm25806	0	-	-	0	0	0	0	1	1	1	no
10	MMUGID_00000192	DQ555186	0	-	-	0	0	0	0	1	1	1	no
12	MMUGID_00000193	Gm17053	0	-	-	0	0.02	0.0285692	0	1	1	1	no
10	MMUGID_00000194	AK082148	0	-	-	0	0	0	0	1	1	1	no
5	MMUGID_00000195	AK030263	0	-	-	0	0	0	0	1	1	1	no
17	MMUGID_00000196	AK038632	0	-	-	0	0	0	0	1	1	1	no
2	MMUGID_00000197	Mir466p	0	-	-	0	0	0	0	1	1	1	no
15	MMUGID_00000198	Slc45a2	0	-	-	67.5567	0	-6.09923	0	1	1	1	no
10	MMUGID_00000199	Stx11	0	-	-	8.72667	1.55667	-1.92768	0	1	1	1	no
2	MMUGID_00000200	1700020A23Rik	0	-	-	0	0	0	0	1	1	1	no
9	MMUGID_00000201	Gm25640	0	-	-	0	0	0	0	1	1	1	no
6	MMUGID_00000202	Snca	0	-	-	0	1.43333	1.28293	0	1	1	1	no
5	MMUGID_00000203	Pptc7	0	-	-	3850.06	1081.34	-1.8311	1	0.00799201	0.00794631	0.021397	yes
7	MMUGID_00000204	BC053749	0	-	-	234.75	275.307	0.229013	1	0.955045	0.956648	0.970029	no
18	MMUGID_00000205	Paip2	0	-	-	4659.22	4245.79	-0.134026	1	0.887113	0.888589	0.922417	no
11	MMUGID_00000206	Gm11974	0	-	-	0.326667	1484.06	10.1285	1	0.000999001	6.29937e-14	7.61097e-12	yes
17	MMUGID_00000207	Qk	0	-	-	0	0	0	0	1	1	1	no
2	MMUGID_00000208	Wdr34	0	-	-	0.193333	71.0333	5.9156	1	0.003996	0.000147457	0.000771461	yes
8	MMUGID_00000209	Zdhhc1	0	-	-	0	1.26	1.17632	0	1	1	1	no
3	MMUGID_00000210	Ube2v1	0	-	-	0.466667	3.34333	1.56626	0	1	1	1	no
Y	MMUGID_00000211	LOC100040031	0	-	-	0	0	0	0	1	1	1	no
5	MMUGID_00000212	Eif2b4	0	-	-	341.563	858.323	1.32683	1	0.0799201	0.0708041	0.127341	no
10	MMUGID_00000213	Rbms2	0	-	-	506.087	928.887	0.874823	1	0.24975	0.246449	0.346826	no
X	MMUGID_00000214	Gm5388	0	-	-	0.29	0.0366667	-0.315419	0	1	1	1	no
4	MMUGID_00000215	Ufl1	0	-	-	5.41667	0	-2.68182	0	1	1	1	no
13	MMUGID_00000216	Vmn1r-ps104	0	-	-	0	0	0	0	1	1	1	no
Y	MMUGID_00000217	AC144854.2	0	-	-	0	0	0	0	1	1	1	no
2	MMUGID_00000218	1810059C17Rik	0	-	-	0	0	0	0	1	1	1	no
11	MMUGID_00000219	Ubald2	0	-	-	0.0833333	110.057	6.67967	1	0.000999001	8.02892e-06	6.69948e-05	yes
6	MMUGID_00000220	Gm23456	0	-	-	0	0.05	0.0703893	0	1	1	1	no
14	MMUGID_00000221	Mcpt8	0	-	-	0	0	0	0	1	1	1	no
3	MMUGID_00000222	Bche	0	-	-	14.99	121.74	2.94036	0	1	1	1	no
18	MMUGID_00000223	Snx2	0	-	-	1012	1997.13	0.980023	1	0.168831	0.170204	0.258806	no
7	MMUGID_00000224	Rab6a	0	-	-	3924.08	5644.91	0.524483	1	0.455544	0.454127	0.559183	no
X	MMUGID_00000225	Gm24824	0	-	-	0	0	0	0	1	1	1	no
X	MMUGID_00000226	Gm26194	0	-	-	0	0	0	0	1	1	1	no
2	MMUGID_00000227	Mir466b-1	0	-	-	0	0	0	0	1	1	1	no
13	MMUGID_00000228	Serpinb6e	0	-	-	0.37	0	-0.454176	0	1	1	1	no
4	MMUGID_00000229	4930412L05Rik	0	-	-	0	0	0	0	1	1	1	no
9	MMUGID_00000230	Tecta	0	-	-	0	0	0	0	1	1	1	no
X	MMUGID_00000231	Gm14910	0	-	-	0	0	0	0	1	1	1	no
7	MMUGID_00000232	Rpl7a-ps9	0	-	-	0	0.0166667	0.0238467	0	1	1	1	no
11	MMUGID_00000233	A730090H04Rik	0	-	-	1.99333	0	-1.58175	0	1	1	1	no
8	MMUGID_00000234	Gm15758	0	-	-	53.61	9.80667	-2.33724	1	0.030969	0.0294842	0.0628013	no
11	MMUGID_00000235	Gm11195	0	-	-	4.06333	36.62	2.89334	0	1	1	1	no
13	MMUGID_00000236	Vmn1r189	0	-	-	0.00333333	0.246667	0.313275	0	1	1	1	no
4	MMUGID_00000237	Gm13275	0	-	-	0	0	0	0	1	1	1	no
X	MMUGID_00000238	Gm15023	0	-	-	0	21.6	4.49825	0	1	1	1	no
2	MMUGID_00000239	Gm25407	0	-	-	0	0	0	0	1	1	1	no
2	MMUGID_00000240	Olfr1271	0	-	-	0	0	0	0	1	1	1	no
Y	MMUGID_00000241	Gm21170	0	-	-	0	0	0	0	1	1	1	no
X	MMUGID_00000242	Frmpd3	0	-	-	17.8967	0	-4.24006	0	1	1	1	no
8	MMUGID_00000243	4930512H18Rik	0	-	-	0	0	0	0	1	1	1	no
10	MMUGID_00000244	Fig4	0	-	-	37.19	188.683	2.31233	1	0.036963	0.033507	0.0694823	no
17	MMUGID_00000245	Zfp54	0	-	-	3.16	557.573	7.06902	1	0.000999001	3.2331e-08	5.82388e-07	yes
X	MMUGID_00000246	Gm14576	0	-	-	16.7633	9.42667	-0.768624	0	1	1	1	no
X	MMUGID_00000247	Gm5646	0	-	-	0	0	0	0	1	1	1	no
1	MMUGID_00000248	Cenpl	0	-	-	166.073	1895.9	3.50509	1	0.000999001	4.13014e-06	3.78177e-05	yes
11	MMUGID_00000249	2010300F17Rik	0	-	-	419.193	27.7133	-3.87126	1	0.00599401	0.00243938	0.00806847	yes
11	MMUGID_00000250	Gm12127	0	-	-	0.423333	0.03	-0.466629	0	1	1	1	no
10	MMUGID_00000251	Gdf11	0	-	-	54.9	71.9333	0.38373	1	0.724276	0.742906	0.810891	no
15	MMUGID_00000252	Azin1	0	-	-	2063.02	5742.14	1.47638	1	0.034965	0.0383634	0.0774579	no
2	MMUGID_00000253	Gm13341	0	-	-	1394.81	17424.1	3.642	1	0.000999001	5.67645e-07	6.91457e-06	yes
16	MMUGID_00000254	Kcne1	0	-	-	0	13.53	3.86096	0	1	1	1	no
3	MMUGID_00000255	Mllt11	0	-	-	284.917	730.943	1.35614	1	0.0519481	0.0560561	0.105794	no
1	MMUGID_00000256	Gm26930	0	-	-	0	0	0	0	1	1	1	no
7	MMUGID_00000257	Gm4011	0	-	-	0.00666667	0.16	0.204539	0	1	1	1	no
1	MMUGID_00000258	Gm16581	0	-	-	14.46	24.4533	0.719314	1	0.445554	0.441618	0.546725	no
1	MMUGID_00000259	Gm16026	0	-	-	160.953	2411.38	3.89681	1	0.000999001	5.97605e-08	9.87876e-07	yes
16	MMUGID_00000260	Gm11146	0	-	-	0	0	0	0	1	1	1	no
11	MMUGID_00000261	AK038627	0	-	-	0.103333	34.0167	4.9881	1	0.001998	0.00181346	0.00630405	yes
X	MMUGID_00000262	Gm24763	0	-	-	0	0	0	0	1	1	1	no
15	MMUGID_00000263	Gm23907	0	-	-	0	0	0	0	1	1	1	no
11	MMUGID_00000264	Rfng	0	-	-	159.89	434.607	1.43695	1	0.297702	0.303712	0.408865	no
4	MMUGID_00000265	Gm12848	0	-	-	0	0	0	0	1	1	1	no
12	MMUGID_00000266	Ptprn2	0	-	-	242.157	9.3	-4.56117	1	0.000999001	5.45521e-05	0.000333758	yes
19	MMUGID_00000267	Pcsk5	0	-	-	10.1567	0.0233333	-3.44656	0	1	1	1	no
Y	MMUGID_00000268	AC132591.1	0	-	-	0.01	0	-0.0143553	0	1	1	1	no
2	MMUGID_00000269	Ehf	0	-	-	11255	785.183	-3.83968	1	0.000999001	1.06985e-07	1.66134e-06	yes
1	MMUGID_00000270	mmu-mir-6901	0	-	-	0	0	0	0	1	1	1	no
7	MMUGID_00000271	BC031451	0	-	-	0	2.51	1.81147	0	1	1	1	no
16	MMUGID_00000272	BC056174	0	-	-	7.02667	25.0367	1.69767	1	0.518482	0.524467	0.624427	no
6	MMUGID_00000273	Gm22328	0	-	-	0	0	0	0	1	1	1	no
12	MMUGID_00000274	Gm805	0	-	-	1.12333	0	-1.08633	0	1	1	1	no
18	MMUGID_00000275	Gm16344	0	-	-	0	10.57	3.53232	1	0.0659341	0.0745739	0.13309	no
3	MMUGID_00000276	BC025067	0	-	-	0.526667	3.97667	1.70479	0	1	1	1	no
10	MMUGID_00000277	Tmtc3	0	-	-	2354.21	2523.79	0.10031	1	0.911089	0.922811	0.947812	no
4	MMUGID_00000278	Wdtc1	0	-	-	1417.2	1906.19	0.427385	1	0.515485	0.520471	0.620803	no
5	MMUGID_00000279	AK132074	0	-	-	0.02	5.05333	2.56916	0	1	1	1	no
7	MMUGID_00000280	Hpx	0	-	-	0	0	0	0	1	1	1	no
17	MMUGID_00000281	Olfr129	0	-	-	0.226667	0	-0.294743	0	1	1	1	no
11	MMUGID_00000282	Abca13	0	-	-	1295.75	3220.92	1.31302	1	0.0569431	0.0594358	0.110714	no
18	MMUGID_00000283	Smad7	0	-	-	1.59	1761.81	9.41071	1	0.000999001	2.29675e-13	2.20206e-11	yes
5	MMUGID_00000284	Gm22965	0	-	-	0	0	0	0	1	1	1	no
9	MMUGID_00000285	DQ545294	0	-	-	0	0	0	0	1	1	1	no
9	MMUGID_00000286	Lamb2	0	-	-	20.8533	2.91667	-2.48016	0	1	1	1	no
14	MMUGID_00000287	Dupd1	0	-	-	0	0	0	0	1	1	1	no
6	MMUGID_00000288	Vamp1	0	-	-	202.773	569.35	1.48488	1	0.198801	0.211758	0.30801	no
6	MMUGID_00000289	Dqx1	0	-	-	0	0.75	0.807355	0	1	1	1	no
1	MMUGID_00000290	Gm22786	0	-	-	1.11333	0.716667	-0.29991	0	1	1	1	no
9	MMUGID_00000291	Lztfl1	0	-	-	805.733	1451.08	0.84796	1	0.228771	0.236684	0.336267	no
2	MMUGID_00000292	Mtap1a	0	-	-	1.14	7.82333	2.04371	0	1	1	1	no
17	MMUGID_00000293	Smoc2	0	-	-	750.193	24.1833	-4.89864	1	0.000999001	0.000222831	0.00108538	yes
11	MMUGID_00000294	A430084P05Rik	0	-	-	0.116667	6.87333	2.81778	0	1	1	1	no
5	MMUGID_00000295	Magi2	0	-	-	0	0	0	0	1	1	1	no
2	MMUGID_00000296	Ptf1aos	0	-	-	0	0	0	0	1	1	1	no
14	MMUGID_00000297	4921525B02Rik	0	-	-	22.5367	3.42	-2.41279	1	0.041958	0.0435686	0.086247	no
1	MMUGID_00000298	Olfr429	0	-	-	0	0	0	0	1	1	1	no
6	MMUGID_00000299	Olfr446	0	-	-	0	0	0	0	1	1	1	no
7	MMUGID_00000300	Sipa1l3	0	-	-	1068.79	1366.82	0.354543	1	0.724276	0.721875	0.793304	no
3	MMUGID_00000301	Hist2h4	0	-	-	16.92	22.1567	0.369857	0	1	1	1	no
10	MMUGID_00000302	Dctn2	0	-	-	196.023	64.44	-1.59012	1	0.0829171	0.0917725	0.157051	no
7	MMUGID_00000303	Olfr491	0	-	-	0	0	0	0	1	1	1	no
4	MMUGID_00000304	Gm16287	0	-	-	0	0	0	0	1	1	1	no
7	MMUGID_00000305	Gm22494	0	-	-	0	0	0	0	1	1	1	no
5	MMUGID_00000306	Myo1h	0	-	-	1431.83	1229.08	-0.220123	1	0.776224	0.760531	0.824019	no
3	MMUGID_00000307	0610031J06Rik	0	-	-	16.0067	357.717	4.39867	1	0.001998	0.00126651	0.00465189	yes
8	MMUGID_00000308	4921522P10Rik	0	-	-	1.42667	0	-1.27898	0	1	1	1	no
2	MMUGID_00000309	mmu-mir-7002	0	-	-	0	0	0	0	1	1	1	no
5	MMUGID_00000310	Gm3259	0	-	-	229.553	26.7533	-3.05437	1	0.001998	0.000330179	0.00150607	yes
1	MMUGID_00000311	Crygb	0	-	-	0	0	0	0	1	1	1	no
14	MMUGID_00000312	Gm23620	0	-	-	0	0	0	0	1	1	1	no
4	MMUGID_00000313	Gm12839	0	-	-	0	0	0	0	1	1	1	no
5	MMUGID_00000314	Gm15857	0	-	-	0	4.93333	2.56884	0	1	1	1	no
4	MMUGID_00000315	Cyp2j9	0	-	-	0	0	0	0	1	1	1	no
8	MMUGID_00000316	DQ704652	0	-	-	0	0	0	0	1	1	1	no
4	MMUGID_00000317	Gm12390	0	-	-	0	0.03	0.0426443	0	1	1	1	no
11	MMUGID_00000318	Gm26837	0	-	-	2.81333	546.11	7.16463	1	0.000999001	2.73475e-09	7.0927e-08	yes
11	MMUGID_00000319	Nup88	0	-	-	3461.59	1060.93	-1.70516	1	0.018981	0.0153921	0.0368108	yes
10	MMUGID_00000320	S1pr4	0	-	-	0	0.32	0.400538	0	1	1	1	no
11	MMUGID_00000321	Mir218-2	0	-	-	0	0	0	0	1	1	1	no
3	MMUGID_00000322	Clca3	0	-	-	7.91	0	-3.15543	0	1	1	1	no
1	MMUGID_00000323	Olfr1411	0	-	-	0	0	0	0	1	1	1	no
18	MMUGID_00000324	AB335742	0	-	-	0	0	0	0	1	1	1	no
13	MMUGID_00000325	Hist1h2af	0	-	-	0.0433333	0.0566667	0.0183202	0	1	1	1	no
15	MMUGID_00000326	Trio	0	-	-	3217.17	1196.57	-1.42613	1	0.0789211	0.0811023	0.142121	no
4	MMUGID_00000327	Gm12484	0	-	-	0	0	0	0	1	1	1	no
1	MMUGID_00000328	Ccnyl1	0	-	-	1692.07	2312.8	0.450625	1	0.509491	0.518772	0.619234	no
5	MMUGID_00000329	Ptpn13	0	-	-	1579.76	2532.54	0.680538	1	0.341658	0.350822	0.45621	no
6	MMUGID_00000330	Cftr	0	-	-	174.48	167.52	-0.0583868	1	0.865135	0.872538	0.909763	no
6	MMUGID_00000331	3110021A11Rik	0	-	-	0	14.9467	3.99518	0	1	1	1	no
12	MMUGID_00000332	Gm10485	0	-	-	12.5267	0	-3.75773	0	1	1	1	no
11	MMUGID_00000333	Clec10a	0	-	-	79.8933	78.5967	-0.0233128	1	0.983017	0.986838	0.990237	no
16	MMUGID_00000334	Il1rap	0	-	-	48.7467	9.16	-2.2917	1	0.027972	0.0256536	0.0560189	no
7	MMUGID_00000335	Sympk	0	-	-	1443.01	414.277	-1.79793	1	0.017982	0.0117557	0.0294954	yes
10	MMUGID_00000336	Cs	0	-	-	4418.17	4040.3	-0.128956	1	0.839161	0.842053	0.886997	no
12	MMUGID_00000337	Gm25856	0	-	-	0	0	0	0	1	1	1	no
14	MMUGID_00000338	Gm9780	0	-	-	0	37.88	5.28096	1	0.002997	0.00130724	0.00477671	yes
12	MMUGID_00000339	Rpl21-ps3	0	-	-	0.766667	10.21	2.66568	1	0.112887	0.125471	0.203118	no
3	MMUGID_00000340	Gm23644	0	-	-	0	0	0	0	1	1	1	no
5	MMUGID_00000341	Med28	0	-	-	2332.27	3541.89	0.602573	1	0.416583	0.412029	0.517421	no
6	MMUGID_00000342	ST7-OT4_3	0	-	-	0	0	0	0	1	1	1	no
13	MMUGID_00000343	Rala	0	-	-	1052.64	891.553	-0.239372	1	0.704296	0.722958	0.794313	no
2	MMUGID_00000344	Gm13736	0	-	-	23.91	143.783	2.5391	1	0.00999001	0.00487356	0.0143219	yes
3	MMUGID_00000345	9830132P13	0	-	-	0.526667	0.0166667	-0.586538	0	1	1	1	no
17	MMUGID_00000346	DQ690159	0	-	-	0	0	0	0	1	1	1	no
11	MMUGID_00000347	Ovca2	0	-	-	9.57667	52.8267	2.34744	0	1	1	1	no
7	MMUGID_00000348	4931431B13Rik	0	-	-	1.07	0	-1.04963	0	1	1	1	no
X	MMUGID_00000349	Gm7129	0	-	-	0.133333	10.92	3.39474	0	1	1	1	no
1	MMUGID_00000350	Sgpp2	0	-	-	23.8767	9.13333	-1.29568	1	0.225774	0.225963	0.324103	no
18	MMUGID_00000351	Timm21	0	-	-	390.23	424.923	0.122577	1	0.892108	0.891018	0.924357	no
13	MMUGID_00000352	Naip2	0	-	-	0.0666667	0.726667	0.69488	0	1	1	1	no
13	MMUGID_00000353	Gm6132	0	-	-	6.4	11.2733	0.72993	1	0.565435	0.57313	0.66908	no
4	MMUGID_00000354	DQ565036	0	-	-	0	0	0	0	1	1	1	no
3	MMUGID_00000355	Gm17575	0	-	-	292.39	10.59	-4.66187	1	0.000999001	2.13584e-05	0.000151797	yes
4	MMUGID_00000356	Gm22639	0	-	-	0	0.00666667	0.00958605	0	1	1	1	no
1	MMUGID_00000357	AB346741	0	-	-	0	0	0	0	1	1	1	no
7	MMUGID_00000358	Acsm2	0	-	-	20.8033	12.12	-0.732781	1	0.604396	0.630272	0.717298	no
6	MMUGID_00000359	Ccdc126	0	-	-	1.41667	1107.82	8.8418	1	0.000999001	7.24748e-14	8.41444e-12	yes
2	MMUGID_00000360	Cwc22	0	-	-	4030.96	3814.85	-0.0794757	1	0.876124	0.877955	0.913868	no
7	MMUGID_00000361	Gm25146	0	-	-	0	0	0	0	1	1	1	no
4	MMUGID_00000362	Zfp691	0	-	-	349.127	69.7167	-2.30775	1	0.004995	0.00277543	0.00899578	yes
10	MMUGID_00000363	Uhrf1bp1l	0	-	-	1314.05	2496.02	0.925088	1	0.262737	0.26346	0.365163	no
12	MMUGID_00000364	Foxa1	0	-	-	3.95	124.55	4.66469	0	1	1	1	no
7	MMUGID_00000365	Olfr290	0	-	-	0	0.576667	0.656878	0	1	1	1	no
13	MMUGID_00000366	Vmn1r204	0	-	-	0	0	0	0	1	1	1	no
13	MMUGID_00000367	Gm2762	0	-	-	2.41333	6.45333	1.1267	0	1	1	1	no
5	MMUGID_00000368	Upk3b	0	-	-	68.7833	35.98	-0.916137	1	0.363636	0.351516	0.457032	no
17	MMUGID_00000369	Cyp21a1	0	-	-	0	0	0	0	1	1	1	no
8	MMUGID_00000370	Spock3	0	-	-	288.557	43.7867	-2.6927	1	0.002997	0.000502053	0.00213428	yes
3	MMUGID_00000371	Pde5a	0	-	-	4.64	102.053	4.19155	0	1	1	1	no
11	MMUGID_00000372	Suz12	0	-	-	11466.1	40919.4	1.83531	1	0.00699301	0.00765368	0.0207406	yes
X	MMUGID_00000373	Smc1a	0	-	-	5172.41	1809.99	-1.51433	1	0.027972	0.0284237	0.0609883	no
11	MMUGID_00000374	Gm11617	0	-	-	0	0	0	0	1	1	1	no
11	MMUGID_00000375	BC028808	0	-	-	0.976667	0	-0.98307	0	1	1	1	no
5	MMUGID_00000376	DQ715448	0	-	-	0	0	0	0	1	1	1	no
14	MMUGID_00000377	mmu-mir-6946	0	-	-	0	0	0	0	1	1	1	no
6	MMUGID_00000378	Gm5578	0	-	-	44.5	8.53333	-2.25481	1	0.045954	0.0525865	0.100397	no
X	MMUGID_00000379	Gm14849	0	-	-	0.173333	0.823333	0.635965	0	1	1	1	no
Y	MMUGID_00000380	FJ541086	0	-	-	0	0	0	0	1	1	1	no
8	MMUGID_00000381	Arl2bp	0	-	-	71.95	152.317	1.07153	1	0.206793	0.221083	0.318672	no
9	MMUGID_00000382	Slc37a2	0	-	-	0.363333	0	-0.447138	0	1	1	1	no
13	MMUGID_00000383	Txndc15	0	-	-	67.51	928.993	3.76283	1	0.00799201	0.00213684	0.00721391	yes
15	MMUGID_00000384	DQ540812	0	-	-	0	0	0	0	1	1	1	no
1	MMUGID_00000385	Rpl18-ps1	0	-	-	31.21	79.1833	1.31579	1	0.117882	0.108468	0.180205	no
4	MMUGID_00000386	Gm12443	0	-	-	0	0	0	0	1	1	1	no
7	MMUGID_00000387	C86187	0	-	-	32319.8	58388.5	0.853245	1	0.237762	0.233785	0.332944	no
X	MMUGID_00000388	Gm14521	0	-	-	1.01333	0	-1.00959	0	1	1	1	no
4	MMUGID_00000389	Gm13214	0	-	-	0	0	0	0	1	1	1	no
2	MMUGID_00000390	Olfr1245	0	-	-	0	0	0	0	1	1	1	no
2	MMUGID_00000391	Rpl12	0	-	-	10.9533	295.58	4.63294	1	0.000999001	5.86751e-06	5.04905e-05	yes
11	MMUGID_00000392	Lpo	0	-	-	0	0	0	0	1	1	1	no
1	MMUGID_00000393	AK039419	0	-	-	25.1567	0.656667	-3.98082	1	0.011988	0.00873306	0.0232085	yes
13	MMUGID_00000394	Tubal3	0	-	-	627.147	94.4567	-2.71818	1	0.000999001	0.000423351	0.00185158	yes
13	MMUGID_00000395	Zfp934	0	-	-	69.6533	147.717	1.07374	1	0.162837	0.165118	0.252867	no
17	MMUGID_00000396	DQ689443	0	-	-	0	0	0	0	1	1	1	no
14	MMUGID_00000397	4930578I06Rik	0	-	-	0	0	0	0	1	1	1	no
7	MMUGID_00000398	Bnip3	0	-	-	233.363	4933.41	4.39606	1	0.000999001	6.09083e-09	1.4232e-07	yes
4	MMUGID_00000399	Gm10577	0	-	-	0	0	0	0	1	1	1	no
2	MMUGID_00000400	DQ553729	0	-	-	0	0	0	0	1	1	1	no
15	MMUGID_00000401	Krt77	0	-	-	0	0	0	0	1	1	1	no
GL456212.1	MMUGID_00000402	AB346779	0	-	-	0.07	0.33	0.313815	0	1	1	1	no
17	MMUGID_00000403	A330050F15Rik	0	-	-	0	0	0	0	1	1	1	no
2	MMUGID_00000404	Gm14300	0	-	-	0.106667	8.41667	3.089	0	1	1	1	no
11	MMUGID_00000405	Gm11584	0	-	-	0	0	0	0	1	1	1	no
15	MMUGID_00000406	Cox14	0	-	-	87.6867	368.81	2.06	1	0.022977	0.0189154	0.0435277	yes
7	MMUGID_00000407	Vmn2r62	0	-	-	0	0.13	0.176323	0	1	1	1	no
1	MMUGID_00000408	Gm23805	0	-	-	0	0	0	0	1	1	1	no
9	MMUGID_00000409	Plscr2	0	-	-	0	0.426667	0.512648	0	1	1	1	no
18	MMUGID_00000410	Gm24848	0	-	-	0	0	0	0	1	1	1	no
5	MMUGID_00000411	Gm24666	0	-	-	0	0	0	0	1	1	1	no
8	MMUGID_00000412	Gm10617	0	-	-	14.8633	0	-3.98762	0	1	1	1	no
17	MMUGID_00000413	DQ556291	0	-	-	0	0	0	0	1	1	1	no
3	MMUGID_00000414	Mir421	0	-	-	0	0	0	0	1	1	1	no
4	MMUGID_00000415	DQ722519	0	-	-	0	0	0	0	1	1	1	no
15	MMUGID_00000416	Hoxc8	0	-	-	0.33	0.823333	0.455152	0	1	1	1	no
7	MMUGID_00000417	AK020101	0	-	-	0	0.0266667	0.0379679	0	1	1	1	no
7	MMUGID_00000418	AK028951	0	-	-	0	0.05	0.0703893	0	1	1	1	no
3	MMUGID_00000419	DQ540995	0	-	-	0	0	0	0	1	1	1	no
11	MMUGID_00000420	Itk	0	-	-	0	0	0	0	1	1	1	no
4	MMUGID_00000421	Txlna	0	-	-	935.013	1268.35	0.439489	1	0.548452	0.547293	0.645245	no
1	MMUGID_00000422	Zp3r	0	-	-	40	0	-5.35755	1	0.00999001	0.00278156	0.00901171	yes
18	MMUGID_00000423	Abhd3	0	-	-	355.77	231.193	-0.619668	1	0.453546	0.461518	0.565706	no
9	MMUGID_00000424	Gm24278	0	-	-	0	0	0	0	1	1	1	no
X	MMUGID_00000425	Gm26487	0	-	-	0	0	0	0	1	1	1	no
14	MMUGID_00000426	Ear-ps9	0	-	-	0	0.103333	0.141869	0	1	1	1	no
14	MMUGID_00000427	Trav6-4	0	-	-	0	0	0	0	1	1	1	no
18	MMUGID_00000428	Sh3tc2	0	-	-	4.99333	61.2033	3.37556	0	1	1	1	no
14	MMUGID_00000429	Gm3298	0	-	-	0	0	0	0	1	1	1	no
17	MMUGID_00000430	DQ708523	0	-	-	0	0	0	0	1	1	1	no
12	MMUGID_00000431	DQ705113	0	-	-	0	0	0	0	1	1	1	no
2	MMUGID_00000432	Gm11743	0	-	-	0	0	0	0	1	1	1	no
18	MMUGID_00000433	Snhg4	0	-	-	28.07	616.133	4.40798	1	0.000999001	5.99043e-05	0.000362032	yes
7	MMUGID_00000434	Scgb2b22-ps	0	-	-	0	0	0	0	1	1	1	no
9	MMUGID_00000435	DQ717630	0	-	-	0	0	0	0	1	1	1	no
7	MMUGID_00000436	mmu-mir-7051	0	-	-	0	0	0	0	1	1	1	no
4	MMUGID_00000437	Gm5287	0	-	-	0.0633333	0	-0.0885939	0	1	1	1	no
9	MMUGID_00000438	Ifrd2	0	-	-	17.9767	133.45	2.82477	1	0.012987	0.00906094	0.0238792	yes
2	MMUGID_00000439	Gm5270	0	-	-	0.123333	0.63	0.537086	0	1	1	1	no
10	MMUGID_00000440	DQ553098	0	-	-	0	0	0	0	1	1	1	no
2	MMUGID_00000441	DQ692005	0	-	-	0	0	0	0	1	1	1	no
14	MMUGID_00000442	Mir7210	0	-	-	0	0	0	0	1	1	1	no
4	MMUGID_00000443	Slc26a7	0	-	-	0	0	0	0	1	1	1	no
11	MMUGID_00000444	2010015M23Rik	0	-	-	0.08	9.85667	3.32948	0	1	1	1	no
1	MMUGID_00000445	Sertad4	0	-	-	0	0.84	0.879706	0	1	1	1	no
8	MMUGID_00000446	Defb6	0	-	-	0	0	0	0	1	1	1	no
14	MMUGID_00000447	Trav13n-2	0	-	-	0	0	0	0	1	1	1	no
2	MMUGID_00000448	Gm13364	0	-	-	0	0	0	0	1	1	1	no
1	MMUGID_00000449	Hmcn1	0	-	-	0	0.463333	0.549258	0	1	1	1	no
X	MMUGID_00000450	Gm26182	0	-	-	0	0	0	0	1	1	1	no
1	MMUGID_00000451	Spag16	0	-	-	139.603	104.793	-0.410382	1	0.78022	0.784275	0.842132	no
2	MMUGID_00000452	Uck1	0	-	-	0.0766667	90.49	6.40897	1	0.001998	0.000380943	0.00169802	yes
6	MMUGID_00000453	Gm6134	0	-	-	0.78	1.39333	0.427144	0	1	1	1	no
9	MMUGID_00000454	DQ550951	0	-	-	0	0	0	0	1	1	1	no
1	MMUGID_00000455	Serpinc1	0	-	-	629.963	384.11	-0.712286	1	0.370629	0.376677	0.481583	no
10	MMUGID_00000456	Col13a1	0	-	-	91.56	15.2833	-2.50699	1	0.0949051	0.0797209	0.140096	no
X	MMUGID_00000457	Gm15106	0	-	-	0	0	0	0	1	1	1	no
12	MMUGID_00000458	Prps1l3	0	-	-	607.487	5294.74	3.12154	1	0.000999001	1.12665e-05	8.92496e-05	yes
15	MMUGID_00000459	Mpped1	0	-	-	307.6	6.68667	-5.32724	1	0.000999001	0.000122006	0.000655272	yes
7	MMUGID_00000460	Gm22252	0	-	-	0	0	0	0	1	1	1	no
12	MMUGID_00000461	Tmem121	0	-	-	0	0	0	0	1	1	1	no
7	MMUGID_00000462	Gm25229	0	-	-	0	0	0	0	1	1	1	no
11	MMUGID_00000463	Gm12592	0	-	-	2.52	43.4267	3.65778	0	1	1	1	no
4	MMUGID_00000464	Rcc2	0	-	-	2232.35	892.99	-1.32088	1	0.0509491	0.054398	0.103232	no
9	MMUGID_00000465	DQ541070	0	-	-	0	0	0	0	1	1	1	no
13	MMUGID_00000466	AB349653	0	-	-	0	0	0	0	1	1	1	no
5	MMUGID_00000467	Ap5z1	0	-	-	1.52333	13.17	2.48944	1	0.117882	0.124506	0.20182	no
1	MMUGID_00000468	AK144771	0	-	-	5.15333	12.1933	1.10037	0	1	1	1	no
7	MMUGID_00000469	DQ549481	0	-	-	0	0	0	0	1	1	1	no
4	MMUGID_00000470	Gm12823	0	-	-	0.08	7.32	2.94555	0	1	1	1	no
7	MMUGID_00000471	Olfr293	0	-	-	0	0	0	0	1	1	1	no
2	MMUGID_00000472	Gm13623	0	-	-	0.123333	9.47	3.2204	1	0.147852	0.141816	0.223444	no
8	MMUGID_00000473	Nob1	0	-	-	107.95	521.303	2.26122	1	0.004995	0.00190917	0.00658134	yes
10	MMUGID_00000474	Mip	0	-	-	5.44	0.843333	-1.80474	0	1	1	1	no
13	MMUGID_00000475	AK029587	0	-	-	0	0	0	0	1	1	1	no
14	MMUGID_00000476	DQ687339	0	-	-	0	0	0	0	1	1	1	no
5	MMUGID_00000477	n-R5s172	0	-	-	0	0	0	0	1	1	1	no
10	MMUGID_00000478	Gm16315	0	-	-	0	0	0	0	1	1	1	no
15	MMUGID_00000479	DQ685633	0	-	-	0	0	0	0	1	1	1	no
4	MMUGID_00000480	AB351889	0	-	-	0	0	0	0	1	1	1	no
4	MMUGID_00000481	Ppp1r8	0	-	-	73.3067	1310.55	4.14164	1	0.002997	0.000663208	0.00269804	yes
13	MMUGID_00000482	Cage1	0	-	-	371.607	63.3567	-2.53349	1	0.035964	0.0320572	0.0670611	no
2	MMUGID_00000483	Depdc7	0	-	-	9490.61	6041.06	-0.651612	1	0.351648	0.366759	0.471488	no
Y	MMUGID_00000484	FJ541081	0	-	-	0	0	0	0	1	1	1	no
X	MMUGID_00000485	Prrg3	0	-	-	6.88	1.10333	-1.90552	1	0.263736	0.252943	0.353887	no
3	MMUGID_00000486	Lelp1	0	-	-	0	0	0	0	1	1	1	no
13	MMUGID_00000487	Iars	0	-	-	4520.97	6457.83	0.51432	1	0.444555	0.455118	0.559986	no
14	MMUGID_00000488	DQ716714	0	-	-	0	0	0	0	1	1	1	no
13	MMUGID_00000489	AK172204	0	-	-	0.753333	1.10333	0.262577	0	1	1	1	no
1	MMUGID_00000490	Gm23534	0	-	-	0	0	0	0	1	1	1	no
2	MMUGID_00000491	JA187517	0	-	-	0	0	0	0	1	1	1	no
13	MMUGID_00000492	Gm9817	0	-	-	19.69	2.77667	-2.45375	1	0.0769231	0.073	0.130658	no
9	MMUGID_00000493	Sec22c	0	-	-	628.7	307.2	-1.0308	1	0.137862	0.149473	0.23294	no
3	MMUGID_00000494	Gm26771	0	-	-	0.41	0.0433333	-0.434495	0	1	1	1	no
8	MMUGID_00000495	Jph3	0	-	-	41.73	1.26	-4.24085	1	0.001998	0.00121558	0.00450116	yes
17	MMUGID_00000496	Gm24085	0	-	-	0	0	0	0	1	1	1	no
1	MMUGID_00000497	Aqp12	0	-	-	0	0	0	0	1	1	1	no
5	MMUGID_00000498	Epha5	0	-	-	60.5733	10.2067	-2.45795	1	0.273726	0.27033	0.372739	no
18	MMUGID_00000499	DQ569759	0	-	-	0	0	0	0	1	1	1	no
6	MMUGID_00000500	DQ711484	0	-	-	0	0	0	0	1	1	1	no
11	MMUGID_00000501	Cd79b	0	-	-	0	0	0	0	1	1	1	no
9	MMUGID_00000502	Rfx7	0	-	-	2329.84	5175.45	1.15112	1	0.124875	0.132417	0.212052	no
7	MMUGID_00000503	Gm3644	0	-	-	0	0	0	0	1	1	1	no
X	MMUGID_00000504	Tceanc	0	-	-	70.0667	180.573	1.35331	1	0.0809191	0.0752631	0.133998	no
1	MMUGID_00000505	Ankrd44	0	-	-	33240.1	17591.3	-0.918024	1	0.20979	0.223311	0.321105	no
13	MMUGID_00000506	Ak6	0	-	-	39.5733	1905.08	5.55393	1	0.000999001	4.21864e-10	1.43124e-08	yes
7	MMUGID_00000507	Bnc1	0	-	-	3722.45	1357.11	-1.45504	1	0.041958	0.0410457	0.0820637	no
10	MMUGID_00000508	Gm5426	0	-	-	0	0.08	0.111031	0	1	1	1	no
17	MMUGID_00000509	Ppp1r2-ps1	0	-	-	0.776667	15.8967	3.24949	1	0.037962	0.0408361	0.0817217	no
7	MMUGID_00000510	DQ545185	0	-	-	0	0	0	0	1	1	1	no
X	MMUGID_00000511	Prps1	0	-	-	29.58	17750.1	9.1811	1	0.000999001	2.11408e-29	1.04724e-25	yes
5	MMUGID_00000512	Gm23801	0	-	-	0	0	0	0	1	1	1	no
7	MMUGID_00000513	Gm23356	0	-	-	0	0	0	0	1	1	1	no
8	MMUGID_00000514	Cln8	0	-	-	0	1096.13	10.0995	0	1	1	1	no
8	MMUGID_00000515	DQ706062	0	-	-	0	0	0	0	1	1	1	no
6	MMUGID_00000516	A730020E08Rik	0	-	-	0	22.7033	4.56702	0	1	1	1	no
14	MMUGID_00000517	Dph3	0	-	-	1513.66	2151.33	0.5069	1	0.448551	0.458371	0.562544	no
13	MMUGID_00000518	Hist1h2bn	0	-	-	1.88667	21.47	2.96052	1	0.025974	0.0306936	0.0648016	no
2	MMUGID_00000519	Gm26422	0	-	-	0	0	0	0	1	1	1	no
GL456350.1	MMUGID_00000520	4930466F19RIK	0	-	-	0	0	0	0	1	1	1	no
17	MMUGID_00000521	DQ710489	0	-	-	0	0	0	0	1	1	1	no
7	MMUGID_00000522	Tmem160	0	-	-	0	6.51667	2.91009	0	1	1	1	no
1	MMUGID_00000523	Snrpe	0	-	-	1280.18	1667.38	0.380981	1	0.637363	0.626469	0.714275	no
2	MMUGID_00000524	Gm13475	0	-	-	0.01	0.54	0.608575	0	1	1	1	no
1	MMUGID_00000525	Ndufs2	0	-	-	1028.27	275.82	-1.8946	1	0.015984	0.0126919	0.0314252	yes
18	MMUGID_00000526	EIG 180	0	-	-	0.73	0.0466667	-0.72497	0	1	1	1	no
7	MMUGID_00000527	Gm4980	0	-	-	0	0	0	0	1	1	1	no
19	MMUGID_00000528	Pik3ap1	0	-	-	0	0.0533333	0.0749621	0	1	1	1	no
4	MMUGID_00000529	Gm17094	0	-	-	0	0	0	0	1	1	1	no
2	MMUGID_00000530	Gm24077	0	-	-	0	0	0	0	1	1	1	no
5	MMUGID_00000531	Dr1	0	-	-	236.323	3151.1	3.73139	1	0.000999001	1.1646e-07	1.78004e-06	yes
7	MMUGID_00000532	Olfr495	0	-	-	0	0	0	0	1	1	1	no
X	MMUGID_00000533	Gm14518	0	-	-	0	11.6733	3.66372	0	1	1	1	no
1	MMUGID_00000534	Gin1	0	-	-	50.3667	140.393	1.46081	1	0.133866	0.136218	0.216645	no
9	MMUGID_00000535	Pias1	0	-	-	7988.52	2104.27	-1.9241	1	0.013986	0.00950364	0.0248519	yes
5	MMUGID_00000536	Ephb4	0	-	-	479.8	85.1967	-2.47973	1	0.021978	0.022613	0.0504053	no
15	MMUGID_00000537	4930413F20Rik	0	-	-	0.0133333	0	-0.0191088	0	1	1	1	no
10	MMUGID_00000538	Ormdl2	0	-	-	46.3067	386.993	3.03592	1	0.001998	0.000377425	0.00168638	yes
15	MMUGID_00000539	Lalba	0	-	-	0	0	0	0	1	1	1	no
2	MMUGID_00000540	Gm27003	0	-	-	0	12.0333	3.70413	0	1	1	1	no
6	MMUGID_00000541	AB351889	0	-	-	0	0	0	0	1	1	1	no
2	MMUGID_00000542	Olfr1174-ps	0	-	-	0.74	0	-0.799087	0	1	1	1	no
4	MMUGID_00000543	DQ707615	0	-	-	0	0	0	0	1	1	1	no
2	MMUGID_00000544	Cass4	0	-	-	4.90667	35.3833	2.62286	1	0.0579421	0.0693179	0.125168	no
7	MMUGID_00000545	Gm8995	0	-	-	0	0	0	0	1	1	1	no
14	MMUGID_00000546	Gpr183	0	-	-	0.77	39.3133	4.50944	1	0.011988	0.00864194	0.0229951	yes
12	MMUGID_00000547	Gm17042	0	-	-	0	0	0	0	1	1	1	no
X	MMUGID_00000548	Gm6480	0	-	-	0.0166667	0	-0.0238467	0	1	1	1	no
18	MMUGID_00000549	Crem	0	-	-	15.64	184.357	3.47758	1	0.010989	0.00808031	0.0217028	yes
3	MMUGID_00000550	Gm6098	0	-	-	0.0266667	2.40333	1.72898	0	1	1	1	no
X	MMUGID_00000551	Gm14534	0	-	-	0	0	0	0	1	1	1	no
17	MMUGID_00000552	AK039693	0	-	-	0	0	0	0	1	1	1	no
10	MMUGID_00000553	Timm13	0	-	-	4.96	221.86	5.22468	1	0.001998	4.88946e-05	0.000306075	yes
8	MMUGID_00000554	Gm24580	0	-	-	0	0	0	0	1	1	1	no
7	MMUGID_00000555	Olfr577	0	-	-	0	0	0	0	1	1	1	no
10	MMUGID_00000556	DQ542726	0	-	-	0	0	0	0	1	1	1	no
7	MMUGID_00000557	Gm18779	0	-	-	0	0	0	0	1	1	1	no
3	MMUGID_00000558	Rpl21-ps10	0	-	-	0.12	1.67333	1.25514	0	1	1	1	no
7	MMUGID_00000559	Gm5900	0	-	-	636.633	127.76	-2.30804	1	0.038961	0.044607	0.0879535	no
5	MMUGID_00000560	DQ703862	0	-	-	0	0	0	0	1	1	1	no
6	MMUGID_00000561	Parp11	0	-	-	36.4433	15.4567	-1.18604	1	0.247752	0.251646	0.352504	no
18	MMUGID_00000562	Pcdha1	0	-	-	0.0833333	0.146667	0.0819688	0	1	1	1	no
4	MMUGID_00000563	Gm11237	0	-	-	0.00333333	0	-0.00480099	0	1	1	1	no
X	MMUGID_00000564	AB335791	0	-	-	0	0	0	0	1	1	1	no
8	MMUGID_00000565	Tnks	0	-	-	7361.77	4217.05	-0.803671	1	0.260739	0.25121	0.352258	no
2	MMUGID_00000566	Gm13379	0	-	-	0.466667	0.416667	-0.0500407	0	1	1	1	no
2	MMUGID_00000567	Bbs5	0	-	-	152.467	785.297	2.35715	1	0.015984	0.0112925	0.0285357	yes
X	MMUGID_00000568	AK086522	0	-	-	0	0	0	0	1	1	1	no
10	MMUGID_00000569	Adamts14	0	-	-	12.0667	2.63333	-1.84653	0	1	1	1	no
2	MMUGID_00000570	Gdf5	0	-	-	0	71.83	6.18646	1	0.000999001	4.862e-05	0.000304742	yes
10	MMUGID_00000571	AB341108	0	-	-	0.15	0	-0.201634	0	1	1	1	no
4	MMUGID_00000572	DQ724032	0	-	-	0	0	0	0	1	1	1	no
10	MMUGID_00000573	AB340064	0	-	-	0	0	0	0	1	1	1	no
11	MMUGID_00000574	Il4	0	-	-	0	0	0	0	1	1	1	no
4	MMUGID_00000575	Gm12971	0	-	-	0	0	0	0	1	1	1	no
11	MMUGID_00000576	Sgsm2	0	-	-	185.097	61.7333	-1.56875	1	0.156843	0.16838	0.256777	no
17	MMUGID_00000577	Ndufaf7	0	-	-	20.4567	49.25	1.2277	1	0.186813	0.195168	0.288452	no
4	MMUGID_00000578	Gm13240	0	-	-	0.413333	0.253333	-0.173332	0	1	1	1	no
7	MMUGID_00000579	3110040N11Rik	0	-	-	78.1833	85.06	0.120146	1	0.76024	0.781979	0.840298	no
2	MMUGID_00000580	Gm6307	0	-	-	0	1.02	1.01436	0	1	1	1	no
17	MMUGID_00000581	DQ695242	0	-	-	0	0	0	0	1	1	1	no
15	MMUGID_00000582	AI836003	0	-	-	0	0	0	0	1	1	1	no
10	MMUGID_00000583	Gm9046	0	-	-	0.783333	5.82667	1.9366	0	1	1	1	no
2	MMUGID_00000584	Olfr1262	0	-	-	0	0	0	0	1	1	1	no
4	MMUGID_00000585	Heatr8	0	-	-	0.706667	0.00666667	-0.761595	0	1	1	1	no
14	MMUGID_00000586	Traj32	0	-	-	0	0	0	0	1	1	1	no
13	MMUGID_00000587	Sptlc1	0	-	-	2270.97	952.98	-1.25191	1	0.0889111	0.0895801	0.153949	no
16	MMUGID_00000588	Sod1	0	-	-	30563.1	4468.45	-2.77367	1	0.000999001	0.000134999	0.00071523	yes
7	MMUGID_00000589	Gm7092	0	-	-	0	0	0	0	1	1	1	no
1	MMUGID_00000590	DQ725337	0	-	-	0	0	0	0	1	1	1	no
16	MMUGID_00000591	Krtap27-1	0	-	-	0	0	0	0	1	1	1	no
2	MMUGID_00000592	Gm24409	0	-	-	0	0	0	0	1	1	1	no
4	MMUGID_00000593	Gm24203	0	-	-	0	0	0	0	1	1	1	no
3	MMUGID_00000594	Gm24136	0	-	-	0.153333	0.09	-0.0814814	0	1	1	1	no
3	MMUGID_00000595	Gm15442	0	-	-	2.50333	0.613333	-1.11868	0	1	1	1	no
8	MMUGID_00000596	Pdgfrl	0	-	-	13.94	43.5033	1.57473	0	1	1	1	no
1	MMUGID_00000597	DQ544244	0	-	-	0	0	0	0	1	1	1	no
X	MMUGID_00000598	Gm9062	0	-	-	0	0	0	0	1	1	1	no
8	MMUGID_00000599	Mbtps1	0	-	-	521.517	447.473	-0.220455	1	0.76024	0.756324	0.820718	no
16	MMUGID_00000600	Rpl31-ps12	0	-	-	0.436667	25.9933	4.23181	1	0.00799201	0.00510681	0.0149101	yes
14	MMUGID_00000601	Trav12d-1	0	-	-	0	0	0	0	1	1	1	no
Y	MMUGID_00000602	FJ541165	0	-	-	0	0	0	0	1	1	1	no
10	MMUGID_00000603	AK165297	0	-	-	0	0	0	0	1	1	1	no
14	MMUGID_00000604	Cldn10	0	-	-	14.5033	0	-3.95451	0	1	1	1	no
7	MMUGID_00000605	KCNQ1OT1_5	0	-	-	0	1.10667	1.07496	0	1	1	1	no
9	MMUGID_00000606	Tmprss4	0	-	-	0	0	0	0	1	1	1	no
11	MMUGID_00000607	Slit3	0	-	-	32.1933	14.6933	-1.08074	0	1	1	1	no
18	MMUGID_00000608	Cables1	0	-	-	14.6067	61.0167	1.99049	1	0.146853	0.142739	0.224613	no
14	MMUGID_00000609	FJ860513	0	-	-	0	0	0	0	1	1	1	no
14	MMUGID_00000610	Gm16290	0	-	-	0.01	0.0166667	0.00949145	0	1	1	1	no
Y	MMUGID_00000611	Gm22624	0	-	-	0	0	0	0	1	1	1	no
13	MMUGID_00000612	Aspn	0	-	-	3.53333	129.11	4.84302	1	0.000999001	0.000144329	0.000757639	yes
12	MMUGID_00000613	DQ549792	0	-	-	0	0	0	0	1	1	1	no
17	MMUGID_00000614	Ip6k3	0	-	-	0.426667	0	-0.512648	0	1	1	1	no
11	MMUGID_00000615	Gm11419	0	-	-	0	0	0	0	1	1	1	no
17	MMUGID_00000616	DQ549248	0	-	-	0	0	0	0	1	1	1	no
9	MMUGID_00000617	Gm23949	0	-	-	0	0	0	0	1	1	1	no
6	MMUGID_00000618	Il12rb2	0	-	-	333.053	622.477	0.900257	1	0.746254	0.766439	0.828552	no
13	MMUGID_00000619	Clptm1l	0	-	-	731.027	452.02	-0.692321	1	0.322677	0.333441	0.43918	no
7	MMUGID_00000620	DQ694104	0	-	-	0	0	0	0	1	1	1	no
18	MMUGID_00000621	Fech	0	-	-	134.13	140.58	0.0672695	1	0.939061	0.940975	0.960428	no
1	MMUGID_00000622	Stau2	0	-	-	1225.89	1184.39	-0.0496521	1	0.849151	0.856532	0.897224	no
13	MMUGID_00000623	Tbca	0	-	-	491.133	590.487	0.265296	1	0.716284	0.723311	0.794642	no
10	MMUGID_00000624	Dux	0	-	-	0.17	0.933333	0.724582	0	1	1	1	no
5	MMUGID_00000625	Kcnh2	0	-	-	64.3767	11.3567	-2.40349	1	0.0529471	0.0465839	0.0909463	no
1	MMUGID_00000626	Cox5b	0	-	-	676.083	394.813	-0.774513	1	0.273726	0.275436	0.378409	no
17	MMUGID_00000627	H2-M10.1	0	-	-	0	0	0	0	1	1	1	no
10	MMUGID_00000628	5S_rRNA	0	-	-	0	0	0	0	1	1	1	no
Y	MMUGID_00000629	FJ541087	0	-	-	0	0	0	0	1	1	1	no
X	MMUGID_00000630	Gm25812	0	-	-	0	0	0	0	1	1	1	no
13	MMUGID_00000631	Gm23482	0	-	-	0	0	0	0	1	1	1	no
6	MMUGID_00000632	Uroc1	0	-	-	0	0	0	0	1	1	1	no
9	MMUGID_00000633	AK018988	0	-	-	4.78667	7.3	0.520379	0	1	1	1	no
5	MMUGID_00000634	Gm23458	0	-	-	0	0	0	0	1	1	1	no
MT	MMUGID_00000635	mt-Ty	0	-	-	2.60333	96.52	4.75829	0	1	1	1	no
15	MMUGID_00000636	AK134270	0	-	-	0	0	0	0	1	1	1	no
Y	MMUGID_00000637	FJ541091	0	-	-	0	0	0	0	1	1	1	no
14	MMUGID_00000638	Adam2	0	-	-	1.05	3.23667	1.04731	0	1	1	1	no
7	MMUGID_00000639	Slx1b	0	-	-	5.74	200.827	4.90422	1	0.000999001	2.87116e-05	0.000195099	yes
17	MMUGID_00000640	Gm20109	0	-	-	0	0	0	0	1	1	1	no
10	MMUGID_00000641	Nxph4	0	-	-	0	0	0	0	1	1	1	no
15	MMUGID_00000642	Gm23545	0	-	-	0	0	0	0	1	1	1	no
X	MMUGID_00000643	Gm14346	0	-	-	0	0	0	0	1	1	1	no
6	MMUGID_00000644	Gm22367	0	-	-	0	0	0	0	1	1	1	no
14	MMUGID_00000645	Rnase10	0	-	-	0.63	0	-0.704872	0	1	1	1	no
X	MMUGID_00000646	Gm3943	0	-	-	0	0	0	0	1	1	1	no
13	MMUGID_00000647	Zfp825	0	-	-	34.0567	488.99	3.80499	1	0.003996	0.000785291	0.00312958	yes
11	MMUGID_00000648	Trim47	0	-	-	2.43667	0	-1.78101	0	1	1	1	no
7	MMUGID_00000649	Brsk1	0	-	-	0	24.73	4.68538	0	1	1	1	no
10	MMUGID_00000650	AB341148	0	-	-	0	0	0	0	1	1	1	no
8	MMUGID_00000651	Gm15681	0	-	-	151.387	122.933	-0.298172	1	0.682318	0.696908	0.772971	no
9	MMUGID_00000652	Gm24200	0	-	-	0	0	0	0	1	1	1	no
7	MMUGID_00000653	Slc6a16	0	-	-	0	0	0	0	1	1	1	no
2	MMUGID_00000654	Gm14371	0	-	-	0	0	0	0	1	1	1	no
8	MMUGID_00000655	Cars2	0	-	-	47.2933	211.787	2.13951	1	0.00899101	0.0072994	0.0199442	yes
5	MMUGID_00000656	Rasl11b	0	-	-	3124.77	0.836667	-10.7329	1	0.000999001	2.18024e-17	7.0436e-15	yes
13	MMUGID_00000657	Gm11351	0	-	-	0	0	0	0	1	1	1	no
18	MMUGID_00000658	Ier3ip1	0	-	-	5.02667	523.457	6.44332	1	0.000999001	1.03285e-08	2.19273e-07	yes
8	MMUGID_00000659	Gm26887	0	-	-	0	0	0	0	1	1	1	no
4	MMUGID_00000660	Rps11-ps3	0	-	-	6.94	25.74	1.75179	1	0.121878	0.120363	0.196023	no
7	MMUGID_00000661	Pglyrp1	0	-	-	0.366667	1208.91	9.79003	1	0.000999001	4.65781e-07	5.85615e-06	yes
16	MMUGID_00000662	Ece2	0	-	-	141.93	608	2.09113	1	0.035964	0.0313784	0.0659289	no
4	MMUGID_00000663	Gm22473	0	-	-	0	0	0	0	1	1	1	no
6	MMUGID_00000664	Cd8b1	0	-	-	0.03	0.0966667	0.0904807	0	1	1	1	no
8	MMUGID_00000665	Sugp1	0	-	-	955.607	476.613	-1.00208	1	0.184815	0.189149	0.28132	no
10	MMUGID_00000666	Gm15990	0	-	-	0	0	0	0	1	1	1	no
2	MMUGID_00000667	Olfr1289	0	-	-	0	0	0	0	1	1	1	no
10	MMUGID_00000668	AC100386.1	0	-	-	0	0	0	0	1	1	1	no
X	MMUGID_00000669	Rps12-ps22	0	-	-	0.0333333	0.00666667	-0.0377197	0	1	1	1	no
12	MMUGID_00000670	AB351889	0	-	-	0	0	0	0	1	1	1	no
6	MMUGID_00000671	Gm16557	0	-	-	0	0	0	0	1	1	1	no
12	MMUGID_00000672	DQ710496	0	-	-	0	0	0	0	1	1	1	no
7	MMUGID_00000673	Rasl2-9	0	-	-	110.96	82.1967	-0.428386	1	0.562438	0.560268	0.657154	no
19	MMUGID_00000674	Rps12-ps3	0	-	-	14.73	43.1733	1.48966	1	0.141858	0.140746	0.222089	no
4	MMUGID_00000675	Gm829	0	-	-	0	0.466667	0.552541	0	1	1	1	no
12	MMUGID_00000676	Gpr65	0	-	-	458.277	39.9633	-3.48696	0	1	1	1	no
9	MMUGID_00000677	AB351889	0	-	-	0	0	0	0	1	1	1	no
3	MMUGID_00000678	Ppa2	0	-	-	221.283	144.977	-0.606662	1	0.420579	0.421481	0.527109	no
3	MMUGID_00000679	Gm8957	0	-	-	0	0.00333333	0.00480099	0	1	1	1	no
2	MMUGID_00000680	Gm13802	0	-	-	0	0	0	0	1	1	1	no
11	MMUGID_00000681	Mir6354	0	-	-	0	0	0	0	1	1	1	no
8	MMUGID_00000682	Gm26164	0	-	-	0	0	0	0	1	1	1	no
2	MMUGID_00000683	Ly75	0	-	-	0.333333	26.0567	4.34287	0	1	1	1	no
5	MMUGID_00000684	DQ698589	0	-	-	0	0	0	0	1	1	1	no
15	MMUGID_00000685	Gm22107	0	-	-	0	0	0	0	1	1	1	no
10	MMUGID_00000686	Zbtb7a	0	-	-	111.283	281.59	1.33157	1	0.158841	0.161715	0.248604	no
4	MMUGID_00000687	St3gal3	0	-	-	228.773	105.187	-1.11361	1	0.340659	0.359948	0.464864	no
6	MMUGID_00000688	HOTTIP_1	0	-	-	0	0	0	0	1	1	1	no
1	MMUGID_00000689	Abcb6	0	-	-	111.103	68.4667	-0.690436	1	0.421578	0.416835	0.522314	no
X	MMUGID_00000690	Gm23613	0	-	-	0	0	0	0	1	1	1	no
3	MMUGID_00000691	1700094D03Rik	0	-	-	3.46667	126.99	4.84069	1	0.000999001	2.01421e-05	0.000144815	yes
1	MMUGID_00000692	Fn1	0	-	-	253.943	393.897	0.631299	1	0.373626	0.367012	0.471732	no
14	MMUGID_00000693	Gm15516	0	-	-	0	2.97	1.98914	0	1	1	1	no
5	MMUGID_00000694	Rps16-ps2	0	-	-	8.85	219.29	4.48314	1	0.000999001	8.48274e-06	6.98017e-05	yes
14	MMUGID_00000695	DQ719003	0	-	-	0	0	0	0	1	1	1	no
9	MMUGID_00000696	2900052N01Rik	0	-	-	0	0	0	0	1	1	1	no
8	MMUGID_00000697	Mylk3	0	-	-	26.4267	0	-4.77751	0	1	1	1	no
19	MMUGID_00000698	Rnaseh2c	0	-	-	49.7067	67.4733	0.433367	1	0.614386	0.639023	0.724703	no
14	MMUGID_00000699	Gm3512	0	-	-	0	0	0	0	1	1	1	no
18	MMUGID_00000700	Gm23954	0	-	-	0	0	0	0	1	1	1	no
4	MMUGID_00000701	Gm12596	0	-	-	0	0	0	0	1	1	1	no
3	MMUGID_00000702	Lingo4	0	-	-	0	2.07333	1.6198	0	1	1	1	no
3	MMUGID_00000703	Ctbs	0	-	-	78.18	2.35	-4.5629	1	0.000999001	7.33041e-05	0.000426755	yes
17	MMUGID_00000704	DQ697752	0	-	-	0	0	0	0	1	1	1	no
X	MMUGID_00000705	Gm15174	0	-	-	0	0	0	0	1	1	1	no
11	MMUGID_00000706	Rpl23a-ps2	0	-	-	0.0466667	14.78	3.91422	0	1	1	1	no
6	MMUGID_00000707	Tas2r113	0	-	-	0	0	0	0	1	1	1	no
17	MMUGID_00000708	Gm24813	0	-	-	0	0	0	0	1	1	1	no
X	MMUGID_00000709	Tmsb15b2	0	-	-	1.91333	0	-1.54267	0	1	1	1	no
6	MMUGID_00000710	Cd27	0	-	-	2.18	22.4933	2.88515	0	1	1	1	no
5	MMUGID_00000711	4930405H06Rik	0	-	-	0	0	0	0	1	1	1	no
15	MMUGID_00000712	Creld2	0	-	-	2044.75	1466.65	-0.479119	1	0.532468	0.531267	0.630553	no
6	MMUGID_00000713	AK087755	0	-	-	5.84	0.413333	-2.27489	0	1	1	1	no
14	MMUGID_00000714	Lgals3	0	-	-	0	3.79	2.26003	0	1	1	1	no
3	MMUGID_00000715	Car14	0	-	-	0.623333	10.26	2.79418	0	1	1	1	no
3	MMUGID_00000716	Gm16232	0	-	-	0	0	0	0	1	1	1	no
1	MMUGID_00000717	Lrrc52	0	-	-	0	0	0	0	1	1	1	no
1	MMUGID_00000718	Rpl5-ps1	0	-	-	53.4067	70.2833	0.389781	1	0.65035	0.64072	0.726136	no
2	MMUGID_00000719	DQ690894	0	-	-	0	0	0	0	1	1	1	no
3	MMUGID_00000720	Gm25347	0	-	-	0	0	0	0	1	1	1	no
16	MMUGID_00000721	Ncam2	0	-	-	0	0	0	0	1	1	1	no
10	MMUGID_00000722	Ccdc105	0	-	-	755.337	1.45667	-8.26618	1	0.000999001	5.69389e-11	2.67775e-09	yes
2	MMUGID_00000723	Gm11456	0	-	-	0	0.0266667	0.0379679	0	1	1	1	no
11	MMUGID_00000724	C330019F10Rik	0	-	-	0	0.47	0.555816	0	1	1	1	no
9	MMUGID_00000725	Fam46a	0	-	-	0	80.7133	6.3525	1	0.003996	0.000573356	0.00239008	yes
11	MMUGID_00000726	Wnt9b	0	-	-	0	0	0	0	1	1	1	no
8	MMUGID_00000727	Cacna1a	0	-	-	0	8.48667	3.2459	0	1	1	1	no
13	MMUGID_00000728	Apoo-ps	0	-	-	89.2233	21.9167	-1.9771	1	0.028971	0.0217018	0.0487102	yes
6	MMUGID_00000729	Gm13859	0	-	-	0	0	0	0	1	1	1	no
4	MMUGID_00000730	Crocc	0	-	-	0.326667	62.3133	5.57663	1	0.000999001	0.000192288	0.000958282	yes
17	MMUGID_00000731	DQ723401	0	-	-	0	0	0	0	1	1	1	no
17	MMUGID_00000732	Gm23203	0	-	-	0	0	0	0	1	1	1	no
2	MMUGID_00000733	Ncoa6	0	-	-	4224.59	16341.2	1.95138	1	0.00699301	0.00702534	0.0193447	yes
1	MMUGID_00000734	Olfr1416	0	-	-	0	0	0	0	1	1	1	no
9	MMUGID_00000735	Cd3d	0	-	-	0.793333	0.42	-0.336753	0	1	1	1	no
X	MMUGID_00000736	Gm6335	0	-	-	13.2133	2.91333	-1.86078	0	1	1	1	no
18	MMUGID_00000737	Spink7	0	-	-	0	0	0	0	1	1	1	no
8	MMUGID_00000738	Gm22846	0	-	-	0	0	0	0	1	1	1	no
8	MMUGID_00000739	Gm16177	0	-	-	0	0	0	0	1	1	1	no
5	MMUGID_00000740	6330418K02Rik	0	-	-	0.0266667	0.556667	0.600492	0	1	1	1	no
7	MMUGID_00000741	Slc28a1	0	-	-	79.62	1.27333	-5.14826	0	1	1	1	no
2	MMUGID_00000742	Sdc4	0	-	-	20.6033	8.96667	-1.11607	0	1	1	1	no
5	MMUGID_00000743	Gm15626	0	-	-	0	0	0	0	1	1	1	no
6	MMUGID_00000744	Olfr449	0	-	-	0	0	0	0	1	1	1	no
6	MMUGID_00000745	Foxm1	0	-	-	2461.41	4233.41	0.782091	1	0.284715	0.267149	0.369307	no
6	MMUGID_00000746	Gm7571	0	-	-	1.50333	0.97	-0.345655	0	1	1	1	no
15	MMUGID_00000747	Tex33	0	-	-	0	0	0	0	1	1	1	no
4	MMUGID_00000748	Gm13075	0	-	-	7.85667	0.56	-2.50522	0	1	1	1	no
12	MMUGID_00000749	Gm22908	0	-	-	0	0	0	0	1	1	1	no
5	MMUGID_00000750	Pxmp2	0	-	-	71.57	202.81	1.48978	1	0.108891	0.114696	0.188613	no
7	MMUGID_00000751	Vmn1r56	0	-	-	0	0	0	0	1	1	1	no
16	MMUGID_00000752	Boc	0	-	-	0	2.18333	1.67054	0	1	1	1	no
5	MMUGID_00000753	Gm13821	0	-	-	0	0	0	0	1	1	1	no
6	MMUGID_00000754	Fam115a	0	-	-	25.4133	15.0533	-0.718393	1	0.453546	0.467837	0.571284	no
2	MMUGID_00000755	Gm14122	0	-	-	6.59	41.5867	2.48823	1	0.026973	0.0274007	0.0591949	no
9	MMUGID_00000756	Gm7628	0	-	-	10.2367	0.45	-2.95409	0	1	1	1	no
1	MMUGID_00000757	Gm25180	0	-	-	0	0	0	0	1	1	1	no
8	MMUGID_00000758	AF366264	0	-	-	0.406667	15.6433	3.56459	0	1	1	1	no
2	MMUGID_00000759	Cpxm1	0	-	-	0	0	0	0	1	1	1	no
11	MMUGID_00000760	Gm12013	0	-	-	0.276667	72.81	5.85336	1	0.001998	0.000104776	0.000576909	yes
8	MMUGID_00000761	Gm26905	0	-	-	0	0	0	0	1	1	1	no
11	MMUGID_00000762	Eral1	0	-	-	105.207	435.32	2.03851	1	0.011988	0.00594058	0.0168447	yes
9	MMUGID_00000763	Gm8884	0	-	-	0	0	0	0	1	1	1	no
5	MMUGID_00000764	4930572K03Rik	0	-	-	0	0	0	0	1	1	1	no
7	MMUGID_00000765	Olfr714	0	-	-	0	0	0	0	1	1	1	no
14	MMUGID_00000766	AK043219	0	-	-	0	0	0	0	1	1	1	no
13	MMUGID_00000767	AB351889	0	-	-	0	0	0	0	1	1	1	no
4	MMUGID_00000768	Slfnl1	0	-	-	0	0	0	0	1	1	1	no
15	MMUGID_00000769	Slc4a8	0	-	-	1827.28	106.517	-4.08786	1	0.000999001	1.93467e-06	1.9706e-05	yes
5	MMUGID_00000770	Gm8890	0	-	-	0	0.163333	0.218265	0	1	1	1	no
1	MMUGID_00000771	Slc19a2	0	-	-	12.83	26.66	1	1	0.64036	0.64526	0.729828	no
6	MMUGID_00000772	Dlx6os2	0	-	-	0	0	0	0	1	1	1	no
X	MMUGID_00000773	AK135675	0	-	-	22.9167	24.3933	0.0864335	1	0.916084	0.912218	0.940115	no
2	MMUGID_00000774	4933433P16Rik	0	-	-	0	0	0	0	1	1	1	no
2	MMUGID_00000775	Pdyn	0	-	-	0	0	0	0	1	1	1	no
10	MMUGID_00000776	Fam13c	0	-	-	1592.91	388.96	-2.03118	1	0.00999001	0.00632225	0.017734	yes
11	MMUGID_00000777	Tex2	0	-	-	1227.22	930.387	-0.399113	1	0.61039	0.593732	0.68593	no
5	MMUGID_00000778	Nkx6-1	0	-	-	4.57667	4.35667	-0.0580675	0	1	1	1	no
8	MMUGID_00000779	Gm24159	0	-	-	0	0	0	0	1	1	1	no
10	MMUGID_00000780	Frk	0	-	-	29.1133	20.5433	-0.483161	1	0.629371	0.609771	0.700553	no
7	MMUGID_00000781	Psg21	0	-	-	4.51333	0.93	-1.51432	0	1	1	1	no
3	MMUGID_00000782	Rpl32-ps	0	-	-	6.42667	48.7933	2.74517	1	0.00899101	0.0103325	0.0265706	yes
X	MMUGID_00000783	Cdk16	0	-	-	2495.95	3106.64	0.315654	1	0.658342	0.651374	0.734841	no
1	MMUGID_00000784	1700112H15Rik	0	-	-	2.70333	0	-1.88882	0	1	1	1	no
4	MMUGID_00000785	D130007C19Rik	0	-	-	7.07	7.28	0.0370621	1	0.83017	0.811807	0.863152	no
13	MMUGID_00000786	Secisbp2	0	-	-	308.56	243.243	-0.3419	1	0.579421	0.583889	0.677818	no
6	MMUGID_00000787	DQ722920	0	-	-	0	0	0	0	1	1	1	no
16	MMUGID_00000788	Gm15553	0	-	-	0	0	0	0	1	1	1	no
5	MMUGID_00000789	DQ552253	0	-	-	0	0	0	0	1	1	1	no
8	MMUGID_00000790	Gm26132	0	-	-	0	0	0	0	1	1	1	no
11	MMUGID_00000791	Gm12178	0	-	-	3.51333	1.81	-0.683623	0	1	1	1	no
7	MMUGID_00000792	Gm10679	0	-	-	0	2.61333	1.85333	0	1	1	1	no
12	MMUGID_00000793	Gm20613	0	-	-	0	0	0	0	1	1	1	no
7	MMUGID_00000794	Olfr597	0	-	-	0	0	0	0	1	1	1	no
12	MMUGID_00000795	Gm22230	0	-	-	0.456667	0	-0.542671	0	1	1	1	no
19	MMUGID_00000796	Ppapdc2	0	-	-	622.013	385.517	-0.688732	1	0.455544	0.460038	0.564217	no
13	MMUGID_00000797	Gm11365	0	-	-	0	0	0	0	1	1	1	no
1	MMUGID_00000798	Gm9929	0	-	-	10.3567	2.34333	-1.76418	1	0.253746	0.259349	0.360642	no
2	MMUGID_00000799	Gm14159	0	-	-	0	0	0	0	1	1	1	no
16	MMUGID_00000800	Gm17799	0	-	-	0.676667	0.486667	-0.173515	0	1	1	1	no
8	MMUGID_00000801	RP23-394M5.2	0	-	-	0	0	0	0	1	1	1	no
7	MMUGID_00000802	Rhcg	0	-	-	7.09333	30.3867	1.95535	0	1	1	1	no
2	MMUGID_00000803	Myef2	0	-	-	2385.14	2612.01	0.131036	1	0.861139	0.852397	0.894216	no
17	MMUGID_00000804	DQ691820	0	-	-	0	0	0	0	1	1	1	no
5	MMUGID_00000805	Gm26897	0	-	-	0	0	0	0	1	1	1	no
10	MMUGID_00000806	DQ701154	0	-	-	0	0	0	0	1	1	1	no
6	MMUGID_00000807	Fam3c	0	-	-	4732.34	564.4	-3.06552	1	0.000999001	2.48943e-05	0.000173443	yes
14	MMUGID_00000808	Zfp395	0	-	-	7.76333	27.6333	1.70814	0	1	1	1	no
6	MMUGID_00000809	Arf5	0	-	-	477.81	5.14333	-6.28429	1	0.000999001	1.54626e-06	1.63435e-05	yes
3	MMUGID_00000810	Gm12400	0	-	-	0	0	0	0	1	1	1	no
1	MMUGID_00000811	DQ542047	0	-	-	0	0	0	0	1	1	1	no
2	MMUGID_00000812	Gm13665	0	-	-	1.2	2.14	0.513261	0	1	1	1	no
15	MMUGID_00000813	Tbc1d22a	0	-	-	30.5933	141.47	2.17297	1	0.010989	0.0105905	0.0271401	yes
19	MMUGID_00000814	Gm8975	0	-	-	0.04	0.136667	0.128226	0	1	1	1	no
1	MMUGID_00000815	Gm17644	0	-	-	58.0367	2.84333	-3.94118	1	0.001998	0.00146686	0.005268	yes
9	MMUGID_00000816	Dalrd3	0	-	-	195.893	171.037	-0.194698	1	0.952048	0.960891	0.972871	no
X	MMUGID_00000817	Gm14972	0	-	-	0	0	0	0	1	1	1	no
13	MMUGID_00000818	Dbn1	0	-	-	25.5	8.13	-1.53731	1	0.201798	0.208349	0.304063	no
11	MMUGID_00000819	Slc22a4	0	-	-	0	0	0	0	1	1	1	no
17	MMUGID_00000820	DQ546833	0	-	-	0	0	0	0	1	1	1	no
7	MMUGID_00000821	Capns1	0	-	-	1004.92	399.37	-1.32911	1	0.0619381	0.0625468	0.115324	no
2	MMUGID_00000822	Gm14054	0	-	-	0	0	0	0	1	1	1	no
8	MMUGID_00000823	Rad23a	0	-	-	38.1133	54.53	0.505607	1	0.473526	0.500331	0.602693	no
6	MMUGID_00000824	Igkv5-45	0	-	-	0	0	0	0	1	1	1	no
10	MMUGID_00000825	mmu-mir-7662	0	-	-	0	0	0	0	1	1	1	no
2	MMUGID_00000826	Gm14014	0	-	-	0.696667	0	-0.762703	0	1	1	1	no
16	MMUGID_00000827	4930478L05Rik	0	-	-	1.36667	12.8133	2.54513	0	1	1	1	no
12	MMUGID_00000828	5S_rRNA	0	-	-	0	0	0	0	1	1	1	no
9	MMUGID_00000829	DQ700608	0	-	-	0	0	0	0	1	1	1	no
9	MMUGID_00000830	Fbxw18	0	-	-	2166.23	611.657	-1.8227	1	0.016983	0.0191841	0.0439962	yes
8	MMUGID_00000831	Gm24312	0	-	-	0	0	0	0	1	1	1	no
7	MMUGID_00000832	Gm25499	0	-	-	0	0	0	0	1	1	1	no
9	MMUGID_00000833	Htr1b	0	-	-	48.6767	1.83667	-4.1303	0	1	1	1	no
16	MMUGID_00000834	A830060N17	0	-	-	0	0	0	0	1	1	1	no
13	MMUGID_00000835	Eci2	0	-	-	16.92	151.86	3.09257	1	0.010989	0.00569886	0.016293	yes
16	MMUGID_00000836	Mis18a	0	-	-	1070.63	1910.86	0.835177	1	0.243756	0.227952	0.326263	no
14	MMUGID_00000837	Rbm26	0	-	-	6652.88	5082.33	-0.388424	1	0.537463	0.555977	0.653048	no
6	MMUGID_00000838	Gm22763	0	-	-	0	0	0	0	1	1	1	no
17	MMUGID_00000839	Trim39	0	-	-	716.4	662.273	-0.113174	1	0.903097	0.894365	0.926784	no
7	MMUGID_00000840	Gm18354	0	-	-	0	28.65	4.88996	0	1	1	1	no
12	MMUGID_00000841	Gm20036	0	-	-	1.13333	0	-1.09311	0	1	1	1	no
X	MMUGID_00000842	Gm14901	0	-	-	0	0	0	0	1	1	1	no
16	MMUGID_00000843	D930030I03Rik	0	-	-	370.283	15.3867	-4.50193	1	0.000999001	0.00369049	0.0113998	yes
6	MMUGID_00000844	Adipor2	0	-	-	367.093	157.483	-1.21574	1	0.197802	0.223194	0.320969	no
4	MMUGID_00000845	Ifna6	0	-	-	0	0	0	0	1	1	1	no
6	MMUGID_00000846	Vopp1	0	-	-	0.693333	1.98333	0.817059	0	1	1	1	no
1	MMUGID_00000847	Gm15699	0	-	-	0	0	0	0	1	1	1	no
11	MMUGID_00000848	Vtn	0	-	-	29.0233	0.35	-4.47505	0	1	1	1	no
2	MMUGID_00000849	Trp53tg5	0	-	-	0	1.2	1.1375	0	1	1	1	no
4	MMUGID_00000850	Gm24796	0	-	-	0	0	0	0	1	1	1	no
14	MMUGID_00000851	Gm7925	0	-	-	0	0.01	0.0143553	0	1	1	1	no
4	MMUGID_00000852	Ptchd2	0	-	-	25.5967	3.27	-2.63894	0	1	1	1	no
9	MMUGID_00000853	Tirap	0	-	-	272.477	121.523	-1.15836	1	0.12987	0.129897	0.208777	no
4	MMUGID_00000854	Gm12935	0	-	-	0	0	0	0	1	1	1	no
2	MMUGID_00000855	Cstad	0	-	-	0	0	0	0	1	1	1	no
16	MMUGID_00000856	Olfr167	0	-	-	0	0	0	0	1	1	1	no
11	MMUGID_00000857	Myo15	0	-	-	0	1.84333	1.50758	0	1	1	1	no
4	MMUGID_00000858	DQ556009	0	-	-	0	0	0	0	1	1	1	no
19	MMUGID_00000859	Gm22646	0	-	-	0.0133333	0.02	0.00946033	0	1	1	1	no
9	MMUGID_00000860	mmu-mir-6385	0	-	-	0	0	0	0	1	1	1	no
X	MMUGID_00000861	Gm14923	0	-	-	0	0	0	0	1	1	1	no
18	MMUGID_00000862	BC053977	0	-	-	0.14	0.05	-0.118644	0	1	1	1	no
11	MMUGID_00000863	Tbc1d10a	0	-	-	70.7267	10.86	-2.59641	1	0.025974	0.0224065	0.0500124	no
3	MMUGID_00000864	Vmn2r-ps13	0	-	-	0	0	0	0	1	1	1	no
16	MMUGID_00000865	Gm4279	0	-	-	0	0	0	0	1	1	1	no
9	MMUGID_00000866	Gm16262	0	-	-	0	0	0	0	1	1	1	no
1	MMUGID_00000867	Mir128-1	0	-	-	0	4.20333	2.37944	0	1	1	1	no
9	MMUGID_00000868	Olfr888	0	-	-	0	0	0	0	1	1	1	no
17	MMUGID_00000869	DQ710036	0	-	-	0	0	0	0	1	1	1	no
11	MMUGID_00000870	Wbp2	0	-	-	711.473	753.76	0.0831819	1	0.925075	0.934042	0.955451	no
1	MMUGID_00000871	Stat1	0	-	-	95.83	43.58	-1.11906	0	1	1	1	no
19	MMUGID_00000872	4930481A15Rik	0	-	-	0	3.67333	2.22445	0	1	1	1	no
12	MMUGID_00000873	Gm25414	0	-	-	0	0	0	0	1	1	1	no
12	MMUGID_00000874	Cdca7l	0	-	-	2255.64	175.763	-3.67429	1	0.001998	0.000241641	0.00116177	yes
18	MMUGID_00000875	Prob1	0	-	-	66.4267	7.99	-2.90693	1	0.030969	0.0268323	0.0581444	no
13	MMUGID_00000876	Gm24999	0	-	-	0	0	0	0	1	1	1	no
10	MMUGID_00000877	DQ564368	0	-	-	0	0	0	0	1	1	1	no
9	MMUGID_00000878	AK043886	0	-	-	0	0	0	0	1	1	1	no
7	MMUGID_00000879	Gm7693	0	-	-	0	0	0	0	1	1	1	no
3	MMUGID_00000880	Amy2a2	0	-	-	0	0	0	0	1	1	1	no
7	MMUGID_00000881	DQ716482	0	-	-	0	0	0	0	1	1	1	no
JH584294.1	MMUGID_00000882	DQ558043	0	-	-	0	0	0	0	1	1	1	no
X	MMUGID_00000883	1700011M02Rik	0	-	-	0	0	0	0	1	1	1	no
1	MMUGID_00000884	3110045C21Rik	0	-	-	3.72333	0.243333	-1.92559	0	1	1	1	no
2	MMUGID_00000885	Soga1	0	-	-	0	0.56	0.641546	0	1	1	1	no
16	MMUGID_00000886	Gm27001	0	-	-	0.406667	0	-0.49228	0	1	1	1	no
10	MMUGID_00000887	Gm23023	0	-	-	0	0	0	0	1	1	1	no
5	MMUGID_00000888	DQ550377	0	-	-	0	0	0	0	1	1	1	no
11	MMUGID_00000889	Cnp	0	-	-	9.28667	18.2933	0.907327	1	0.628372	0.638722	0.724431	no
7	MMUGID_00000890	Timm10b	0	-	-	116.957	6.97333	-3.88693	1	0.001998	0.000273928	0.00129079	yes
5	MMUGID_00000891	Hmgn2-ps1	0	-	-	0.0433333	0	-0.0612002	0	1	1	1	no
2	MMUGID_00000892	Gm14093	0	-	-	0	0	0	0	1	1	1	no
1	MMUGID_00000893	Gm16897	0	-	-	0	3.86333	2.28195	0	1	1	1	no
16	MMUGID_00000894	Olfr199	0	-	-	0	0	0	0	1	1	1	no
11	MMUGID_00000895	Gm11624	0	-	-	0.413333	2.57667	1.33951	0	1	1	1	no
8	MMUGID_00000896	BC056474	0	-	-	317.677	671.587	1.07763	1	0.353646	0.355864	0.461353	no
17	MMUGID_00000897	Vmn2r-ps118	0	-	-	0	0	0	0	1	1	1	no
3	MMUGID_00000898	Dennd2d	0	-	-	0.703333	0	-0.768361	0	1	1	1	no
3	MMUGID_00000899	Cth	0	-	-	260.15	1879.47	2.84815	1	0.000999001	7.85486e-05	0.000452096	yes
9	MMUGID_00000900	Esam	0	-	-	0	0	0	0	1	1	1	no
4	MMUGID_00000901	Gm13158	0	-	-	6.40667	0.57	-2.23806	0	1	1	1	no
11	MMUGID_00000902	Mfap3	0	-	-	1250.68	374.543	-1.73681	1	0.011988	0.0140368	0.0341226	yes
14	MMUGID_00000903	Olfr741	0	-	-	0	0	0	0	1	1	1	no
7	MMUGID_00000904	E230029C05Rik	0	-	-	0	69.4967	6.13948	1	0.000999001	9.2014e-05	0.000517179	yes
13	MMUGID_00000905	Gm25186	0	-	-	0	0	0	0	1	1	1	no
2	MMUGID_00000906	Gm22635	0	-	-	0	0	0	0	1	1	1	no
3	MMUGID_00000907	Tmod4	0	-	-	8.02667	2.13667	-1.52496	0	1	1	1	no
11	MMUGID_00000908	Pgs1	0	-	-	2108.42	753.493	-1.48327	1	0.042957	0.0385551	0.0777855	no
6	MMUGID_00000909	Abtb1	0	-	-	41.7367	1.88333	-3.88966	0	1	1	1	no
9	MMUGID_00000910	Fbxw24	0	-	-	8286.27	1286.74	-2.68606	1	0.000999001	0.000309639	0.00142728	yes
10	MMUGID_00000911	4933416C03Rik	0	-	-	6.45667	0	-2.89853	0	1	1	1	no
7	MMUGID_00000912	Gm26223	0	-	-	0	0	0	0	1	1	1	no
9	MMUGID_00000913	Dzip1l	0	-	-	0.203333	1.78	1.20805	0	1	1	1	no
5	MMUGID_00000914	Cux2	0	-	-	592.33	440.857	-0.425256	1	0.62038	0.614127	0.704272	no
4	MMUGID_00000915	Lrrc38	0	-	-	0	3.92667	2.30061	0	1	1	1	no
13	MMUGID_00000916	Tubb2b	0	-	-	11566.4	61.2933	-7.53677	1	0.000999001	1.72793e-23	3.6684e-20	yes
5	MMUGID_00000917	Zfp498	0	-	-	0.773333	7.26667	2.22084	0	1	1	1	no
5	MMUGID_00000918	DQ558161	0	-	-	0	0	0	0	1	1	1	no
10	MMUGID_00000919	DQ547182	0	-	-	0	0	0	0	1	1	1	no
5	MMUGID_00000920	Epgn	0	-	-	0	0.4	0.485427	0	1	1	1	no
18	MMUGID_00000921	Snx24	0	-	-	8.10667	116.043	3.68398	0	1	1	1	no
X	MMUGID_00000922	Gm7722	0	-	-	0	1.12	1.08406	0	1	1	1	no
17	MMUGID_00000923	4930511I11Rik	0	-	-	6.37667	128.923	4.13855	1	0.000999001	0.00315316	0.010002	yes
19	MMUGID_00000924	Gm26874	0	-	-	0	0	0	0	1	1	1	no
10	MMUGID_00000925	Parpbp	0	-	-	7.06333	49.09	2.63507	1	0.048951	0.0483869	0.0938498	no
8	MMUGID_00000926	Gm9814	0	-	-	0.766667	0	-0.82103	0	1	1	1	no
5	MMUGID_00000927	DQ704524	0	-	-	0	0	0	0	1	1	1	no
17	MMUGID_00000928	DQ723457	0	-	-	0	0	0	0	1	1	1	no
4	MMUGID_00000929	Cyp2j13	0	-	-	0	0	0	0	1	1	1	no
1	MMUGID_00000930	Dnah7a	0	-	-	227.31	272.8	0.262128	1	0.722278	0.724429	0.795518	no
11	MMUGID_00000931	JA187517	0	-	-	0	0	0	0	1	1	1	no
7	MMUGID_00000932	Vmn1r61	0	-	-	0	0.0133333	0.0191088	0	1	1	1	no
4	MMUGID_00000933	Gm9506	0	-	-	0.76	0.06	-0.731511	0	1	1	1	no
8	MMUGID_00000934	Gm26832	0	-	-	0	0	0	0	1	1	1	no
11	MMUGID_00000935	Serpinf2	0	-	-	0	0.29	0.367371	0	1	1	1	no
13	MMUGID_00000936	Gm17617	0	-	-	0	0	0	0	1	1	1	no
10	MMUGID_00000937	DQ706219	0	-	-	0	0	0	0	1	1	1	no
4	MMUGID_00000938	Gm12819	0	-	-	0	0	0	0	1	1	1	no
11	MMUGID_00000939	5S_rRNA	0	-	-	0	0	0	0	1	1	1	no
7	MMUGID_00000940	Olfr619	0	-	-	0	0	0	0	1	1	1	no
4	MMUGID_00000941	Gm23634	0	-	-	0	0	0	0	1	1	1	no
GL456221.1	MMUGID_00000942	AC132444.3	0	-	-	0	0	0	0	1	1	1	no
4	MMUGID_00000943	1700022I11Rik	0	-	-	26.0533	1.34667	-3.52712	1	0.011988	0.0104935	0.0269239	yes
17	MMUGID_00000944	Psmb9	0	-	-	0	0	0	0	1	1	1	no
11	MMUGID_00000945	Acaca	0	-	-	327.767	287.033	-0.190828	1	0.785215	0.783694	0.841691	no
8	MMUGID_00000946	Pdlim3	0	-	-	132.137	1.93667	-5.50258	1	0.000999001	0.000162933	0.000832649	yes
X	MMUGID_00000947	Gm6952	0	-	-	0	0	0	0	1	1	1	no
11	MMUGID_00000948	Spaca3	0	-	-	0	0	0	0	1	1	1	no
2	MMUGID_00000949	Stk35	0	-	-	9843.9	3122.47	-1.65623	1	0.017982	0.0191829	0.0439962	yes
14	MMUGID_00000950	DQ541435	0	-	-	0	0	0	0	1	1	1	no
8	MMUGID_00000951	AK145481	0	-	-	0.676667	0	-0.745596	0	1	1	1	no
12	MMUGID_00000952	Ighv4-1	0	-	-	0	0	0	0	1	1	1	no
6	MMUGID_00000953	AB350795	0	-	-	0	0	0	0	1	1	1	no
5	MMUGID_00000954	Gm22755	0	-	-	0	0	0	0	1	1	1	no
14	MMUGID_00000955	DQ701777	0	-	-	0	0	0	0	1	1	1	no
11	MMUGID_00000956	Gm26070	0	-	-	0	0	0	0	1	1	1	no
7	MMUGID_00000957	Ceacam9	0	-	-	0	19.0433	4.32505	0	1	1	1	no
5	MMUGID_00000958	Lhx5	0	-	-	8.83667	0	-3.29817	1	0.146853	0.150331	0.234007	no
7	MMUGID_00000959	Gm21974	0	-	-	106.313	104.71	-0.0217175	1	0.959041	0.966162	0.976478	no
6	MMUGID_00000960	DQ712591	0	-	-	0	0	0	0	1	1	1	no
14	MMUGID_00000961	FJ188407	0	-	-	0	0	0	0	1	1	1	no
6	MMUGID_00000962	Erc1	0	-	-	257.7	2015.24	2.96231	1	0.000999001	4.99661e-05	0.000311471	yes
4	MMUGID_00000963	Gm26355	0	-	-	0	0	0	0	1	1	1	no
7	MMUGID_00000964	U2af1l4	0	-	-	1644.83	36.0967	-5.47138	1	0.000999001	1.91653e-11	1.01358e-09	yes
10	MMUGID_00000965	Cnksr3	0	-	-	1032.09	229.347	-2.16508	1	0.003996	0.0018676	0.00645452	yes
16	MMUGID_00000966	4930435E12Rik	0	-	-	0.943333	0	-0.958533	0	1	1	1	no
8	MMUGID_00000967	JA187517	0	-	-	0	0	0	0	1	1	1	no
X	MMUGID_00000968	AB350709	0	-	-	0	0	0	0	1	1	1	no
10	MMUGID_00000969	4930483K19Rik	0	-	-	0.336667	0.02	-0.390071	0	1	1	1	no
2	MMUGID_00000970	Cd59b	0	-	-	6.25	4.58667	-0.375993	0	1	1	1	no
18	MMUGID_00000971	DQ717065	0	-	-	0	0	0	0	1	1	1	no
12	MMUGID_00000972	Acot2	0	-	-	10.04	1.31	-2.25678	1	0.142857	0.132294	0.211927	no
7	MMUGID_00000973	Olfr583	0	-	-	0	0	0	0	1	1	1	no
6	MMUGID_00000974	1700031F10Rik	0	-	-	0	0	0	0	1	1	1	no
10	MMUGID_00000975	Gm22911	0	-	-	0	0	0	0	1	1	1	no
13	MMUGID_00000976	Gmpr	0	-	-	398.403	3.87333	-6.35679	1	0.000999001	5.27571e-06	4.61461e-05	yes
11	MMUGID_00000977	Gm11417	0	-	-	0	0	0	0	1	1	1	no
14	MMUGID_00000978	A2ld1	0	-	-	50.31	62.6733	0.311449	0	1	1	1	no
8	MMUGID_00000979	Tcf25	0	-	-	4798.84	1579.45	-1.60265	1	0.025974	0.0247285	0.0543222	no
5	MMUGID_00000980	Ncf1	0	-	-	0	4.12333	2.35708	0	1	1	1	no
11	MMUGID_00000981	LOC629393	0	-	-	36.4733	46.6967	0.348024	1	0.943057	0.946425	0.963806	no
9	MMUGID_00000982	Atp2c1	0	-	-	10676.4	4293.53	-1.31399	1	0.0609391	0.0582701	0.109035	no
18	MMUGID_00000983	Fam69c	0	-	-	0	0	0	0	1	1	1	no
X	MMUGID_00000984	Gm381	0	-	-	0	0	0	0	1	1	1	no
9	MMUGID_00000985	Tex9	0	-	-	144.323	39.38	-1.84755	1	0.02997	0.0222224	0.04968	yes
11	MMUGID_00000986	DQ553243	0	-	-	0	0	0	0	1	1	1	no
7	MMUGID_00000987	Olfr467	0	-	-	0	0	0	0	1	1	1	no
17	MMUGID_00000988	Klhdc3	0	-	-	1621.3	117.23	-3.77837	1	0.004995	0.000586334	0.00243735	yes
X	MMUGID_00000989	Gm14836	0	-	-	0	0	0	0	1	1	1	no
4	MMUGID_00000990	Smc2	0	-	-	898.163	2244.19	1.32018	1	0.18981	0.198714	0.292645	no
3	MMUGID_00000991	AI606473	0	-	-	0	0	0	0	1	1	1	no
1	MMUGID_00000992	JA187517	0	-	-	0	0	0	0	1	1	1	no
1	MMUGID_00000993	mmu-mir-8096	0	-	-	0	0	0	0	1	1	1	no
2	MMUGID_00000994	Dtwd1	0	-	-	188.923	51.79	-1.84708	1	0.14985	0.163156	0.250481	no
9	MMUGID_00000995	DQ711110	0	-	-	0	0	0	0	1	1	1	no
18	MMUGID_00000996	Gm24238	0	-	-	0	0	0	0	1	1	1	no
8	MMUGID_00000997	Rps26-ps1	0	-	-	23.72	303.417	3.6223	1	0.000999001	4.81719e-05	0.000302315	yes
1	MMUGID_00000998	Olfr1410	0	-	-	0	0	0	0	1	1	1	no
X	MMUGID_00000999	Ubqln2	0	-	-	615.49	512.267	-0.264369	1	0.71029	0.719258	0.791505	no
GL456212.1	MMUGID_00001000	AB334932	0	-	-	0	0	0	0	1	1	1	no
X	MMUGID_00001001	Rps6ka6	0	-	-	1768.86	2584.46	0.546781	1	0.467532	0.49812	0.600604	no
9	MMUGID_00001002	Paqr9	0	-	-	0	0	0	0	1	1	1	no
X	MMUGID_00001003	Arr3	0	-	-	0	23.5333	4.61667	0	1	1	1	no
Y	MMUGID_00001004	FJ541088	0	-	-	0	0	0	0	1	1	1	no
3	MMUGID_00001005	Gm23376	0	-	-	0	0	0	0	1	1	1	no
9	MMUGID_00001006	Zic1	0	-	-	0.0366667	0.44	0.474117	0	1	1	1	no
4	MMUGID_00001007	Tnfrsf18	0	-	-	0	11.96	3.69599	0	1	1	1	no
1	MMUGID_00001008	AK163166	0	-	-	0.05	47.7367	5.53655	0	1	1	1	no
5	MMUGID_00001009	Gm26648	0	-	-	78.4233	248.083	1.64899	1	0.031968	0.0334728	0.0694262	no
2	MMUGID_00001010	DQ713554	0	-	-	0	0	0	0	1	1	1	no
19	MMUGID_00001011	Ccdc147	0	-	-	488.147	116.863	-2.05315	1	0.011988	0.0161828	0.0382802	yes
16	MMUGID_00001012	2610015P09Rik	0	-	-	452.407	22.4933	-4.27048	1	0.000999001	0.00119717	0.0044461	yes
11	MMUGID_00001013	Gm24036	0	-	-	0	0	0	0	1	1	1	no
6	MMUGID_00001014	Gm17034	0	-	-	0	0	0	0	1	1	1	no
1	MMUGID_00001015	Zfp648	0	-	-	0	0	0	0	1	1	1	no
2	MMUGID_00001016	Gm24893	0	-	-	0	0	0	0	1	1	1	no
11	MMUGID_00001017	Irgm1	0	-	-	0	8.53667	3.25349	1	0.133866	0.141069	0.22248	no
5	MMUGID_00001018	Tlr1	0	-	-	0	0	0	0	1	1	1	no
11	MMUGID_00001019	Gm23506	0	-	-	0	0	0	0	1	1	1	no
17	MMUGID_00001020	Gpank1	0	-	-	266.32	654.37	1.29374	1	0.0999001	0.0998563	0.168632	no
9	MMUGID_00001021	Gpd1l	0	-	-	2511.07	16526.8	2.71794	1	0.000999001	0.000158611	0.000815331	yes
14	MMUGID_00001022	DQ554814	0	-	-	0	0	0	0	1	1	1	no
1	MMUGID_00001023	Scly	0	-	-	4.81	105.43	4.19522	1	0.003996	0.0074511	0.0202915	yes
10	MMUGID_00001024	1810014B01Rik	0	-	-	20.01	23.77	0.237518	1	0.789211	0.810911	0.862692	no
10	MMUGID_00001025	AB339701	0	-	-	0	0	0	0	1	1	1	no
8	MMUGID_00001026	Gm15717	0	-	-	0	0	0	0	1	1	1	no
14	MMUGID_00001027	Trav12n-3	0	-	-	0	0	0	0	1	1	1	no
6	MMUGID_00001028	Tex37	0	-	-	0	0	0	0	1	1	1	no
2	MMUGID_00001029	Gm14252	0	-	-	1.54667	329.627	7.02045	1	0.000999001	1.15183e-07	1.7695e-06	yes
12	MMUGID_00001030	abParts	0	-	-	0	0	0	0	1	1	1	no
Y	MMUGID_00001031	Gm21869	0	-	-	0	0	0	0	1	1	1	no
7	MMUGID_00001032	AK083498	0	-	-	0.0133333	0.116667	0.14009	0	1	1	1	no
16	MMUGID_00001033	Tm4sf19	0	-	-	0	0	0	0	1	1	1	no
11	MMUGID_00001034	Gm11648	0	-	-	0	0	0	0	1	1	1	no
4	MMUGID_00001035	S-adenosylmethionine decarboxylase 246	0	-	-	0.253333	5.87	2.45454	0	1	1	1	no
6	MMUGID_00001036	Vmn1r28	0	-	-	0	0	0	0	1	1	1	no
7	MMUGID_00001037	Plin1	0	-	-	0	5.79333	2.76412	0	1	1	1	no
1	MMUGID_00001038	AK038933	0	-	-	6.04	0.583333	-2.15261	1	0.377622	0.369387	0.47421	no
6	MMUGID_00001039	Ifltd1	0	-	-	3.89	0	-2.28983	0	1	1	1	no
1	MMUGID_00001040	Bmpr2	0	-	-	11741.5	11664.7	-0.00947535	1	0.952048	0.956041	0.969612	no
X	MMUGID_00001041	Bcorl1	0	-	-	1911.19	1018.81	-0.906925	1	0.215784	0.211732	0.308001	no
15	MMUGID_00001042	Gm10389	0	-	-	0.296667	1.04667	0.658469	0	1	1	1	no
1	MMUGID_00001043	2310016D23Rik	0	-	-	0	0	0	0	1	1	1	no
2	MMUGID_00001044	Gm11009	0	-	-	1.83333	0.103333	-1.36063	0	1	1	1	no
16	MMUGID_00001045	Rtn4r	0	-	-	87.27	2.68667	-4.58153	1	0.001998	0.000855578	0.00336191	yes
9	MMUGID_00001046	Gm24338	0	-	-	0	0	0	0	1	1	1	no
1	MMUGID_00001047	Ap1s3	0	-	-	42.3567	466.873	3.43179	1	0.000999001	1.21707e-05	9.48947e-05	yes
17	MMUGID_00001048	Ptcra	0	-	-	0.236667	35.8767	4.89818	0	1	1	1	no
2	MMUGID_00001049	DQ702626	0	-	-	0	0	0	0	1	1	1	no
14	MMUGID_00001050	Gm3005	0	-	-	0	0.04	0.0565835	0	1	1	1	no
4	MMUGID_00001051	Gm11227	0	-	-	0.686667	0.173333	-0.523562	0	1	1	1	no
2	MMUGID_00001052	Gm14323	0	-	-	0.46	11.63	3.11281	1	0.0749251	0.0680043	0.123245	no
12	MMUGID_00001053	Mgat2	0	-	-	0	2182.49	11.0924	1	0.000999001	4.2531e-15	7.43593e-13	yes
3	MMUGID_00001054	AK172713	0	-	-	0.0366667	0	-0.0519521	0	1	1	1	no
11	MMUGID_00001055	Tenm2	0	-	-	11.51	10.7533	-0.0900118	1	0.77023	0.748342	0.815092	no
7	MMUGID_00001056	DQ562327	0	-	-	0	0	0	0	1	1	1	no
2	MMUGID_00001057	Slc38a11	0	-	-	2.70667	0.0433333	-1.82892	0	1	1	1	no
11	MMUGID_00001058	Gm12204	0	-	-	0.393333	0.123333	-0.310754	0	1	1	1	no
13	MMUGID_00001059	Gm11358	0	-	-	0	0	0	0	1	1	1	no
1	MMUGID_00001060	AK133142	0	-	-	3.62	109.927	4.58557	1	0.000999001	0.000236829	0.00114159	yes
11	MMUGID_00001061	Myo19	0	-	-	1126.02	1766.79	0.649441	1	0.424575	0.436815	0.541998	no
14	MMUGID_00001062	Ptk2b	0	-	-	74.4367	6.51333	-3.32774	1	0.020979	0.0248692	0.0545548	no
7	MMUGID_00001063	Zfp788	0	-	-	175.42	730.98	2.05279	1	0.00699301	0.00621189	0.0174839	yes
7	MMUGID_00001064	Gm22707	0	-	-	0	0	0	0	1	1	1	no
15	MMUGID_00001065	4930447A16Rik	0	-	-	0	0	0	0	1	1	1	no
2	MMUGID_00001066	Gm13713	0	-	-	0.0533333	1.35333	1.15974	0	1	1	1	no
7	MMUGID_00001067	Olfr711	0	-	-	0	0	0	0	1	1	1	no
X	MMUGID_00001068	Gm15211	0	-	-	0	0	0	0	1	1	1	no
9	MMUGID_00001069	Ip6k2	0	-	-	1751.2	14.4333	-6.82697	1	0.000999001	3.36778e-09	8.51167e-08	yes
8	MMUGID_00001070	Defb34	0	-	-	0	0	0	0	1	1	1	no
X	MMUGID_00001071	Sept6	0	-	-	1.30667	11.0433	2.38435	1	0.120879	0.110348	0.182777	no
7	MMUGID_00001072	RP23-263E7.6	0	-	-	0	0.22	0.286881	0	1	1	1	no
17	MMUGID_00001073	Pja2	0	-	-	554.4	127.537	-2.11135	1	0.01998	0.0169805	0.039746	yes
X	MMUGID_00001074	Nox1	0	-	-	25.2667	10.2733	-1.22032	0	1	1	1	no
X	MMUGID_00001075	Gm14882	0	-	-	0	0	0	0	1	1	1	no
5	MMUGID_00001076	DQ547438	0	-	-	0	0	0	0	1	1	1	no
1	MMUGID_00001077	1700016L21Rik	0	-	-	0	0	0	0	1	1	1	no
17	MMUGID_00001078	Tulp4	0	-	-	2322.99	3047.69	0.391585	1	0.628372	0.609208	0.700027	no
11	MMUGID_00001079	AK171960	0	-	-	9.43333	14.32	0.554216	1	0.588412	0.599811	0.691366	no
10	MMUGID_00001080	DQ702905	0	-	-	0	0	0	0	1	1	1	no
7	MMUGID_00001081	Knop1	0	-	-	6.61	69.74	3.21656	1	0.002997	0.00341889	0.0106852	yes
2	MMUGID_00001082	AK028782	0	-	-	1.80333	0	-1.48714	0	1	1	1	no
12	MMUGID_00001083	Mir1188	0	-	-	0	0	0	0	1	1	1	no
4	MMUGID_00001084	Gm12709	0	-	-	0.95	0	-0.963474	0	1	1	1	no
Y	MMUGID_00001085	Gm21794	0	-	-	0	0	0	0	1	1	1	no
X	MMUGID_00001086	Gm26952	0	-	-	0	2.70667	1.89012	0	1	1	1	no
7	MMUGID_00001087	RP23-51O3.8	0	-	-	2.80333	0	-1.92726	0	1	1	1	no
2	MMUGID_00001088	Gm13560	0	-	-	0	0	0	0	1	1	1	no
7	MMUGID_00001089	Gm23917	0	-	-	0	0	0	0	1	1	1	no
7	MMUGID_00001090	Dhcr7	0	-	-	110.177	473.383	2.0932	1	0.011988	0.00908789	0.0239205	yes
6	MMUGID_00001091	DQ712777	0	-	-	0	0	0	0	1	1	1	no
8	MMUGID_00001092	Cdh16	0	-	-	0	0	0	0	1	1	1	no
6	MMUGID_00001093	DQ693027	0	-	-	0	0	0	0	1	1	1	no
12	MMUGID_00001094	Dcaf5	0	-	-	5781.28	1248.69	-2.21007	1	0.003996	0.00144411	0.00519759	yes
7	MMUGID_00001095	Fam53b	0	-	-	269.527	408.08	0.596612	1	0.991009	0.989296	0.991899	no
4	MMUGID_00001096	Gm11902	0	-	-	0.02	0.0133333	-0.00946033	0	1	1	1	no
16	MMUGID_00001097	Rtp1	0	-	-	0	0	0	0	1	1	1	no
6	MMUGID_00001098	Gm22425	0	-	-	0	0	0	0	1	1	1	no
7	MMUGID_00001099	AK149279	0	-	-	0.543333	0.0533333	-0.551088	0	1	1	1	no
GL456350.1	MMUGID_00001100	DQ548390	0	-	-	0	0	0	0	1	1	1	no
13	MMUGID_00001101	Ccnb1	0	-	-	12566.2	11808.6	-0.0897081	1	0.931069	0.936977	0.957662	no
2	MMUGID_00001102	Etohi1	0	-	-	5.14	6.44667	0.278356	1	0.877123	0.893707	0.926242	no
1	MMUGID_00001103	AB346812	0	-	-	0.293333	1.73	1.07781	0	1	1	1	no
2	MMUGID_00001104	DQ543008	0	-	-	0	0	0	0	1	1	1	no
3	MMUGID_00001105	Amy2a3	0	-	-	0.0333333	0.123333	0.12048	0	1	1	1	no
10	MMUGID_00001106	Gm22117	0	-	-	0	0	0	0	1	1	1	no
5	MMUGID_00001107	DQ707569	0	-	-	0	0	0	0	1	1	1	no
14	MMUGID_00001108	Olfr750	0	-	-	0	0	0	0	1	1	1	no
15	MMUGID_00001109	Parp10	0	-	-	0	69.48	6.13914	0	1	1	1	no
3	MMUGID_00001110	AK136882	0	-	-	0	0	0	0	1	1	1	no
2	MMUGID_00001111	Gm14094	0	-	-	0	0.17	0.226509	0	1	1	1	no
X	MMUGID_00001112	Astx1a	0	-	-	0	0.00666667	0.00958605	0	1	1	1	no
2	MMUGID_00001113	Card9	0	-	-	0	0	0	0	1	1	1	no
Y	MMUGID_00001114	FJ541178	0	-	-	0	0	0	0	1	1	1	no
11	MMUGID_00001115	Asgr1	0	-	-	0.73	0	-0.790772	0	1	1	1	no
6	MMUGID_00001116	Gm24391	0	-	-	0	0	0	0	1	1	1	no
7	MMUGID_00001117	Nlrp2	0	-	-	2072.41	174.213	-3.56482	1	0.000999001	3.00932e-05	0.000203003	yes
16	MMUGID_00001118	Gm10247	0	-	-	1.29	16.6633	2.94734	1	0.032967	0.0345021	0.0710653	no
X	MMUGID_00001119	Gm1140	0	-	-	0	0	0	0	1	1	1	no
8	MMUGID_00001120	Gm7849	0	-	-	1.57333	0.976667	-0.380569	0	1	1	1	no
13	MMUGID_00001121	BC075635	0	-	-	0	0	0	0	1	1	1	no
7	MMUGID_00001122	Gm22203	0	-	-	0	0	0	0	1	1	1	no
18	MMUGID_00001123	Pmaip1	0	-	-	4.64333	14.0367	1.41387	1	0.266733	0.269678	0.372081	no
14	MMUGID_00001124	AK086039	0	-	-	0.00666667	0.826667	0.859627	0	1	1	1	no
13	MMUGID_00001125	Ofcc1	0	-	-	2.00333	0	-1.58656	0	1	1	1	no
4	MMUGID_00001126	Gm23845	0	-	-	0	0	0	0	1	1	1	no
4	MMUGID_00001127	Gm12451	0	-	-	0	0	0	0	1	1	1	no
4	MMUGID_00001128	AB351889	0	-	-	0	0	0	0	1	1	1	no
15	MMUGID_00001129	Gm25550	0	-	-	0	0	0	0	1	1	1	no
6	MMUGID_00001130	4930412F09Rik	0	-	-	0	0	0	0	1	1	1	no
17	MMUGID_00001131	Gm16317	0	-	-	3.92	0.113333	-2.14377	0	1	1	1	no
10	MMUGID_00001132	Mir5615-1	0	-	-	0	0	0	0	1	1	1	no
4	MMUGID_00001133	Mup-ps19	0	-	-	0	0	0	0	1	1	1	no
9	MMUGID_00001134	Gm23048	0	-	-	0	0	0	0	1	1	1	no
4	MMUGID_00001135	DQ686635	0	-	-	0	0	0	0	1	1	1	no
13	MMUGID_00001136	Gm9998	0	-	-	1.24667	3.00667	0.834616	0	1	1	1	no
11	MMUGID_00001137	DQ565508	0	-	-	0	0	0	0	1	1	1	no
9	MMUGID_00001138	DQ698278	0	-	-	0	0	0	0	1	1	1	no
14	MMUGID_00001139	mmu-mir-6239	0	-	-	0	0	0	0	1	1	1	no
5	MMUGID_00001140	Mir1960	0	-	-	0	0	0	0	1	1	1	no
5	MMUGID_00001141	Gm15984	0	-	-	0	0	0	0	1	1	1	no
2	MMUGID_00001142	Mir3091	0	-	-	0	0	0	0	1	1	1	no
X	MMUGID_00001143	Gm9050	0	-	-	1.63667	46.65	4.17569	0	1	1	1	no
3	MMUGID_00001144	Gm22027	0	-	-	0	0	0	0	1	1	1	no
X	MMUGID_00001145	Rpl10-ps4	0	-	-	0	0	0	0	1	1	1	no
10	MMUGID_00001146	AK021178	0	-	-	0	0	0	0	1	1	1	no
16	MMUGID_00001147	Gpr128	0	-	-	0	0	0	0	1	1	1	no
1	MMUGID_00001148	Gm26080	0	-	-	0	0	0	0	1	1	1	no
X	MMUGID_00001149	Gm9097	0	-	-	0	0.23	0.298658	0	1	1	1	no
2	MMUGID_00001150	Gm14152	0	-	-	3.71	10.4133	1.27692	0	1	1	1	no
1	MMUGID_00001151	Zfp451	0	-	-	3655.9	2876.1	-0.346006	1	0.61039	0.619096	0.708321	no
15	MMUGID_00001152	4921518J05Rik	0	-	-	0.196667	0	-0.259021	0	1	1	1	no
6	MMUGID_00001153	Vamp5	0	-	-	1.16	0.94	-0.154975	0	1	1	1	no
Y	MMUGID_00001154	LOC380994	0	-	-	0	0	0	0	1	1	1	no
8	MMUGID_00001155	Olfr370	0	-	-	0	0	0	0	1	1	1	no
8	MMUGID_00001156	DQ722429	0	-	-	0	0	0	0	1	1	1	no
12	MMUGID_00001157	Gm17421	0	-	-	0	0	0	0	1	1	1	no
6	MMUGID_00001158	Vmn1r25	0	-	-	0	0	0	0	1	1	1	no
9	MMUGID_00001159	DQ696865	0	-	-	0	0	0	0	1	1	1	no
5	MMUGID_00001160	DQ725256	0	-	-	0	0	0	0	1	1	1	no
2	MMUGID_00001161	Olfr1160	0	-	-	0	0	0	0	1	1	1	no
7	MMUGID_00001162	Gm26031	0	-	-	0	0	0	0	1	1	1	no
10	MMUGID_00001163	DQ689221	0	-	-	0	0	0	0	1	1	1	no
16	MMUGID_00001164	D430001F17Rik	0	-	-	0.0933333	7.16333	2.90043	1	0.230769	0.233053	0.332024	no
X	MMUGID_00001165	C330013F16Rik	0	-	-	2.21	6.28667	1.18269	0	1	1	1	no
X	MMUGID_00001166	Astx4c	0	-	-	0	0	0	0	1	1	1	no
9	MMUGID_00001167	Olfr875	0	-	-	0.1	0	-0.137504	0	1	1	1	no
2	MMUGID_00001168	DQ711023	0	-	-	0	0	0	0	1	1	1	no
14	MMUGID_00001169	Rpl36a-ps1	0	-	-	2.52667	65.24	4.23133	1	0.000999001	0.000821433	0.00324835	yes
10	MMUGID_00001170	Gm24655	0	-	-	0	0	0	0	1	1	1	no
9	MMUGID_00001171	Deb1	0	-	-	97.9	904.197	3.19419	1	0.003996	0.00124436	0.00458188	yes
9	MMUGID_00001172	Gm16130	0	-	-	0.0333333	0	-0.0473057	0	1	1	1	no
5	MMUGID_00001173	Amtn	0	-	-	0	0	0	0	1	1	1	no
3	MMUGID_00001174	Gm8325	0	-	-	1.02333	6.42667	1.87598	0	1	1	1	no
13	MMUGID_00001175	Mir7-1	0	-	-	0	0	0	0	1	1	1	no
6	MMUGID_00001176	Gm25738	0	-	-	0.07	0.0633333	-0.00901687	0	1	1	1	no
2	MMUGID_00001177	Efcab8	0	-	-	0	0	0	0	1	1	1	no
3	MMUGID_00001178	Sirpb1b	0	-	-	27.7733	5.44667	-2.15811	1	0.0799201	0.0970401	0.164644	no
18	MMUGID_00001179	Srfbp1	0	-	-	3108.76	802.18	-1.95301	1	0.00799201	0.00671374	0.0186109	yes
3	MMUGID_00001180	Tdrkh	0	-	-	1481.01	799.37	-0.888816	1	0.31968	0.332489	0.438198	no
9	MMUGID_00001181	AK077428	0	-	-	165.17	241.34	0.544373	1	0.934066	0.930467	0.952713	no
9	MMUGID_00001182	Bcl9l	0	-	-	3.22333	2.37333	-0.324207	0	1	1	1	no
1	MMUGID_00001183	Glrp1	0	-	-	0	0	0	0	1	1	1	no
X	MMUGID_00001184	Gm14753	0	-	-	0.02	0.0166667	-0.00472241	0	1	1	1	no
11	MMUGID_00001185	Myo1g	0	-	-	0	16.7133	4.14676	0	1	1	1	no
2	MMUGID_00001186	Cox4i2	0	-	-	68.0833	99.4467	0.54002	0	1	1	1	no
11	MMUGID_00001187	Gm5431	0	-	-	0	0.0233333	0.0332762	0	1	1	1	no
13	MMUGID_00001188	Gm8765	0	-	-	4.37	3.45	-0.271117	0	1	1	1	no
14	MMUGID_00001189	4930434J06Rik	0	-	-	0	0	0	0	1	1	1	no
2	MMUGID_00001190	DQ721911	0	-	-	0	0	0	0	1	1	1	no
7	MMUGID_00001191	Vmn2r73	0	-	-	0	0.01	0.0143553	0	1	1	1	no
2	MMUGID_00001192	DQ696806	0	-	-	0	0	0	0	1	1	1	no
17	MMUGID_00001193	Tap1	0	-	-	0	0.39	0.475085	0	1	1	1	no
11	MMUGID_00001194	Uts2r	0	-	-	67.74	164.55	1.26805	1	0.228771	0.22758	0.325856	no
14	MMUGID_00001195	Plau	0	-	-	18.4167	0	-4.27922	0	1	1	1	no
8	MMUGID_00001196	Tom1	0	-	-	1.44333	21.32	3.19141	1	0.013986	0.0161997	0.0383107	yes
5	MMUGID_00001197	Crybb1	0	-	-	0	0	0	0	1	1	1	no
2	MMUGID_00001198	DQ552594	0	-	-	0	0	0	0	1	1	1	no
14	MMUGID_00001199	Gm3182	0	-	-	0	0	0	0	1	1	1	no
X	MMUGID_00001200	Gm4996	0	-	-	0	1.52667	1.33724	0	1	1	1	no
2	MMUGID_00001201	Gm14214	0	-	-	0.363333	0.07	-0.349528	0	1	1	1	no
X	MMUGID_00001202	Pabpc1l2b-ps	0	-	-	0	0	0	0	1	1	1	no
2	MMUGID_00001203	Gm13441	0	-	-	0	0	0	0	1	1	1	no
15	MMUGID_00001204	Foxred2	0	-	-	582.48	52.8467	-3.43775	1	0.00899101	0.00454168	0.0135123	yes
6	MMUGID_00001205	Gm25570	0	-	-	0	0	0	0	1	1	1	no
14	MMUGID_00001206	5430440P10Rik	0	-	-	10.66	0.883333	-2.63021	1	0.122877	0.123753	0.200774	no
6	MMUGID_00001207	Hoxa11os	0	-	-	0	0	0	0	1	1	1	no
3	MMUGID_00001208	P2ry13	0	-	-	0	3.25667	2.08972	0	1	1	1	no
14	MMUGID_00001209	DQ547508	0	-	-	0	0	0	0	1	1	1	no
11	MMUGID_00001210	Ctdnep1	0	-	-	160.647	695.05	2.10635	1	0.00699301	0.00375641	0.0115625	yes
5	MMUGID_00001211	AB349811	0	-	-	0	0	0	0	1	1	1	no
17	MMUGID_00001212	Tulp4	0	-	-	46.6033	23.5533	-0.955144	1	0.283716	0.312438	0.417497	no
6	MMUGID_00001213	Mgam	0	-	-	230.007	17.0867	-3.67494	1	0.003996	0.00218133	0.00733743	yes
13	MMUGID_00001214	AK017409	0	-	-	0	0	0	0	1	1	1	no
5	MMUGID_00001215	Gm26346	0	-	-	0	0	0	0	1	1	1	no
Y	MMUGID_00001216	Gm21866	0	-	-	0	0	0	0	1	1	1	no
7	MMUGID_00001217	Gm8453	0	-	-	0	0	0	0	1	1	1	no
17	MMUGID_00001218	Atp6v1g2	0	-	-	27.76	19.9433	-0.457573	0	1	1	1	no
Y	MMUGID_00001219	Gm20843	0	-	-	0	0	0	0	1	1	1	no
7	MMUGID_00001220	Snord32a	0	-	-	0.136667	0	-0.184809	0	1	1	1	no
17	MMUGID_00001221	L3mbtl4	0	-	-	57.3133	31.8633	-0.827347	1	0.425574	0.431388	0.536428	no
15	MMUGID_00001222	Pfdn5	0	-	-	305.353	2177.96	2.83037	1	0.001998	0.000106944	0.000587454	yes
7	MMUGID_00001223	Mrgpra4	0	-	-	0	0	0	0	1	1	1	no
X	MMUGID_00001224	Pir	0	-	-	21.75	0	-4.50779	1	0.013986	0.0144956	0.0350503	yes
9	MMUGID_00001225	Gm7589	0	-	-	5.54	2.24333	-1.01181	0	1	1	1	no
11	MMUGID_00001226	Gm25507	0	-	-	0	0	0	0	1	1	1	no
6	MMUGID_00001227	Gm5883	0	-	-	0.246667	1.80667	1.17078	0	1	1	1	no
2	MMUGID_00001228	Gm14033	0	-	-	0	0.04	0.0565835	0	1	1	1	no
4	MMUGID_00001229	Gm11804	0	-	-	0	0	0	0	1	1	1	no
7	MMUGID_00001230	Usp17la	0	-	-	0.00666667	63.2433	5.99589	1	0.003996	0.000450899	0.00195302	yes
X	MMUGID_00001231	AB345950	0	-	-	0	0	0	0	1	1	1	no
8	MMUGID_00001232	D330022K07Rik	0	-	-	2.96333	0	-1.98671	0	1	1	1	no
7	MMUGID_00001233	Hpn	0	-	-	0	0.326667	0.407806	0	1	1	1	no
4	MMUGID_00001234	Gm22994	0	-	-	0	0	0	0	1	1	1	no
11	MMUGID_00001235	Gm12138	0	-	-	51.9967	6.77667	-2.76868	1	0.018981	0.0133645	0.0327577	yes
11	MMUGID_00001236	Hils1	0	-	-	0	0	0	0	1	1	1	no
4	MMUGID_00001237	Gm26716	0	-	-	0	0	0	0	1	1	1	no
3	MMUGID_00001238	Odf2l	0	-	-	300.54	46.6833	-2.66079	1	0.00999001	0.00609508	0.0172171	yes
18	MMUGID_00001239	DQ687357	0	-	-	0	0	0	0	1	1	1	no
8	MMUGID_00001240	Fam70b	0	-	-	58.8567	15.0633	-1.89774	1	0.151848	0.138276	0.219099	no
1	MMUGID_00001241	Elf3	0	-	-	34.4533	12.61	-1.38125	1	0.302697	0.288762	0.393343	no
12	MMUGID_00001242	AK020565	0	-	-	0	0	0	0	1	1	1	no
X	MMUGID_00001243	C330007P06Rik	0	-	-	281.13	1149.82	2.02823	1	0.00699301	0.00461108	0.0136872	yes
1	MMUGID_00001244	Dcaf8	0	-	-	9263.94	1299.96	-2.83221	1	0.002997	0.000508626	0.0021585	yes
2	MMUGID_00001245	Gm13983	0	-	-	0.04	0	-0.0565835	0	1	1	1	no
18	MMUGID_00001246	Pcdha2	0	-	-	0.123333	1.26333	1.01066	0	1	1	1	no
MT	MMUGID_00001247	mt-Tq	0	-	-	24.75	819.553	4.99395	1	0.000999001	5.08893e-06	4.47962e-05	yes
8	MMUGID_00001248	Gm15992	0	-	-	0	0	0	0	1	1	1	no
6	MMUGID_00001249	Gm20714	0	-	-	0	0	0	0	1	1	1	no
1	MMUGID_00001250	Dusp28	0	-	-	0	50.49	5.68622	0	1	1	1	no
13	MMUGID_00001251	Ptpdc1	0	-	-	491.797	1606.31	1.70559	1	0.026973	0.0192001	0.044026	yes
11	MMUGID_00001252	Gm11527	0	-	-	0	0.2	0.263034	0	1	1	1	no
X	MMUGID_00001253	Xlr3c	0	-	-	18.05	4.26	-1.85666	1	0.158841	0.156227	0.241565	no
7	MMUGID_00001254	Gm8660	0	-	-	0.0266667	0	-0.0379679	0	1	1	1	no
11	MMUGID_00001255	Gm12088	0	-	-	0	2.36	1.74846	0	1	1	1	no
4	MMUGID_00001256	Gm12594	0	-	-	0	0.83	0.871844	0	1	1	1	no
15	MMUGID_00001257	Snora34	0	-	-	0	0	0	0	1	1	1	no
17	MMUGID_00001258	DQ696141	0	-	-	0	0	0	0	1	1	1	no
5	MMUGID_00001259	4930521C21Rik	0	-	-	3.27667	0	-2.09649	0	1	1	1	no
18	MMUGID_00001260	Pcdhb8	0	-	-	0	0	0	0	1	1	1	no
11	MMUGID_00001261	E230015J15Rik	0	-	-	0	0	0	0	1	1	1	no
4	MMUGID_00001262	DQ710664	0	-	-	0	0	0	0	1	1	1	no
3	MMUGID_00001263	Snord45b	0	-	-	0	0	0	0	1	1	1	no
11	MMUGID_00001264	Mir466n	0	-	-	0	0	0	0	1	1	1	no
6	MMUGID_00001265	Gpr162	0	-	-	0	1.15333	1.10657	0	1	1	1	no
X	MMUGID_00001266	Gm15189	0	-	-	0.976667	0.946667	-0.0220637	0	1	1	1	no
13	MMUGID_00001267	Ccdc127	0	-	-	245.227	308.383	0.329408	1	0.904096	0.916568	0.943013	no
7	MMUGID_00001268	AK041647	0	-	-	0	0	0	0	1	1	1	no
7	MMUGID_00001269	Gm16307	0	-	-	0	0	0	0	1	1	1	no
6	MMUGID_00001270	AK039284	0	-	-	3.72333	0	-2.23981	0	1	1	1	no
14	MMUGID_00001271	4930449E01Rik	0	-	-	0	0	0	0	1	1	1	no
1	MMUGID_00001272	Lyg2	0	-	-	0	0	0	0	1	1	1	no
2	MMUGID_00001273	Arhgap21	0	-	-	9978.36	11382.6	0.189936	1	0.726274	0.749925	0.81641	no
5	MMUGID_00001274	Gm15497	0	-	-	0.116667	0.393333	0.319342	0	1	1	1	no
9	MMUGID_00001275	DQ542774	0	-	-	0	0	0	0	1	1	1	no
19	MMUGID_00001276	Plekhs1	0	-	-	0	1.06333	1.04498	0	1	1	1	no
9	MMUGID_00001277	Trim43c	0	-	-	2.59667	1249.49	8.44162	1	0.000999001	5.38203e-11	2.54721e-09	yes
6	MMUGID_00001278	Klrb1c	0	-	-	9.22333	1.74333	-1.89786	1	0.235764	0.237703	0.337521	no
1	MMUGID_00001279	Gm15455	0	-	-	0.06	814.757	9.58793	1	0.000999001	3.08092e-10	1.12219e-08	yes
Y	MMUGID_00001280	DQ874391	0	-	-	0	0	0	0	1	1	1	no
5	MMUGID_00001281	Mir879	0	-	-	0	0	0	0	1	1	1	no
4	MMUGID_00001282	Rragc	0	-	-	8417.91	3279.23	-1.35984	1	0.0559441	0.0569913	0.107154	no
19	MMUGID_00001283	Ins1	0	-	-	0.0366667	0	-0.0519521	0	1	1	1	no
11	MMUGID_00001284	P4hb	0	-	-	2511.84	3455.8	0.46012	1	0.492507	0.499763	0.602106	no
5	MMUGID_00001285	Pde6b	0	-	-	738.497	2.06	-7.91687	1	0.000999001	3.30076e-10	1.1906e-08	yes
1	MMUGID_00001286	Slamf1	0	-	-	479.84	0.213333	-8.63044	1	0.000999001	2.3458e-10	8.84794e-09	yes
2	MMUGID_00001287	Bub1	0	-	-	1755.48	2320.7	0.402492	1	0.537463	0.551707	0.649471	no
9	MMUGID_00001288	DQ694349	0	-	-	0	0	0	0	1	1	1	no
3	MMUGID_00001289	AK076796	0	-	-	0	0	0	0	1	1	1	no
19	MMUGID_00001290	Gm15962	0	-	-	53.99	0.88	-4.87036	1	0.001998	0.000710478	0.00286524	yes
2	MMUGID_00001291	Gm13694	0	-	-	0.0233333	6.58	2.88892	1	0.254745	0.252259	0.353229	no
18	MMUGID_00001292	Gm22200	0	-	-	0	0	0	0	1	1	1	no
1	MMUGID_00001293	Hes6	0	-	-	88.5567	29.21	-1.56777	1	0.242757	0.237204	0.336878	no
10	MMUGID_00001294	4930547N16Rik	0	-	-	78.6067	366.19	2.20557	1	0.00699301	0.00689432	0.0190334	yes
8	MMUGID_00001295	Gm9939	0	-	-	16.9367	0.11	-4.01428	0	1	1	1	no
2	MMUGID_00001296	DQ544841	0	-	-	0	0	0	0	1	1	1	no
6	MMUGID_00001297	Arhgdib	0	-	-	0	0	0	0	1	1	1	no
12	MMUGID_00001298	AK047676	0	-	-	0.363333	0	-0.447138	0	1	1	1	no
5	MMUGID_00001299	Polr1d	0	-	-	359.15	2072.74	2.52557	1	0.000999001	0.00040376	0.00178156	yes
18	MMUGID_00001300	DQ549323	0	-	-	0	0	0	0	1	1	1	no
7	MMUGID_00001301	Dmrtc2	0	-	-	0	0	0	0	1	1	1	no
15	MMUGID_00001302	Gm25752	0	-	-	0	0.00333333	0.00480099	0	1	1	1	no
Y	MMUGID_00001303	LOC100039614	0	-	-	0	0	0	0	1	1	1	no
X	MMUGID_00001304	Mir684-1	0	-	-	0	0	0	0	1	1	1	no
3	MMUGID_00001305	Tuft1	0	-	-	123.427	510.88	2.04051	1	0.162837	0.173309	0.26257	no
17	MMUGID_00001306	DQ703645	0	-	-	0	0	0	0	1	1	1	no
7	MMUGID_00001307	Acsm5	0	-	-	3.83	0	-2.27202	0	1	1	1	no
2	MMUGID_00001308	DQ722524	0	-	-	0	0	0	0	1	1	1	no
17	MMUGID_00001309	Gm26734	0	-	-	0	15.9867	4.08633	0	1	1	1	no
8	MMUGID_00001310	Rpl18a	0	-	-	169.487	2223.81	3.70595	1	0.000999001	2.44832e-07	3.4325e-06	yes
1	MMUGID_00001311	AK157632	0	-	-	5.46667	1448.3	7.80811	1	0.000999001	1.83419e-12	1.36974e-10	yes
10	MMUGID_00001312	AB336885	0	-	-	0	0	0	0	1	1	1	no
11	MMUGID_00001313	Gm11614	0	-	-	0.42	0	-0.505891	0	1	1	1	no
6	MMUGID_00001314	Igkv12-38	0	-	-	0	0	0	0	1	1	1	no
7	MMUGID_00001315	Psg23	0	-	-	0.383333	0.39	0.00693605	0	1	1	1	no
14	MMUGID_00001316	Vcl	0	-	-	673.11	41.6533	-3.98225	1	0.001998	0.000216059	0.00105829	yes
9	MMUGID_00001317	Spc24	0	-	-	44.36	121.06	1.4281	1	0.140859	0.133136	0.212838	no
2	MMUGID_00001318	Zfp335	0	-	-	151.39	852.567	2.48574	1	0.0599401	0.0553128	0.104686	no
2	MMUGID_00001319	Gm25022	0	-	-	0	0	0	0	1	1	1	no
5	MMUGID_00001320	Mthfr-ps1	0	-	-	0	0	0	0	1	1	1	no
7	MMUGID_00001321	Gm15115	0	-	-	0	0	0	0	1	1	1	no
12	MMUGID_00001322	AK035761	0	-	-	0	0	0	0	1	1	1	no
18	MMUGID_00001323	AK008384	0	-	-	51.64	97.6767	0.906549	1	0.467532	0.478652	0.58148	no
2	MMUGID_00001324	Gid8	0	-	-	601.927	383.297	-0.649762	1	0.36963	0.371998	0.476935	no
10	MMUGID_00001325	Syne1	0	-	-	108.043	41.1533	-1.37118	1	0.318681	0.337323	0.442997	no
5	MMUGID_00001326	Ncor2	0	-	-	297.87	226.59	-0.393081	1	0.605395	0.604343	0.695566	no
2	MMUGID_00001327	Gm23201	0	-	-	0	0.466667	0.552541	0	1	1	1	no
17	MMUGID_00001328	Mapk14	0	-	-	1135.33	1890.91	0.735464	1	0.311688	0.330349	0.436287	no
11	MMUGID_00001329	Rps6kb1	0	-	-	1188.23	2991.46	1.3313	1	0.0599401	0.0592007	0.110414	no
2	MMUGID_00001330	DQ558711	0	-	-	0	0	0	0	1	1	1	no
17	MMUGID_00001331	Kctd5	0	-	-	378.54	128.08	-1.55599	1	0.101898	0.0990619	0.167596	no
14	MMUGID_00001332	A930018M24Rik	0	-	-	0	0	0	0	1	1	1	no
4	MMUGID_00001333	Gm13034	0	-	-	29.92	296.33	3.26545	1	0.000999001	6.86729e-05	0.000404979	yes
5	MMUGID_00001334	Mir701	0	-	-	0	0	0	0	1	1	1	no
16	MMUGID_00001335	Gm15799	0	-	-	0.583333	0.00333333	-0.658164	0	1	1	1	no
1	MMUGID_00001336	Mpz	0	-	-	0	0	0	0	1	1	1	no
17	MMUGID_00001337	Gm8878	0	-	-	1.73333	17.6633	2.77147	1	0.048951	0.0550626	0.104293	no
8	MMUGID_00001338	Gm26804	0	-	-	0	96.1	6.6014	1	0.000999001	1.18807e-05	9.30235e-05	yes
18	MMUGID_00001339	DQ543820	0	-	-	0	0	0	0	1	1	1	no
7	MMUGID_00001340	Vmn2r-ps75	0	-	-	0	0	0	0	1	1	1	no
3	MMUGID_00001341	Vmn2r-ps4	0	-	-	0	0	0	0	1	1	1	no
15	MMUGID_00001342	Pphln1	0	-	-	3989.15	9005.93	1.17459	1	0.0969031	0.0890931	0.153402	no
4	MMUGID_00001343	Nbl1	0	-	-	0	16.3067	4.11326	0	1	1	1	no
2	MMUGID_00001344	U6	0	-	-	0	0	0	0	1	1	1	no
6	MMUGID_00001345	Gm13854	0	-	-	0	0	0	0	1	1	1	no
15	MMUGID_00001346	DQ547822	0	-	-	0	0	0	0	1	1	1	no
8	MMUGID_00001347	Asb5	0	-	-	0	0	0	0	1	1	1	no
10	MMUGID_00001348	AB351889	0	-	-	0	0	0	0	1	1	1	no
11	MMUGID_00001349	Socs3	0	-	-	32.8833	1126.36	5.05623	1	0.000999001	3.87557e-10	1.34254e-08	yes
11	MMUGID_00001350	Spag7	0	-	-	1205.82	526.833	-1.19306	1	0.104895	0.101332	0.170562	no
19	MMUGID_00001351	Pnlip	0	-	-	0	51.4933	5.71406	0	1	1	1	no
16	MMUGID_00001352	Gm1758	0	-	-	0	0	0	0	1	1	1	no
4	MMUGID_00001353	Cyp4x1	0	-	-	0.143333	4.3	2.21275	0	1	1	1	no
4	MMUGID_00001354	Mir207	0	-	-	0	0	0	0	1	1	1	no
6	MMUGID_00001355	Gm25311	0	-	-	0	0	0	0	1	1	1	no
13	MMUGID_00001356	Serpinb1a	0	-	-	0.876667	0	-0.908172	0	1	1	1	no
13	MMUGID_00001357	Gm15440	0	-	-	5.83333	0	-2.77259	0	1	1	1	no
2	MMUGID_00001358	DQ704038	0	-	-	0	0	0	0	1	1	1	no
7	MMUGID_00001359	Cdipt	0	-	-	209.777	345.963	0.719068	1	0.331668	0.352292	0.457842	no
19	MMUGID_00001360	Gm26026	0	-	-	0	0	0	0	1	1	1	no
14	MMUGID_00001361	Gm15221	0	-	-	0	0	0	0	1	1	1	no
7	MMUGID_00001362	Olfr292	0	-	-	0.00666667	0	-0.00958605	0	1	1	1	no
16	MMUGID_00001363	mmu-mir-6367	0	-	-	0	0	0	0	1	1	1	no
2	MMUGID_00001364	Th1l	0	-	-	19.4867	115.093	2.50253	1	0.00599401	0.00528075	0.0153126	yes
6	MMUGID_00001365	Trbj1-3	0	-	-	0	0	0	0	1	1	1	no
15	MMUGID_00001366	Slc25a32	0	-	-	1129.95	750.81	-0.589091	1	0.397602	0.402345	0.507675	no
2	MMUGID_00001367	DQ718862	0	-	-	0	0	0	0	1	1	1	no
2	MMUGID_00001368	Tmem74b	0	-	-	0	0	0	0	1	1	1	no
8	MMUGID_00001369	Gm16091	0	-	-	0	0.49	0.575312	0	1	1	1	no
2	MMUGID_00001370	Pip5kl1	0	-	-	0	0.963333	0.973305	0	1	1	1	no
6	MMUGID_00001371	Gm24387	0	-	-	0	0	0	0	1	1	1	no
16	MMUGID_00001372	Gm22558	0	-	-	0	0	0	0	1	1	1	no
11	MMUGID_00001373	Gm11694	0	-	-	0.323333	28.57	4.48189	0	1	1	1	no
11	MMUGID_00001374	Gm11948	0	-	-	0	0	0	0	1	1	1	no
9	MMUGID_00001375	Ttc36	0	-	-	0	0	0	0	1	1	1	no
12	MMUGID_00001376	Gm11027	0	-	-	0	0.566667	0.647698	0	1	1	1	no
2	MMUGID_00001377	Ankef1	0	-	-	0.703333	0	-0.768361	0	1	1	1	no
X	MMUGID_00001378	Mir467a-3	0	-	-	0	0	0	0	1	1	1	no
GL456221.1	MMUGID_00001379	Csprs	0	-	-	0.53	29.4467	4.31468	0	1	1	1	no
1	MMUGID_00001380	Gm22671	0	-	-	0	0	0	0	1	1	1	no
9	MMUGID_00001381	Omt2b	0	-	-	5415.49	4441.22	-0.286076	1	0.699301	0.713996	0.786895	no
16	MMUGID_00001382	Ripply3	0	-	-	26.0833	0.0833333	-4.64386	0	1	1	1	no
4	MMUGID_00001383	Gm16731	0	-	-	0.59	0.07	-0.571416	0	1	1	1	no
3	MMUGID_00001384	AK030561	0	-	-	1.78667	0.446667	-0.945808	0	1	1	1	no
15	MMUGID_00001385	Atxn10	0	-	-	189.733	421.183	1.14631	1	0.114885	0.134208	0.214202	no
6	MMUGID_00001386	Pianp	0	-	-	0	1.06667	1.04731	0	1	1	1	no
Y	MMUGID_00001387	Gm21111	0	-	-	0	0	0	0	1	1	1	no
12	MMUGID_00001388	DQ552655	0	-	-	0	0	0	0	1	1	1	no
2	MMUGID_00001389	Gm14269	0	-	-	10.87	44.0167	1.92314	1	0.0729271	0.0702865	0.126579	no
7	MMUGID_00001390	AK053178	0	-	-	0	3.30667	2.10657	0	1	1	1	no
11	MMUGID_00001391	Ptges3l	0	-	-	162.237	4.39667	-4.91875	1	0.000999001	0.00015428	0.000798476	yes
1	MMUGID_00001392	Mfsd4	0	-	-	216.463	526.25	1.27772	1	0.137862	0.123601	0.200593	no
2	MMUGID_00001393	Gm13745	0	-	-	0	0.126667	0.172061	0	1	1	1	no
15	MMUGID_00001394	Gm10240	0	-	-	1.81	40.0133	3.86745	1	0.003996	0.00298335	0.00954757	yes
9	MMUGID_00001395	Gm6257	0	-	-	14.02	10.76	-0.352997	0	1	1	1	no
5	MMUGID_00001396	Coro1c	0	-	-	2080.78	87.2467	-4.56013	1	0.000999001	1.23666e-07	1.87339e-06	yes
11	MMUGID_00001397	1500016L03Rik	0	-	-	0	0	0	0	1	1	1	no
GL456354.1	MMUGID_00001398	GM3286	0	-	-	0.113333	0.146667	0.0425605	0	1	1	1	no
X	MMUGID_00001399	Gm14951	0	-	-	0	0	0	0	1	1	1	no
3	MMUGID_00001400	Gm26594	0	-	-	0	0	0	0	1	1	1	no
16	MMUGID_00001401	Gm15738	0	-	-	3.25333	14.36	1.85251	0	1	1	1	no
7	MMUGID_00001402	Olfr667	0	-	-	27.28	7.33	-1.76339	1	0.117882	0.124223	0.201427	no
9	MMUGID_00001403	1700104A03Rik	0	-	-	0	0	0	0	1	1	1	no
9	MMUGID_00001404	DQ711172	0	-	-	0	0	0	0	1	1	1	no
19	MMUGID_00001405	Nhlrc2	0	-	-	662.477	199.99	-1.72292	1	0.035964	0.033776	0.0698761	no
Y	MMUGID_00001406	Gm21815	0	-	-	0	0	0	0	1	1	1	no
6	MMUGID_00001407	Cct7	0	-	-	489.517	1693.6	1.78857	1	0.016983	0.0158911	0.0377858	yes
2	MMUGID_00001408	Gm24243	0	-	-	0	0	0	0	1	1	1	no
5	MMUGID_00001409	DQ718408	0	-	-	0	0	0	0	1	1	1	no
13	MMUGID_00001410	Vmn1r205	0	-	-	0	0.68	0.748461	0	1	1	1	no
19	MMUGID_00001411	Gfra1	0	-	-	1778.15	134.1	-3.71909	1	0.000999001	3.15992e-07	4.28463e-06	yes
3	MMUGID_00001412	Pik3ca	0	-	-	1796.96	1673.96	-0.102237	1	0.892108	0.887943	0.922004	no
10	MMUGID_00001413	AB351440	0	-	-	0	0	0	0	1	1	1	no
6	MMUGID_00001414	Chchd4	0	-	-	0.996667	123.49	5.96229	1	0.001998	3.96586e-05	0.000256024	yes
13	MMUGID_00001415	4930455J16Rik	0	-	-	0	0	0	0	1	1	1	no
11	MMUGID_00001416	Sost	0	-	-	44.7567	0.97	-4.53771	1	0.000999001	0.000945375	0.00364998	yes
2	MMUGID_00001417	DQ727184	0	-	-	0	0	0	0	1	1	1	no
11	MMUGID_00001418	Gm15892	0	-	-	0	19.27	4.34127	0	1	1	1	no
2	MMUGID_00001419	Olfr1212	0	-	-	0	0	0	0	1	1	1	no
3	MMUGID_00001420	AK190465	0	-	-	0	0	0	0	1	1	1	no
4	MMUGID_00001421	Gm25732	0	-	-	0	0.42	0.505891	0	1	1	1	no
2	MMUGID_00001422	Gm13478	0	-	-	0	0	0	0	1	1	1	no
13	MMUGID_00001423	Ly86	0	-	-	0	0.833333	0.874469	0	1	1	1	no
8	MMUGID_00001424	Gm22	0	-	-	0	0	0	0	1	1	1	no
13	MMUGID_00001425	Gm7664	0	-	-	5	4.39667	-0.152894	1	0.878122	0.866139	0.904992	no
9	MMUGID_00001426	Robo3	0	-	-	78.9133	0.34	-5.89813	1	0.000999001	1.60136e-05	0.000119828	yes
1	MMUGID_00001427	Timm17a	0	-	-	2527.23	7468.89	1.56296	1	0.02997	0.0262643	0.0571219	no
6	MMUGID_00001428	BC048671	0	-	-	0	0	0	0	1	1	1	no
11	MMUGID_00001429	Gm11980	0	-	-	0	0	0	0	1	1	1	no
8	MMUGID_00001430	AK019563	0	-	-	0	0	0	0	1	1	1	no
11	MMUGID_00001431	Zfp454	0	-	-	11.3267	0	-3.62371	1	0.0689311	0.0868443	0.150138	no
6	MMUGID_00001432	Gm10444	0	-	-	0	0	0	0	1	1	1	no
X	MMUGID_00001433	Gm22103	0	-	-	0	0	0	0	1	1	1	no
2	MMUGID_00001434	Ssfa2	0	-	-	579.647	1177.61	1.02135	1	0.150849	0.15371	0.238468	no
7	MMUGID_00001435	Grin2d	0	-	-	13.1133	778.333	5.78711	1	0.000999001	1.01082e-08	2.15521e-07	yes
1	MMUGID_00001436	Adamts4	0	-	-	292.067	0.633333	-7.48727	1	0.000999001	3.64939e-07	4.79943e-06	yes
11	MMUGID_00001437	Dlx4	0	-	-	8.87	13.7933	0.583825	0	1	1	1	no
4	MMUGID_00001438	Acap3	0	-	-	99.8033	167.173	0.738406	1	0.434565	0.428592	0.53389	no
3	MMUGID_00001439	Gipc2	0	-	-	598.163	271.187	-1.13835	1	0.1998	0.208141	0.30386	no
12	MMUGID_00001440	Gm9006	0	-	-	0.0433333	4.51333	2.40172	0	1	1	1	no
7	MMUGID_00001441	Gm21269	0	-	-	0	0	0	0	1	1	1	no
2	MMUGID_00001442	Gm14064	0	-	-	0	0	0	0	1	1	1	no
1	MMUGID_00001443	Gm8084	0	-	-	0	0	0	0	1	1	1	no
7	MMUGID_00001444	Vmn1r101	0	-	-	0.00333333	0	-0.00480099	0	1	1	1	no
X	MMUGID_00001445	Gm6798	0	-	-	2.74667	50.7633	3.78825	1	0.004995	0.00295427	0.00947829	yes
3	MMUGID_00001446	Oaz2-ps	0	-	-	1.86333	4.47	0.933845	0	1	1	1	no
GL456210.1	MMUGID_00001447	AC125149.3	0	-	-	0.08	10.1867	3.37268	1	0.0979021	0.10076	0.169792	no
X	MMUGID_00001448	Tmem164	0	-	-	1742.45	701.303	-1.31178	1	0.128871	0.149961	0.233529	no
10	MMUGID_00001449	Csl	0	-	-	27.9767	48.6933	0.778161	1	0.396603	0.405893	0.511358	no
13	MMUGID_00001450	Zfp953	0	-	-	20.5233	1.43	-3.14687	1	0.018981	0.0186943	0.0431391	yes
6	MMUGID_00001451	Cav2	0	-	-	36.43	4.02	-2.89844	1	0.033966	0.0446296	0.0879745	no
1	MMUGID_00001452	Kdm5b	0	-	-	52.11	16462.7	8.27609	1	0.000999001	4.53685e-20	3.96601e-17	yes
Y	MMUGID_00001453	Gm20888	0	-	-	0	0	0	0	1	1	1	no
8	MMUGID_00001454	Trhr2	0	-	-	0	0	0	0	1	1	1	no
5	MMUGID_00001455	DQ687099	0	-	-	0	0	0	0	1	1	1	no
13	MMUGID_00001456	Gm10260	0	-	-	1.05333	16.9267	3.12607	1	0.034965	0.0301373	0.0638902	no
9	MMUGID_00001457	Gm26611	0	-	-	0	56.6333	5.84883	1	0.003996	0.00130068	0.00475627	yes
12	MMUGID_00001458	Snx6	0	-	-	1332.03	2235.54	0.746557	1	0.282717	0.277492	0.38067	no
3	MMUGID_00001459	Gm22468	0	-	-	0	0	0	0	1	1	1	no
13	MMUGID_00001460	Gm22199	0	-	-	0	0	0	0	1	1	1	no
6	MMUGID_00001461	Igkv4-80	0	-	-	0	0	0	0	1	1	1	no
7	MMUGID_00001462	Gm9358	0	-	-	0.0466667	1.50667	1.25997	0	1	1	1	no
2	MMUGID_00001463	AK052157	0	-	-	0	0	0	0	1	1	1	no
X	MMUGID_00001464	Gm14881	0	-	-	0	0	0	0	1	1	1	no
3	MMUGID_00001465	Lce3d	0	-	-	0	0	0	0	1	1	1	no
5	MMUGID_00001466	Gm13827	0	-	-	0.423333	0.47	0.0465426	0	1	1	1	no
2	MMUGID_00001467	Olfr1104	0	-	-	33.3067	0.366667	-4.64976	1	0.010989	0.00430565	0.0129291	yes
X	MMUGID_00001468	Gm6620	0	-	-	0	0	0	0	1	1	1	no
16	MMUGID_00001469	Gm6142	0	-	-	22.5933	9.15333	-1.21643	1	0.263736	0.277454	0.380653	no
1	MMUGID_00001470	Gm5101	0	-	-	0	4.43667	2.44272	0	1	1	1	no
7	MMUGID_00001471	Gm25712	0	-	-	0	0	0	0	1	1	1	no
2	MMUGID_00001472	Lpcat4	0	-	-	489.04	739.557	0.595711	1	0.903097	0.899353	0.930925	no
6	MMUGID_00001473	Gm8213	0	-	-	0.526667	7.02667	2.39442	1	0.288711	0.281102	0.384767	no
16	MMUGID_00001474	Olfr190	0	-	-	0	0	0	0	1	1	1	no
8	MMUGID_00001475	Cldn24	0	-	-	0	0	0	0	1	1	1	no
4	MMUGID_00001476	Cd164l2	0	-	-	1012.19	496.317	-1.02667	1	0.127872	0.128731	0.207221	no
6	MMUGID_00001477	Actg2	0	-	-	40.1933	18.21	-1.10055	0	1	1	1	no
2	MMUGID_00001478	Ggt7	0	-	-	0	10.5867	3.53439	0	1	1	1	no
8	MMUGID_00001479	Gm15311	0	-	-	0	0	0	0	1	1	1	no
X	MMUGID_00001480	Rps6ka3	0	-	-	423.307	752.1	0.827734	1	0.367632	0.365238	0.470021	no
7	MMUGID_00001481	Gm23254	0	-	-	0	0	0	0	1	1	1	no
12	MMUGID_00001482	Rsad2	0	-	-	0	0	0	0	1	1	1	no
3	MMUGID_00001483	AK053689	0	-	-	0	0	0	0	1	1	1	no
8	MMUGID_00001484	Ces1e	0	-	-	0	0	0	0	1	1	1	no
2	MMUGID_00001485	Sp5	0	-	-	0	1.75	1.45943	0	1	1	1	no
19	MMUGID_00001486	Nxf1	0	-	-	5174.3	3783.05	-0.45171	1	0.559441	0.5466	0.644787	no
17	MMUGID_00001487	AB353040	0	-	-	0	0	0	0	1	1	1	no
19	MMUGID_00001488	2010012O05Rik	0	-	-	8.16	81.3767	3.16882	0	1	1	1	no
2	MMUGID_00001489	Gm14058	0	-	-	4.27667	30.8767	2.5948	1	0.027972	0.0249811	0.0547316	no
3	MMUGID_00001490	AI504432	0	-	-	0	0	0	0	1	1	1	no
17	MMUGID_00001491	Arrdc5	0	-	-	4.07333	3.43667	-0.193458	0	1	1	1	no
5	MMUGID_00001492	Gm19031	0	-	-	0	0	0	0	1	1	1	no
11	MMUGID_00001493	Gm24887	0	-	-	0	0	0	0	1	1	1	no
2	MMUGID_00001494	A430092G05Rik	0	-	-	0.35	2.04667	1.17427	0	1	1	1	no
15	MMUGID_00001495	Myg1	0	-	-	4.15	642.593	6.96543	1	0.000999001	1.66977e-09	4.72306e-08	yes
10	MMUGID_00001496	DQ725849	0	-	-	0	0	0	0	1	1	1	no
3	MMUGID_00001497	AB352058	0	-	-	0	0	0	0	1	1	1	no
2	MMUGID_00001498	Gm11686	0	-	-	0	0.443333	0.529405	0	1	1	1	no
Y	MMUGID_00001499	Gm20937	0	-	-	0	0	0	0	1	1	1	no
15	MMUGID_00001500	DQ551003	0	-	-	0	0	0	0	1	1	1	no
17	MMUGID_00001501	Brd2	0	-	-	2981.2	4767.94	0.677293	1	0.318681	0.325563	0.431481	no
17	MMUGID_00001502	Gm26963	0	-	-	0	0	0	0	1	1	1	no
7	MMUGID_00001503	Gm24027	0	-	-	0	0	0	0	1	1	1	no
3	MMUGID_00001504	Trpc3	0	-	-	2.45	0	-1.7866	0	1	1	1	no
3	MMUGID_00001505	Gm9387	0	-	-	2.63667	0.143333	-1.66937	0	1	1	1	no
6	MMUGID_00001506	Gm16055	0	-	-	4.59333	0	-2.48371	0	1	1	1	no
10	MMUGID_00001507	Gm16074	0	-	-	16.3367	9.35667	-0.743267	1	0.447552	0.462207	0.566277	no
Y	MMUGID_00001508	FJ541095	0	-	-	0	0	0	0	1	1	1	no
15	MMUGID_00001509	Ywhaz	0	-	-	22183.1	6256.22	-1.82593	1	0.00999001	0.00908104	0.0239109	yes
13	MMUGID_00001510	Gm15286	0	-	-	326.433	575.023	0.814926	1	0.280719	0.273335	0.376184	no
14	MMUGID_00001511	Gm22499	0	-	-	0	0	0	0	1	1	1	no
6	MMUGID_00001512	Igkv1-122	0	-	-	0	0	0	0	1	1	1	no
17	MMUGID_00001513	DQ724863	0	-	-	0	0	0	0	1	1	1	no
10	MMUGID_00001514	Gm10825	0	-	-	242.29	18.4767	-3.64286	1	0.002997	0.000618111	0.00254242	yes
2	MMUGID_00001515	Taf4a	0	-	-	3810.04	2243.43	-0.763837	1	0.278721	0.273863	0.37677	no
15	MMUGID_00001516	Muc19	0	-	-	115.05	106.41	-0.111618	1	0.831169	0.829769	0.877165	no
11	MMUGID_00001517	Mir6920	0	-	-	0	0.446667	0.532733	0	1	1	1	no
16	MMUGID_00001518	5330426P16Rik	0	-	-	14.1467	0.96	-2.95007	1	0.0619381	0.0572609	0.107539	no
4	MMUGID_00001519	Trim14	0	-	-	0.0566667	23.09	4.51084	1	0.018981	0.0113031	0.0285576	yes
7	MMUGID_00001520	Bax	0	-	-	21.74	135.633	2.58701	1	0.0509491	0.0415789	0.0829512	no
3	MMUGID_00001521	P2ry12	0	-	-	0	0	0	0	1	1	1	no
9	MMUGID_00001522	Gm5122	0	-	-	3.78	0	-2.25701	0	1	1	1	no
13	MMUGID_00001523	AK139698	0	-	-	0.386667	459.043	8.374	1	0.000999001	1.98164e-09	5.38192e-08	yes
1	MMUGID_00001524	AB351889	0	-	-	0	0	0	0	1	1	1	no
4	MMUGID_00001525	Gm12731	0	-	-	0	0	0	0	1	1	1	no
12	MMUGID_00001526	DQ561508	0	-	-	0	0	0	0	1	1	1	no
11	MMUGID_00001527	Olfr51	0	-	-	0	0	0	0	1	1	1	no
8	MMUGID_00001528	Tox3	0	-	-	329.58	293.837	-0.165083	1	0.84016	0.829764	0.877165	no
18	MMUGID_00001529	Pcdhgb5	0	-	-	0	0	0	0	1	1	1	no
2	MMUGID_00001530	AL593857.1	0	-	-	0	0	0	0	1	1	1	no
4	MMUGID_00001531	AK160359	0	-	-	0.0233333	6.78667	2.92773	1	0.226773	0.217031	0.31402	no
10	MMUGID_00001532	DQ551105	0	-	-	0	0	0	0	1	1	1	no
2	MMUGID_00001533	Gm14405	0	-	-	0.02	11.4067	3.60447	0	1	1	1	no
4	MMUGID_00001534	Gm22497	0	-	-	0	0	0	0	1	1	1	no
5	MMUGID_00001535	Mterf	0	-	-	43.3233	94.8433	1.11261	1	0.390609	0.418989	0.524388	no
17	MMUGID_00001536	Cenpq	0	-	-	1688.22	918.737	-0.877064	1	0.224775	0.219343	0.316712	no
2	MMUGID_00001537	2810430I11Rik	0	-	-	0	0	0	0	1	1	1	no
9	MMUGID_00001538	Sema3b	0	-	-	3.77667	0.46	-1.71004	0	1	1	1	no
17	MMUGID_00001539	D630014O11Rik	0	-	-	0	0	0	0	1	1	1	no
8	MMUGID_00001540	DQ720699	0	-	-	0	0	0	0	1	1	1	no
8	MMUGID_00001541	DQ721019	0	-	-	0	0	0	0	1	1	1	no
Y	MMUGID_00001542	LOC100039614	0	-	-	0	0	0	0	1	1	1	no
10	MMUGID_00001543	Raet1d	0	-	-	83.8033	1.18	-5.28172	1	0.000999001	0.000389646	0.00173006	yes
19	MMUGID_00001544	Gm22684	0	-	-	0	0	0	0	1	1	1	no
2	MMUGID_00001545	Gm13885	0	-	-	0	0	0	0	1	1	1	no
6	MMUGID_00001546	Klra6	0	-	-	0	0	0	0	1	1	1	no
2	MMUGID_00001547	St6galnac6	0	-	-	22.88	2.08	-2.9548	0	1	1	1	no
18	MMUGID_00001548	Matr3	0	-	-	3882.3	1526	-1.34658	1	0.0749251	0.0709772	0.12756	no
4	MMUGID_00001549	Hemgn	0	-	-	5.80667	0	-2.76695	0	1	1	1	no
6	MMUGID_00001550	Tas2r140	0	-	-	0	0	0	0	1	1	1	no
10	MMUGID_00001551	Ano4	0	-	-	10.1533	0.05	-3.40901	0	1	1	1	no
13	MMUGID_00001552	Vmn1r218	0	-	-	0	0	0	0	1	1	1	no
16	MMUGID_00001553	4632428C04Rik	0	-	-	0	0	0	0	1	1	1	no
14	MMUGID_00001554	DQ708018	0	-	-	0	0	0	0	1	1	1	no
2	MMUGID_00001555	AY672066	0	-	-	0	0.216667	0.282934	0	1	1	1	no
2	MMUGID_00001556	Chrna1	0	-	-	3.81333	13.0933	1.5499	1	0.275724	0.263444	0.365163	no
3	MMUGID_00001557	Pifo	0	-	-	0	36.0533	5.21153	0	1	1	1	no
6	MMUGID_00001558	AK050809	0	-	-	0	0	0	0	1	1	1	no
13	MMUGID_00001559	Gprin1	0	-	-	41.01	1.95	-3.83195	0	1	1	1	no
7	MMUGID_00001560	Gm4613	0	-	-	2.51667	62.51	4.1747	1	0.001998	0.0010669	0.00404573	yes
11	MMUGID_00001561	Olfr411	0	-	-	0	0	0	0	1	1	1	no
X	MMUGID_00001562	Gm15175	0	-	-	0	0	0	0	1	1	1	no
2	MMUGID_00001563	Zfp133-ps	0	-	-	0.98	0	-0.9855	0	1	1	1	no
9	MMUGID_00001564	DQ550446	0	-	-	0	0	0	0	1	1	1	no
7	MMUGID_00001565	DQ716102	0	-	-	0	0	0	0	1	1	1	no
5	MMUGID_00001566	Stag3	0	-	-	182.017	546.39	1.58059	1	0.040959	0.0363954	0.0742548	no
7	MMUGID_00001567	AK031165	0	-	-	38.36	83.5533	1.10313	1	0.655345	0.654355	0.737232	no
12	MMUGID_00001568	Pgf	0	-	-	0	0.43	0.516015	0	1	1	1	no
17	MMUGID_00001569	Twsg1	0	-	-	234.22	197.007	-0.248462	1	0.729271	0.724061	0.79529	no
12	MMUGID_00001570	AK039023	0	-	-	77.2267	11.0233	-2.70182	1	0.004995	0.00570147	0.0162973	yes
2	MMUGID_00001571	Gm14149	0	-	-	0.936667	1.19333	0.179549	0	1	1	1	no
11	MMUGID_00001572	AL603745.1	0	-	-	0	0	0	0	1	1	1	no
1	MMUGID_00001573	Gm1992	0	-	-	0	0	0	0	1	1	1	no
14	MMUGID_00001574	Diap3	0	-	-	4248.55	5876.68	0.467939	1	0.474525	0.481678	0.584312	no
2	MMUGID_00001575	Olfr1097	0	-	-	0	0	0	0	1	1	1	no
16	MMUGID_00001576	Gart	0	-	-	83.5467	901.383	3.41592	1	0.017982	0.00868966	0.0231056	yes
2	MMUGID_00001577	Gm13788	0	-	-	1.50333	0.12	-1.16035	0	1	1	1	no
3	MMUGID_00001578	Gfm1	0	-	-	1958.72	1687.38	-0.215005	1	0.775225	0.782238	0.840492	no
17	MMUGID_00001579	Gm15332	0	-	-	0	0.0166667	0.0238467	0	1	1	1	no
17	MMUGID_00001580	DQ712092	0	-	-	0	0	0	0	1	1	1	no
3	MMUGID_00001581	Gm15264	0	-	-	0.41	0.853333	0.394427	0	1	1	1	no
5	MMUGID_00001582	Gm22740	0	-	-	0	0	0	0	1	1	1	no
15	MMUGID_00001583	Mtmr12	0	-	-	272.757	1251.42	2.19375	1	0.003996	0.00194158	0.00666217	yes
10	MMUGID_00001584	Gm9797	0	-	-	65.3	812.387	3.61686	1	0.001998	0.000327114	0.00149393	yes
11	MMUGID_00001585	Rhbdd3	0	-	-	9.87	0	-3.44228	0	1	1	1	no
19	MMUGID_00001586	Snhg1	0	-	-	146.583	2628.91	4.15541	1	0.000999001	1.14194e-08	2.3902e-07	yes
5	MMUGID_00001587	Cytl1	0	-	-	0	0	0	0	1	1	1	no
13	MMUGID_00001588	DQ724574	0	-	-	0	0	0	0	1	1	1	no
X	MMUGID_00001589	AY512909	0	-	-	7.17333	4.1	-0.680427	1	0.702298	0.678238	0.757273	no
14	MMUGID_00001590	AK049621	0	-	-	0	0.426667	0.512648	0	1	1	1	no
13	MMUGID_00001591	DQ711646	0	-	-	0	0	0	0	1	1	1	no
15	MMUGID_00001592	Zfp385a	0	-	-	525.56	436.383	-0.2677	1	0.708292	0.726368	0.796808	no
19	MMUGID_00001593	Ppnr	0	-	-	0.766667	1.66333	0.592203	0	1	1	1	no
19	MMUGID_00001594	Gm6990	0	-	-	0	0	0	0	1	1	1	no
4	MMUGID_00001595	Gm12459	0	-	-	0.00333333	0.966667	0.970951	0	1	1	1	no
11	MMUGID_00001596	Gm12327	0	-	-	1.69667	1.23	-0.274133	0	1	1	1	no
12	MMUGID_00001597	AK139528	0	-	-	57.11	44.78	-0.344069	1	0.672328	0.686905	0.764136	no
10	MMUGID_00001598	Onecut3	0	-	-	1.41667	33.23	3.82417	0	1	1	1	no
8	MMUGID_00001599	Timm44	0	-	-	790.733	396.107	-0.995488	1	0.24975	0.26631	0.368425	no
10	MMUGID_00001600	Ccdc38	0	-	-	263.637	171.237	-0.619621	1	0.4995	0.51973	0.61998	no
15	MMUGID_00001601	Csf2rb	0	-	-	0.00666667	0.0933333	0.119147	0	1	1	1	no
X	MMUGID_00001602	Gm16480	0	-	-	0	0	0	0	1	1	1	no
16	MMUGID_00001603	Chodl	0	-	-	2.50333	0	-1.80873	0	1	1	1	no
4	MMUGID_00001604	DQ690615	0	-	-	0	0	0	0	1	1	1	no
5	MMUGID_00001605	JA187517	0	-	-	0	0	0	0	1	1	1	no
11	MMUGID_00001606	Gm11423	0	-	-	7.90667	575.32	6.01584	1	0.000999001	0.000165922	0.000846178	yes
X	MMUGID_00001607	Cypt14	0	-	-	0	0	0	0	1	1	1	no
4	MMUGID_00001608	Gm11832	0	-	-	0	0.753333	0.8101	0	1	1	1	no
4	MMUGID_00001609	DQ694309	0	-	-	0	0	0	0	1	1	1	no
14	MMUGID_00001610	6230400D17Rik	0	-	-	1.09667	60.5	4.87442	0	1	1	1	no
6	MMUGID_00001611	Gimap5	0	-	-	18.5633	0.536667	-3.67028	1	0.02997	0.033512	0.0694823	no
9	MMUGID_00001612	DQ543098	0	-	-	0	0	0	0	1	1	1	no
2	MMUGID_00001613	Gm14156	0	-	-	0	0.0133333	0.0191088	0	1	1	1	no
1	MMUGID_00001614	Sbspon	0	-	-	0	5.91333	2.78938	0	1	1	1	no
4	MMUGID_00001615	Gm25004	0	-	-	0	0	0	0	1	1	1	no
18	MMUGID_00001616	Zadh2	0	-	-	30.5667	2.72	-3.08503	1	0.015984	0.0230348	0.0512379	no
5	MMUGID_00001617	Gm15410	0	-	-	0	0	0	0	1	1	1	no
13	MMUGID_00001618	Gm6901	0	-	-	0.113333	1.02333	0.861848	0	1	1	1	no
16	MMUGID_00001619	Dgcr8	0	-	-	1074.49	926.49	-0.213586	1	0.809191	0.821187	0.870641	no
17	MMUGID_00001620	Tmem146	0	-	-	1.18333	30.6333	3.85684	0	1	1	1	no
X	MMUGID_00001621	Gm4907	0	-	-	203.48	8.33	-4.45394	1	0.000999001	0.00146545	0.00526548	yes
17	MMUGID_00001622	DQ696641	0	-	-	0	0	0	0	1	1	1	no
11	MMUGID_00001623	Gm12271	0	-	-	2.32	10.0967	1.74087	1	0.232767	0.224577	0.322583	no
7	MMUGID_00001624	Mogat2	0	-	-	0	0	0	0	1	1	1	no
10	MMUGID_00001625	Prdm1	0	-	-	1039.47	81.8833	-3.65001	1	0.00999001	0.00371972	0.0114725	yes
12	MMUGID_00001626	C630031E19	0	-	-	0	0	0	0	1	1	1	no
18	MMUGID_00001627	DQ567461	0	-	-	0	0	0	0	1	1	1	no
2	MMUGID_00001628	Ak1	0	-	-	0.333333	4.11	1.93829	0	1	1	1	no
16	MMUGID_00001629	Gsk3b	0	-	-	1192.7	3177.03	1.41269	1	0.038961	0.0393992	0.0792195	no
1	MMUGID_00001630	Gm15795	0	-	-	1.09667	3.2	1.00229	0	1	1	1	no
2	MMUGID_00001631	Barhl1	0	-	-	5.47	0	-2.69377	0	1	1	1	no
5	MMUGID_00001632	Gareml	0	-	-	0	0	0	0	1	1	1	no
2	MMUGID_00001633	AB350795	0	-	-	0	0	0	0	1	1	1	no
17	MMUGID_00001634	Flywch1	0	-	-	3.97	15.1333	1.69873	0	1	1	1	no
2	MMUGID_00001635	Gm13678	0	-	-	0	0	0	0	1	1	1	no
10	MMUGID_00001636	Rnf217	0	-	-	8.56667	0.793333	-2.41537	0	1	1	1	no
7	MMUGID_00001637	Kctd14	0	-	-	0	0.573333	0.653824	0	1	1	1	no
8	MMUGID_00001638	Fam129c	0	-	-	11.6567	86.3933	2.78763	0	1	1	1	no
7	MMUGID_00001639	Zfp507	0	-	-	25.6267	180.053	2.76547	0	1	1	1	no
Y	MMUGID_00001640	Gm21654	0	-	-	0	0	0	0	1	1	1	no
16	MMUGID_00001641	Krtap19-9b	0	-	-	0	0	0	0	1	1	1	no
4	MMUGID_00001642	Tnfsf15	0	-	-	0	0.3	0.378512	0	1	1	1	no
X	MMUGID_00001643	Cnksr2	0	-	-	43.71	42.56	-0.0375936	1	0.869131	0.887495	0.921667	no
1	MMUGID_00001644	Gm22679	0	-	-	0	0	0	0	1	1	1	no
17	MMUGID_00001645	Gm6623	0	-	-	2.72333	108.397	4.87683	1	0.000999001	9.80864e-05	0.000545941	yes
3	MMUGID_00001646	Gm1527	0	-	-	0	82.47	6.38319	1	0.000999001	0.000169226	0.00086037	yes
11	MMUGID_00001647	4930512M02Rik	0	-	-	0	0.506667	0.59136	0	1	1	1	no
7	MMUGID_00001648	Gm24658	0	-	-	0	0	0	0	1	1	1	no
15	MMUGID_00001649	Lrrk2	0	-	-	31.2867	1.42	-3.73786	1	0.004995	0.0031337	0.00995509	yes
1	MMUGID_00001650	Gpr25	0	-	-	7.58333	0	-3.10154	0	1	1	1	no
7	MMUGID_00001651	1810008I18Rik	0	-	-	1.27333	0	-1.18481	0	1	1	1	no
3	MMUGID_00001652	Fam189b	0	-	-	83.0533	34.12	-1.25901	1	0.120879	0.125198	0.202765	no
6	MMUGID_00001653	mmu-mir-6371	0	-	-	0	0	0	0	1	1	1	no
11	MMUGID_00001654	Rasl10b	0	-	-	0	1.8	1.48543	0	1	1	1	no
6	MMUGID_00001655	DQ540316	0	-	-	0	0	0	0	1	1	1	no
16	MMUGID_00001656	Yars2	0	-	-	18.1167	499.41	4.71021	1	0.000999001	5.39069e-06	4.70349e-05	yes
9	MMUGID_00001657	DQ709984	0	-	-	0	0	0	0	1	1	1	no
5	MMUGID_00001658	DQ725517	0	-	-	0	0	0	0	1	1	1	no
1	MMUGID_00001659	n-R5s218	0	-	-	0	0	0	0	1	1	1	no
12	MMUGID_00001660	AK033827	0	-	-	0	0.206667	0.271027	0	1	1	1	no
11	MMUGID_00001661	Mfsd6l	0	-	-	0	0	0	0	1	1	1	no
6	MMUGID_00001662	Gm26540	0	-	-	0.143333	8.41333	3.04146	0	1	1	1	no
1	MMUGID_00001663	Olfr1404	0	-	-	0	0	0	0	1	1	1	no
7	MMUGID_00001664	Dbx1	0	-	-	0	0	0	0	1	1	1	no
4	MMUGID_00001665	Ldlrap1	0	-	-	191.61	15.2933	-3.56333	1	0.002997	0.00287107	0.00924329	yes
3	MMUGID_00001666	BC051070	0	-	-	0	0	0	0	1	1	1	no
7	MMUGID_00001667	Mill2	0	-	-	0.203333	2.6	1.58096	0	1	1	1	no
6	MMUGID_00001668	Gm11077	0	-	-	0	1.23333	1.1592	0	1	1	1	no
2	MMUGID_00001669	Olfr990-ps1	0	-	-	2.69667	0	-1.88622	0	1	1	1	no
12	MMUGID_00001670	Fcf1	0	-	-	1226.46	5396.58	2.13664	1	0.00599401	0.00225055	0.00753615	yes
10	MMUGID_00001671	Pwp2	0	-	-	672.837	414.877	-0.696243	1	0.288711	0.307448	0.412698	no
11	MMUGID_00001672	Gm12569	0	-	-	0	27.7333	4.84465	0	1	1	1	no
2	MMUGID_00001673	4933427J07Rik	0	-	-	0	0	0	0	1	1	1	no
15	MMUGID_00001674	DQ696030	0	-	-	0	0	0	0	1	1	1	no
15	MMUGID_00001675	DQ701397	0	-	-	0	0	0	0	1	1	1	no
4	MMUGID_00001676	Gm12933	0	-	-	0.01	0.01	0	0	1	1	1	no
2	MMUGID_00001677	Gm13792	0	-	-	0	0	0	0	1	1	1	no
8	MMUGID_00001678	RP23-302F9.4	0	-	-	1.40333	0	-1.26504	0	1	1	1	no
9	MMUGID_00001679	Col7a1	0	-	-	0	1.16	1.11103	0	1	1	1	no
11	MMUGID_00001680	4930403D09Rik	0	-	-	0	0	0	0	1	1	1	no
2	MMUGID_00001681	Gm13467	0	-	-	0	0	0	0	1	1	1	no
4	MMUGID_00001682	Gm12986	0	-	-	1.18667	0.0166667	-1.10489	0	1	1	1	no
6	MMUGID_00001683	DQ566510	0	-	-	0	0	0	0	1	1	1	no
7	MMUGID_00001684	Snord116l2	0	-	-	0	0	0	0	1	1	1	no
4	MMUGID_00001685	Gm26663	0	-	-	2.72667	8.33	1.32399	0	1	1	1	no
2	MMUGID_00001686	Gm24892	0	-	-	0	0	0	0	1	1	1	no
9	MMUGID_00001687	Gm16095	0	-	-	0	3.79333	2.26103	0	1	1	1	no
19	MMUGID_00001688	Pprc1	0	-	-	288.983	7864.38	4.76148	1	0.000999001	1.02503e-11	6.0932e-10	yes
11	MMUGID_00001689	Vmp1	0	-	-	680.713	5885.64	3.11021	1	0.000999001	1.18489e-05	9.29514e-05	yes
17	MMUGID_00001690	Zfp598	0	-	-	1780.11	1153.14	-0.62596	1	0.401598	0.394619	0.499739	no
11	MMUGID_00001691	Fam134c	0	-	-	496.34	405.743	-0.290114	1	0.794206	0.79096	0.847046	no
11	MMUGID_00001692	Tgtp2	0	-	-	0	0	0	0	1	1	1	no
5	MMUGID_00001693	AB346734	0	-	-	0	0	0	0	1	1	1	no
16	MMUGID_00001694	A930003A15Rik	0	-	-	0	0	0	0	1	1	1	no
4	MMUGID_00001695	Susd1	0	-	-	2.03333	47.94	4.01204	0	1	1	1	no
2	MMUGID_00001696	AK039132	0	-	-	0	0	0	0	1	1	1	no
18	MMUGID_00001697	Gm4950	0	-	-	0.516667	3.57	1.59129	0	1	1	1	no
10	MMUGID_00001698	AC121988.1	0	-	-	0	0	0	0	1	1	1	no
18	MMUGID_00001699	Pcdhga9	0	-	-	2.03667	4.34667	0.816151	0	1	1	1	no
7	MMUGID_00001700	Gm25409	0	-	-	0	0	0	0	1	1	1	no
10	MMUGID_00001701	AB339834	0	-	-	0	0	0	0	1	1	1	no
18	MMUGID_00001702	Mocos	0	-	-	239.66	20.1	-3.51168	1	0.00599401	0.0065132	0.0181362	yes
1	MMUGID_00001703	AK077157	0	-	-	0.02	0.29	0.338802	0	1	1	1	no
X	MMUGID_00001704	Gm17412	0	-	-	0	0	0	0	1	1	1	no
5	MMUGID_00001705	DQ711269	0	-	-	0	0	0	0	1	1	1	no
18	MMUGID_00001706	Gm24396	0	-	-	0	0	0	0	1	1	1	no
1	MMUGID_00001707	Tnp1	0	-	-	0	0	0	0	1	1	1	no
1	MMUGID_00001708	Gm22034	0	-	-	0	0	0	0	1	1	1	no
X	MMUGID_00001709	Gm14658	0	-	-	0	0	0	0	1	1	1	no
9	MMUGID_00001710	Gm26290	0	-	-	0	0	0	0	1	1	1	no
13	MMUGID_00001711	Adtrp	0	-	-	80.1433	103.377	0.363255	1	0.75025	0.762943	0.826091	no
7	MMUGID_00001712	Sez6l2	0	-	-	0	39.1267	5.32649	1	0.00599401	0.00224205	0.00751276	yes
4	MMUGID_00001713	Gm25099	0	-	-	0.00333333	3.95667	2.30457	0	1	1	1	no
9	MMUGID_00001714	mmu-mir-8107	0	-	-	0	0	0	0	1	1	1	no
4	MMUGID_00001715	Anp32b-ps1	0	-	-	116.963	42.8833	-1.42659	1	0.0909091	0.0853791	0.148036	no
15	MMUGID_00001716	Ankrd46	0	-	-	12.3067	194.77	3.87894	0	1	1	1	no
5	MMUGID_00001717	Smr2	0	-	-	0	0	0	0	1	1	1	no
11	MMUGID_00001718	Ttc1	0	-	-	5519.15	5527.45	0.00216584	1	0.998002	0.998997	0.999199	no
8	MMUGID_00001719	Adamts18	0	-	-	25.7433	0.706667	-3.96993	0	1	1	1	no
5	MMUGID_00001720	AK140583	0	-	-	0.33	0.296667	-0.0366186	0	1	1	1	no
2	MMUGID_00001721	Anapc1	0	-	-	2281.77	2684.6	0.234455	1	0.719281	0.738782	0.807223	no
19	MMUGID_00001722	Nrap	0	-	-	2236.86	1.35667	-9.89116	1	0.000999001	3.0969e-15	5.97702e-13	yes
14	MMUGID_00001723	Rcbtb1	0	-	-	271.03	231.303	-0.227756	1	0.751249	0.772031	0.832957	no
5	MMUGID_00001724	Gm20382	0	-	-	0	0	0	0	1	1	1	no
15	MMUGID_00001725	Tubgcp6	0	-	-	5.97	350.737	5.65719	1	0.000999001	4.80116e-07	5.98574e-06	yes
2	MMUGID_00001726	Gm13338	0	-	-	0	0	0	0	1	1	1	no
3	MMUGID_00001727	Rnu1b6	0	-	-	0.0166667	0.153333	0.181963	0	1	1	1	no
14	MMUGID_00001728	Gm17074	0	-	-	0	0	0	0	1	1	1	no
11	MMUGID_00001729	Gm12348	0	-	-	0	0	0	0	1	1	1	no
7	MMUGID_00001730	Micalcl	0	-	-	0	0	0	0	1	1	1	no
2	MMUGID_00001731	Gm22902	0	-	-	0	0	0	0	1	1	1	no
5	MMUGID_00001732	DQ722468	0	-	-	0	0	0	0	1	1	1	no
7	MMUGID_00001733	Gm5591	0	-	-	0	0	0	0	1	1	1	no
19	MMUGID_00001734	Psd	0	-	-	1.59667	11.0067	2.2091	0	1	1	1	no
6	MMUGID_00001735	Gm7452	0	-	-	7.88667	8.15	0.0421294	1	0.941059	0.956013	0.969612	no
1	MMUGID_00001736	Gm25588	0	-	-	0	0.113333	0.154886	0	1	1	1	no
16	MMUGID_00001737	Iglv2	0	-	-	0	0.203333	0.267036	0	1	1	1	no
18	MMUGID_00001738	Gm16146	0	-	-	0	0	0	0	1	1	1	no
14	MMUGID_00001739	Gm8082	0	-	-	0	0	0	0	1	1	1	no
5	MMUGID_00001740	Glmn	0	-	-	1090.17	413.29	-1.39716	1	0.104895	0.0993695	0.167982	no
7	MMUGID_00001741	Olfr633	0	-	-	0	0	0	0	1	1	1	no
14	MMUGID_00001742	Trav7d-5	0	-	-	0	0	0	0	1	1	1	no
4	MMUGID_00001743	Gm12634	0	-	-	0	0.0433333	0.0612002	0	1	1	1	no
7	MMUGID_00001744	Olfr613	0	-	-	0	0	0	0	1	1	1	no
13	MMUGID_00001745	Gm10775	0	-	-	0.0366667	0	-0.0519521	0	1	1	1	no
15	MMUGID_00001746	Pkdrej	0	-	-	0.7	0.366667	-0.314873	0	1	1	1	no
4	MMUGID_00001747	Syf2	0	-	-	4754.5	3103.91	-0.615047	1	0.34965	0.360407	0.465255	no
8	MMUGID_00001748	Gm15716	0	-	-	0.00333333	0.123333	0.162985	0	1	1	1	no
1	MMUGID_00001749	Rpl29	0	-	-	7.82	56.0833	2.69422	1	0.023976	0.015816	0.037667	yes
3	MMUGID_00001750	AK007174	0	-	-	0.143333	0.486667	0.378835	0	1	1	1	no
4	MMUGID_00001751	Gm12722	0	-	-	1.58333	5.04	1.22531	0	1	1	1	no
4	MMUGID_00001752	DQ707012	0	-	-	0	0	0	0	1	1	1	no
6	MMUGID_00001753	Gm13833	0	-	-	0	0	0	0	1	1	1	no
14	MMUGID_00001754	AK219843	0	-	-	26.7967	2.52	-2.98126	0	1	1	1	no
18	MMUGID_00001755	DQ550240	0	-	-	0	0	0	0	1	1	1	no
3	MMUGID_00001756	Gm13621	0	-	-	0	0	0	0	1	1	1	no
6	MMUGID_00001757	Gm8649	0	-	-	0	0.0566667	0.0795203	0	1	1	1	no
2	MMUGID_00001758	Gm23261	0	-	-	0	0	0	0	1	1	1	no
19	MMUGID_00001759	JA187517	0	-	-	0	0	0	0	1	1	1	no
2	MMUGID_00001760	Olfr1012	0	-	-	0	0	0	0	1	1	1	no
6	MMUGID_00001761	Igkv4-50	0	-	-	0	0	0	0	1	1	1	no
10	MMUGID_00001762	Rgs17	0	-	-	1665.95	1255.99	-0.407239	1	0.576424	0.544096	0.642496	no
9	MMUGID_00001763	Gm24631	0	-	-	0	0	0	0	1	1	1	no
7	MMUGID_00001764	Gm7579	0	-	-	0	0	0	0	1	1	1	no
1	MMUGID_00001765	Mndal	0	-	-	0	0	0	0	1	1	1	no
12	MMUGID_00001766	Gm22015	0	-	-	0	0	0	0	1	1	1	no
1	MMUGID_00001767	Opn3	0	-	-	158.77	21.2867	-2.84174	1	0.042957	0.049744	0.0960059	no
9	MMUGID_00001768	Dlec1	0	-	-	151.307	27.72	-2.40685	1	0.0829171	0.0799504	0.140343	no
9	MMUGID_00001769	Fbxw16	0	-	-	777.127	360.567	-1.10574	1	0.131868	0.138138	0.218903	no
3	MMUGID_00001770	AK033061	0	-	-	0	0	0	0	1	1	1	no
7	MMUGID_00001771	Gm6537	0	-	-	0	0	0	0	1	1	1	no
9	MMUGID_00001772	Nktr	0	-	-	1688.92	14738.4	3.12465	1	0.000999001	1.18655e-05	9.29536e-05	yes
1	MMUGID_00001773	DQ718398	0	-	-	0	0	0	0	1	1	1	no
2	MMUGID_00001774	4930527E20Rik	0	-	-	0	0	0	0	1	1	1	no
14	MMUGID_00001775	Gm3633	0	-	-	1.92	0.0133333	-1.52686	0	1	1	1	no
7	MMUGID_00001776	Gm15135	0	-	-	0	0	0	0	1	1	1	no
6	MMUGID_00001777	DQ718420	0	-	-	0	0	0	0	1	1	1	no
7	MMUGID_00001778	Klk11	0	-	-	0	0	0	0	1	1	1	no
11	MMUGID_00001779	Trappc1	0	-	-	456.747	386.073	-0.241942	1	0.692308	0.700807	0.775942	no
1	MMUGID_00001780	Gm26280	0	-	-	0	0	0	0	1	1	1	no
15	MMUGID_00001781	DQ725169	0	-	-	0	0	0	0	1	1	1	no
11	MMUGID_00001782	Gabra6	0	-	-	0	0	0	0	1	1	1	no
7	MMUGID_00001783	Psmd8	0	-	-	1521.85	1136.66	-0.420705	1	0.55045	0.532522	0.631891	no
8	MMUGID_00001784	DQ718798	0	-	-	0	0	0	0	1	1	1	no
7	MMUGID_00001785	Gm15880	0	-	-	0.533333	1.37	0.628216	0	1	1	1	no
10	MMUGID_00001786	Med16	0	-	-	74.5833	150.44	1.00261	1	0.433566	0.458037	0.562384	no
16	MMUGID_00001787	Prodh	0	-	-	278.017	17.31	-3.92965	1	0.004995	0.00180899	0.00629145	yes
2	MMUGID_00001788	Gm13620	0	-	-	0	0	0	0	1	1	1	no
17	MMUGID_00001789	Gm22542	0	-	-	0	0	0	0	1	1	1	no
7	MMUGID_00001790	DQ563825	0	-	-	0	0	0	0	1	1	1	no
7	MMUGID_00001791	Gm26332	0	-	-	0	0	0	0	1	1	1	no
8	MMUGID_00001792	Cngb1	0	-	-	6.88333	65.5033	3.07655	1	0.016983	0.0215825	0.0485061	yes
7	MMUGID_00001793	Gm25314	0	-	-	0	0	0	0	1	1	1	no
10	MMUGID_00001794	Ipcef1	0	-	-	5359.94	1982.77	-1.43424	1	0.036963	0.0406129	0.0813187	no
X	MMUGID_00001795	Gm14713	0	-	-	0	0	0	0	1	1	1	no
9	MMUGID_00001796	Uchl4	0	-	-	37.0933	85.5467	1.18394	1	0.162837	0.169605	0.258142	no
2	MMUGID_00001797	DQ727135	0	-	-	0	0	0	0	1	1	1	no
17	MMUGID_00001798	Zfp523	0	-	-	40.36	2.07667	-3.7488	1	0.003996	0.00415072	0.0125552	yes
8	MMUGID_00001799	Ces1d	0	-	-	15.2833	0	-4.02532	0	1	1	1	no
7	MMUGID_00001800	Syt3	0	-	-	0	0	0	0	1	1	1	no
19	MMUGID_00001801	Gm5514	0	-	-	345.253	28.9833	-3.5296	1	0.000999001	1.522e-05	0.000114815	yes
X	MMUGID_00001802	n-R5s12	0	-	-	0	0	0	0	1	1	1	no
14	MMUGID_00001803	Gm2178	0	-	-	0	1.16	1.11103	0	1	1	1	no
17	MMUGID_00001804	Gm25128	0	-	-	0	0	0	0	1	1	1	no
15	MMUGID_00001805	Spt1	0	-	-	0	0	0	0	1	1	1	no
11	MMUGID_00001806	Mxra7	0	-	-	574.177	56.73	-3.31661	1	0.000999001	2.88766e-05	0.000196131	yes
8	MMUGID_00001807	Gm22197	0	-	-	0	0	0	0	1	1	1	no
14	MMUGID_00001808	Gm3591	0	-	-	0	0	0	0	1	1	1	no
7	MMUGID_00001809	Gm25790	0	-	-	0	0	0	0	1	1	1	no
X	MMUGID_00001810	Asb9	0	-	-	0	0	0	0	1	1	1	no
7	MMUGID_00001811	RP24-456G3.3	0	-	-	0	8111.79	12.986	1	0.000999001	2.69793e-20	2.67292e-17	yes
6	MMUGID_00001812	Gm17147	0	-	-	0	0	0	0	1	1	1	no
10	MMUGID_00001813	DQ698747	0	-	-	0	0	0	0	1	1	1	no
4	MMUGID_00001814	Gm25653	0	-	-	0	0	0	0	1	1	1	no
7	MMUGID_00001815	DQ725303	0	-	-	0	0	0	0	1	1	1	no
X	MMUGID_00001816	AL669901.1	0	-	-	0	0	0	0	1	1	1	no
4	MMUGID_00001817	Gm13121	0	-	-	1.18	0.72	-0.34192	0	1	1	1	no
9	MMUGID_00001818	DQ540623	0	-	-	0	0	0	0	1	1	1	no
11	MMUGID_00001819	Gm11526	0	-	-	0.0233333	0.386667	0.438345	0	1	1	1	no
17	MMUGID_00001820	DQ547177	0	-	-	0	0	0	0	1	1	1	no
X	MMUGID_00001821	Gm14711	0	-	-	0	0.556667	0.63846	0	1	1	1	no
4	MMUGID_00001822	Nkain1	0	-	-	980.977	25.9967	-5.18484	1	0.000999001	1.72773e-05	0.00012774	yes
7	MMUGID_00001823	Gm26097	0	-	-	0	0	0	0	1	1	1	no
7	MMUGID_00001824	Gm26434	0	-	-	0	0	0	0	1	1	1	no
X	MMUGID_00001825	Amer1	0	-	-	351.877	138.383	-1.34011	1	0.114885	0.120743	0.196556	no
7	MMUGID_00001826	Trim6	0	-	-	31.4233	1466.01	5.4997	1	0.000999001	4.39693e-07	5.58008e-06	yes
3	MMUGID_00001827	miR-155	0	-	-	0	0	0	0	1	1	1	no
2	MMUGID_00001828	Gm9873	0	-	-	0	0	0	0	1	1	1	no
7	MMUGID_00001829	Mir344	0	-	-	0	0	0	0	1	1	1	no
14	MMUGID_00001830	Gm10377	0	-	-	0.193333	2.05667	1.35696	0	1	1	1	no
5	MMUGID_00001831	DQ708235	0	-	-	0	0	0	0	1	1	1	no
2	MMUGID_00001832	Gm23842	0	-	-	0.396667	0.0133333	-0.462879	0	1	1	1	no
7	MMUGID_00001833	Gm7648	0	-	-	0.0766667	0.166667	0.115821	0	1	1	1	no
9	MMUGID_00001834	1110036E04Rik	0	-	-	0	0	0	0	1	1	1	no
7	MMUGID_00001835	V1rd19	0	-	-	0	0	0	0	1	1	1	no
2	MMUGID_00001836	Aplnr	0	-	-	0	0	0	0	1	1	1	no
11	MMUGID_00001837	DQ685831	0	-	-	0	0	0	0	1	1	1	no
10	MMUGID_00001838	Lrriq1	0	-	-	498.2	60.5667	-3.0194	1	0.037962	0.0393371	0.0791223	no
14	MMUGID_00001839	Gmfb	0	-	-	647.82	809.623	0.321213	1	0.731269	0.754751	0.81925	no
3	MMUGID_00001840	DQ716097	0	-	-	0	0	0	0	1	1	1	no
12	MMUGID_00001841	5430427M07Rik	0	-	-	1.13	0	-1.09085	0	1	1	1	no
1	MMUGID_00001842	Gm25524	0	-	-	0	0	0	0	1	1	1	no
12	MMUGID_00001843	Atp6v1d	0	-	-	2685.6	2679.06	-0.00351444	1	0.963037	0.970602	0.979767	no
8	MMUGID_00001844	Defa25	0	-	-	0.00333333	0	-0.00480099	0	1	1	1	no
17	MMUGID_00001845	Gm20545	0	-	-	0.00333333	1.01333	1.00479	0	1	1	1	no
10	MMUGID_00001846	Gna15	0	-	-	0	0	0	0	1	1	1	no
8	MMUGID_00001847	Zcchc14	0	-	-	695.093	1522.19	1.12975	1	0.11988	0.129773	0.20865	no
3	MMUGID_00001848	Gm23511	0	-	-	0	0	0	0	1	1	1	no
18	MMUGID_00001849	Gm5096	0	-	-	0.0366667	28.99	4.85446	1	0.011988	0.00445615	0.0132924	yes
13	MMUGID_00001850	Gm22035	0	-	-	0	0	0	0	1	1	1	no
11	MMUGID_00001851	Zfp286	0	-	-	0	0.823333	0.866578	0	1	1	1	no
2	MMUGID_00001852	DQ690769	0	-	-	0	0	0	0	1	1	1	no
7	MMUGID_00001853	2210018M11Rik	0	-	-	1183.81	1426.66	0.269001	1	0.678322	0.692305	0.768935	no
6	MMUGID_00001854	AB349653	0	-	-	0	0	0	0	1	1	1	no
16	MMUGID_00001855	Gm16011	0	-	-	0.03	0.0466667	0.0231577	0	1	1	1	no
10	MMUGID_00001856	Rab3ip	0	-	-	524.23	632.727	0.270911	1	0.849151	0.848894	0.891864	no
5	MMUGID_00001857	Gm17122	0	-	-	6.55333	1.36667	-1.67426	1	0.303696	0.290552	0.395339	no
17	MMUGID_00001858	1700062I23Rik	0	-	-	0	0	0	0	1	1	1	no
7	MMUGID_00001859	Cacng8	0	-	-	0	0	0	0	1	1	1	no
17	MMUGID_00001860	Klraq1	0	-	-	713.12	217.997	-1.70526	1	0.02997	0.021278	0.047975	yes
9	MMUGID_00001861	DQ550093	0	-	-	0	0	0	0	1	1	1	no
3	MMUGID_00001862	Ift80	0	-	-	1194.24	399.013	-1.57918	1	0.0999001	0.100257	0.169204	no
8	MMUGID_00001863	4930567H12Rik	0	-	-	0	0	0	0	1	1	1	no
8	MMUGID_00001864	AK054526	0	-	-	231.32	593.907	1.35655	1	0.146853	0.160374	0.246873	no
17	MMUGID_00001865	AB349653	0	-	-	0	0	0	0	1	1	1	no
Y	MMUGID_00001866	Gm20871	0	-	-	0	0.03	0.0426443	0	1	1	1	no
9	MMUGID_00001867	Dlat	0	-	-	663.853	762.21	0.199044	1	0.866134	0.880114	0.915345	no
GL456350.1	MMUGID_00001868	DQ548390	0	-	-	0	0	0	0	1	1	1	no
11	MMUGID_00001869	Dus1l	0	-	-	60.4767	253.113	2.04736	1	0.0629371	0.058966	0.110101	no
7	MMUGID_00001870	Vmn1r80	0	-	-	0	0	0	0	1	1	1	no
Y	MMUGID_00001871	Gm20840	0	-	-	0	0	0	0	1	1	1	no
12	MMUGID_00001872	DQ721550	0	-	-	0	0	0	0	1	1	1	no
4	MMUGID_00001873	Nol6	0	-	-	352.13	1224.92	1.79559	1	0.016983	0.0190872	0.0438281	yes
2	MMUGID_00001874	Gm10714	0	-	-	0	0	0	0	1	1	1	no
2	MMUGID_00001875	Ankrd5	0	-	-	0.276667	0	-0.352382	0	1	1	1	no
11	MMUGID_00001876	Gm11643	0	-	-	0.96	1.3	0.23078	0	1	1	1	no
2	MMUGID_00001877	Vps18	0	-	-	0	236.897	7.89419	1	0.000999001	1.72705e-07	2.50078e-06	yes
16	MMUGID_00001878	Krtap24-1	0	-	-	0	0	0	0	1	1	1	no
7	MMUGID_00001879	Mir344b	0	-	-	0	0	0	0	1	1	1	no
17	MMUGID_00001880	Sft2d1	0	-	-	61.0867	81.9767	0.418422	1	0.684316	0.687564	0.764755	no
18	MMUGID_00001881	Mir143	0	-	-	0	0	0	0	1	1	1	no
8	MMUGID_00001882	Gm24288	0	-	-	0	0	0	0	1	1	1	no
13	MMUGID_00001883	Gm15908	0	-	-	0	0	0	0	1	1	1	no
4	MMUGID_00001884	B3galt6	0	-	-	0.706667	314.59	7.53073	1	0.000999001	1.80677e-05	0.000132255	yes
1	MMUGID_00001885	AK158929	0	-	-	5.47333	2.75667	-0.785056	1	0.763237	0.742614	0.810695	no
17	MMUGID_00001886	Ndufa7	0	-	-	68.2267	220.987	1.68107	1	0.0699301	0.0758205	0.134781	no
X	MMUGID_00001887	Gm2231	0	-	-	0	0.38	0.464668	0	1	1	1	no
7	MMUGID_00001888	Crxos	0	-	-	0	144.693	7.18679	1	0.000999001	3.95027e-07	5.12259e-06	yes
7	MMUGID_00001889	Gm6882	0	-	-	0.6	22.5633	3.8804	0	1	1	1	no
1	MMUGID_00001890	Gm25736	0	-	-	0.03	0.116667	0.116554	0	1	1	1	no
10	MMUGID_00001891	Tspyl4	0	-	-	427.653	26.4367	-3.96563	1	0.001998	0.00168393	0.00592001	yes
X	MMUGID_00001892	Slxl1	0	-	-	0	0.0266667	0.0379679	0	1	1	1	no
4	MMUGID_00001893	Gm22817	0	-	-	0	0	0	0	1	1	1	no
9	MMUGID_00001894	2310046O06Rik	0	-	-	0	0	0	0	1	1	1	no
3	MMUGID_00001895	AY512943	0	-	-	1.14667	0	-1.1021	0	1	1	1	no
12	MMUGID_00001896	Akap5	0	-	-	31.2933	6.97	-2.01858	1	0.0819181	0.0813034	0.142366	no
1	MMUGID_00001897	Ppp1r12b	0	-	-	402.417	63.9833	-2.63413	1	0.020979	0.0144473	0.0349431	yes
13	MMUGID_00001898	Pik3r1	0	-	-	11773.4	7293.63	-0.690747	1	0.310689	0.311391	0.416637	no
15	MMUGID_00001899	AB335791	0	-	-	0	0	0	0	1	1	1	no
2	MMUGID_00001900	Gm14281	0	-	-	0	0	0	0	1	1	1	no
2	MMUGID_00001901	DQ726248	0	-	-	0	0	0	0	1	1	1	no
17	MMUGID_00001902	DQ713744	0	-	-	0	0	0	0	1	1	1	no
17	MMUGID_00001903	Tnxb	0	-	-	0	7.4	3.07039	0	1	1	1	no
3	MMUGID_00001904	Gm24457	0	-	-	0	0	0	0	1	1	1	no
16	MMUGID_00001905	Dyrk1a	0	-	-	9431.27	4779.88	-0.98033	1	0.160839	0.162479	0.249623	no
4	MMUGID_00001906	Gm12368	0	-	-	0	0	0	0	1	1	1	no
X	MMUGID_00001907	Gm14814	0	-	-	0.333333	0	-0.415037	0	1	1	1	no
X	MMUGID_00001908	Il13ra1	0	-	-	0.383333	0	-0.468149	0	1	1	1	no
17	MMUGID_00001909	Gm23123	0	-	-	0	0.0266667	0.0379679	0	1	1	1	no
18	MMUGID_00001910	Mir694	0	-	-	0	0	0	0	1	1	1	no
2	MMUGID_00001911	Gm13800	0	-	-	0.05	4.52667	2.39602	0	1	1	1	no
7	MMUGID_00001912	Gm5329	0	-	-	0	0	0	0	1	1	1	no
9	MMUGID_00001913	Crtap	0	-	-	57.9667	340.09	2.53218	1	0.014985	0.0117125	0.0293969	yes
1	MMUGID_00001914	DQ688885	0	-	-	0	0	0	0	1	1	1	no
13	MMUGID_00001915	DQ694222	0	-	-	0	0	0	0	1	1	1	no
11	MMUGID_00001916	AK140049	0	-	-	0	0	0	0	1	1	1	no
9	MMUGID_00001917	Gpx1	0	-	-	87.6533	675.807	2.9325	1	0.001998	0.00014422	0.000757639	yes
4	MMUGID_00001918	Gm23303	0	-	-	0	0	0	0	1	1	1	no
6	MMUGID_00001919	Mkrn1	0	-	-	1348.95	6139.42	2.18544	1	0.002997	0.0023639	0.00785761	yes
8	MMUGID_00001920	Prss54	0	-	-	0	0	0	0	1	1	1	no
7	MMUGID_00001921	Olfr494	0	-	-	0.00333333	0.0866667	0.115108	0	1	1	1	no
1	MMUGID_00001922	Fmo6	0	-	-	48.0133	0	-5.6151	1	0.002997	0.000580284	0.0024149	yes
5	MMUGID_00001923	Gbp6	0	-	-	0	0.0233333	0.0332762	0	1	1	1	no
11	MMUGID_00001924	Pcgf2	0	-	-	1.46333	3.39	0.833609	0	1	1	1	no
11	MMUGID_00001925	Fam183b	0	-	-	0	0.466667	0.552541	0	1	1	1	no
9	MMUGID_00001926	U2surp	0	-	-	3539.57	2303.15	-0.619746	1	0.407592	0.41022	0.515629	no
10	MMUGID_00001927	4930444F02Rik	0	-	-	1.66	0	-1.41143	0	1	1	1	no
6	MMUGID_00001928	Gm15737	0	-	-	0	0.456667	0.542671	0	1	1	1	no
X	MMUGID_00001929	Gm15065	0	-	-	0.453333	6.63333	2.39295	1	0.20979	0.219392	0.316727	no
2	MMUGID_00001930	DQ551021	0	-	-	0	0	0	0	1	1	1	no
10	MMUGID_00001931	AB349855	0	-	-	0	0	0	0	1	1	1	no
4	MMUGID_00001932	Tmem59	0	-	-	735.243	2571.86	1.80512	1	0.011988	0.0129087	0.0318982	yes
4	MMUGID_00001933	Gm12957	0	-	-	0	15.83	4.07296	1	0.033966	0.030262	0.0640997	no
2	MMUGID_00001934	DQ548404	0	-	-	0	0	0	0	1	1	1	no
4	MMUGID_00001935	Icmt	0	-	-	389.003	245.147	-0.663968	1	0.436563	0.45619	0.560794	no
2	MMUGID_00001936	DQ715600	0	-	-	0	0	0	0	1	1	1	no
17	MMUGID_00001937	Prepl	0	-	-	1752.32	360.723	-2.27713	1	0.003996	0.00127691	0.00468314	yes
6	MMUGID_00001938	Mir7233	0	-	-	0	0	0	0	1	1	1	no
7	MMUGID_00001939	Sbf2	0	-	-	3491.28	4618.82	0.40367	1	0.589411	0.618527	0.707888	no
7	MMUGID_00001940	DQ687891	0	-	-	0	0	0	0	1	1	1	no
14	MMUGID_00001941	Defb42	0	-	-	0	42.1333	5.43073	0	1	1	1	no
11	MMUGID_00001942	C1qtnf1	0	-	-	0	0	0	0	1	1	1	no
10	MMUGID_00001943	AB350869	0	-	-	0	0	0	0	1	1	1	no
17	MMUGID_00001944	Gm23864	0	-	-	0	0	0	0	1	1	1	no
2	MMUGID_00001945	Gm25643	0	-	-	0	0	0	0	1	1	1	no
14	MMUGID_00001946	Nalcn	0	-	-	67.1	12.81	-2.30194	1	0.0829171	0.0838227	0.145831	no
13	MMUGID_00001947	Gm26929	0	-	-	0	0.213333	0.278976	0	1	1	1	no
2	MMUGID_00001948	DQ713064	0	-	-	0	0	0	0	1	1	1	no
7	MMUGID_00001949	Pih1d1	0	-	-	25.0233	121.437	2.23416	1	0.103896	0.0968353	0.164352	no
11	MMUGID_00001950	Gm12116	0	-	-	0	73.98	6.22843	0	1	1	1	no
17	MMUGID_00001951	Dynlt1a	0	-	-	69.8167	88.9267	0.34466	1	0.668332	0.690908	0.767612	no
16	MMUGID_00001952	Gm23659	0	-	-	0	0	0	0	1	1	1	no
14	MMUGID_00001953	Gm16979	0	-	-	1.1	0	-1.07039	0	1	1	1	no
11	MMUGID_00001954	Gm17235	0	-	-	0.04	1.79667	1.42712	0	1	1	1	no
X	MMUGID_00001955	Smt3h2-ps	0	-	-	0.91	0.286667	-0.569934	0	1	1	1	no
3	MMUGID_00001956	Gm16016	0	-	-	0	0	0	0	1	1	1	no
5	MMUGID_00001957	DQ565647	0	-	-	0	0	0	0	1	1	1	no
5	MMUGID_00001958	Ccdc146	0	-	-	97.28	41.06	-1.22445	1	0.293706	0.302735	0.407809	no
7	MMUGID_00001959	Gm25874	0	-	-	0	0	0	0	1	1	1	no
17	MMUGID_00001960	C3	0	-	-	1.56	16.6733	2.78736	0	1	1	1	no
5	MMUGID_00001961	Gm4868	0	-	-	0	0	0	0	1	1	1	no
7	MMUGID_00001962	Vmn2r47	0	-	-	0	0	0	0	1	1	1	no
18	MMUGID_00001963	DQ697034	0	-	-	0	0	0	0	1	1	1	no
X	MMUGID_00001964	Mir504	0	-	-	0	0	0	0	1	1	1	no
11	MMUGID_00001965	AK016813	0	-	-	0	0	0	0	1	1	1	no
1	MMUGID_00001966	AK005643	0	-	-	0	0	0	0	1	1	1	no
X	MMUGID_00001967	Gm15104	0	-	-	0	18.0233	4.2497	0	1	1	1	no
9	MMUGID_00001968	Smarcc1	0	-	-	1103.65	6885.54	2.64019	1	0.000999001	0.000219681	0.0010732	yes
5	MMUGID_00001969	Gm19619	0	-	-	0	0	0	0	1	1	1	no
1	MMUGID_00001970	Fmn2	0	-	-	13220.5	15272.7	0.208169	1	0.749251	0.76377	0.826745	no
X	MMUGID_00001971	Brcc3	0	-	-	500.2	655.833	0.390141	1	0.83017	0.795072	0.85062	no
7	MMUGID_00001972	Fes	0	-	-	0.393333	0	-0.47854	0	1	1	1	no
11	MMUGID_00001973	Qrich2	0	-	-	9.88333	51.3033	2.26478	0	1	1	1	no
X	MMUGID_00001974	Gm22359	0	-	-	0	0	0	0	1	1	1	no
10	MMUGID_00001975	DQ713738	0	-	-	0	0	0	0	1	1	1	no
12	MMUGID_00001976	Gm15561	0	-	-	68.6767	7.78667	-2.98729	1	0.012987	0.0108553	0.0276565	yes
7	MMUGID_00001977	Caly	0	-	-	0	0	0	0	1	1	1	no
4	MMUGID_00001978	Gm11253	0	-	-	0	0.00333333	0.00480099	0	1	1	1	no
2	MMUGID_00001979	Coq4	0	-	-	93.52	735.283	2.96157	1	0.002997	0.000789595	0.00314505	yes
2	MMUGID_00001980	Gm14461	0	-	-	0.0133333	1.36667	1.22375	0	1	1	1	no
13	MMUGID_00001981	Dapk1	0	-	-	22.9367	64.7167	1.45704	1	0.188811	0.207151	0.302671	no
4	MMUGID_00001982	Gm568	0	-	-	0	0	0	0	1	1	1	no
14	MMUGID_00001983	Gm24774	0	-	-	0	0	0	0	1	1	1	no
13	MMUGID_00001984	Gm15488	0	-	-	0	6.93667	2.98853	0	1	1	1	no
12	MMUGID_00001985	AK054515	0	-	-	3.33333	0.603333	-1.4344	0	1	1	1	no
5	MMUGID_00001986	4933407H18Rik	0	-	-	134.71	51.2567	-1.37684	1	0.163836	0.166232	0.254228	no
5	MMUGID_00001987	DQ699218	0	-	-	0	0	0	0	1	1	1	no
8	MMUGID_00001988	Gm25428	0	-	-	0	0	0	0	1	1	1	no
14	MMUGID_00001989	Fzd3	0	-	-	2449.18	373.223	-2.71091	1	0.000999001	0.000212395	0.00104413	yes
12	MMUGID_00001990	Ighv1-72	0	-	-	0	0	0	0	1	1	1	no
5	MMUGID_00001991	Gm7347	0	-	-	3.13333	0.59	-1.37828	0	1	1	1	no
1	MMUGID_00001992	Gm25619	0	-	-	0	0	0	0	1	1	1	no
4	MMUGID_00001993	Gm13017	0	-	-	0	0	0	0	1	1	1	no
7	MMUGID_00001994	Gm24880	0	-	-	0	0	0	0	1	1	1	no
11	MMUGID_00001995	Cdk5r1	0	-	-	0.35	223.413	7.37706	1	0.001998	2.45342e-06	2.41747e-05	yes
7	MMUGID_00001996	Gm10169	0	-	-	1.84	5.96667	1.29458	0	1	1	1	no
6	MMUGID_00001997	Slc6a13	0	-	-	5.31667	0.503333	-2.071	0	1	1	1	no
17	MMUGID_00001998	Tcte3	0	-	-	0.53	0.0366667	-0.56158	0	1	1	1	no
[truncated: 45,729 more rows]
