# Supplementary material for: Maternally provided LSD1/KDM1A enables the maternal-to-zygotic transition and prevents defects that manifest postnatally
Source: eLife. 2016 Jan 27;5:e08848. doi: 10.7554/eLife.08848 (PMC4829428; doi:10.7554/eLife.08848)
Supplement: Figure 3—source data 4. — Deseq output for expression of genes used for pairwise comparisons. Column labeled a represents average normalized expression of Kdm1aZp3 M-Z+ 2C embryos and b represents average normalized expression of Kdm1afl/flcontrol oocytes. DOI: http://dx.doi.org/10.7554/eLife.08848.012 [file elife-08848-fig3-data4.xls]

## Sheet: Sheet1
chrom	gene_id	gene_name	isRepeat	repClass	repFamily	a	b	fc	tested	fc_prob	pval	qval	significant
1	MMUGID_00000000	Rhbdd1	0	-	-	223.603	365.487	0.706381	1	0.837163	0.850533	0.923991	no
17	MMUGID_00000001	DQ685068	0	-	-	0	0	0	0	1	1	1	no
18	MMUGID_00000002	Gm25036	0	-	-	0	0	0	0	1	1	1	no
4	MMUGID_00000003	Gm25323	0	-	-	0	0	0	0	1	1	1	no
5	MMUGID_00000004	3110047P20Rik	0	-	-	0	0.193333	0.254997	0	1	1	1	no
6	MMUGID_00000005	Klf15	0	-	-	0	0	0	0	1	1	1	no
Y	MMUGID_00000006	LOC380994	0	-	-	0	0	0	0	1	1	1	no
7	MMUGID_00000007	DQ548742	0	-	-	0	0	0	0	1	1	1	no
X	MMUGID_00000008	Idh3g	0	-	-	193.297	233.973	0.274236	1	0.838162	0.836147	0.917194	no
15	MMUGID_00000009	AK184869	0	-	-	0.166667	10.27	3.27202	0	1	1	1	no
8	MMUGID_00000010	n-R5s93	0	-	-	0	0	0	0	1	1	1	no
X	MMUGID_00000011	Prkx	0	-	-	187.457	249.557	0.410904	1	0.949051	0.944288	0.973015	no
17	MMUGID_00000012	Gm25872	0	-	-	0	0	0	0	1	1	1	no
6	MMUGID_00000013	mmu-mir-7040	0	-	-	0	0	0	0	1	1	1	no
Y	MMUGID_00000014	FJ541115	0	-	-	0	0	0	0	1	1	1	no
3	MMUGID_00000015	Gm2011	0	-	-	0.363333	0.0166667	-0.423292	0	1	1	1	no
6	MMUGID_00000016	Elmod3	0	-	-	7.56667	4.86667	-0.546193	0	1	1	1	no
12	MMUGID_00000017	DQ566040	0	-	-	0	0	0	0	1	1	1	no
2	MMUGID_00000018	Scand1	0	-	-	5.77333	44.7467	2.75573	1	0.03996	0.0358976	0.137193	no
2	MMUGID_00000019	Mir669a-1	0	-	-	0	0	0	0	1	1	1	no
7	MMUGID_00000020	5730590G19Rik	0	-	-	7926.16	21814.7	1.46049	1	0.033966	0.0360332	0.137585	no
1	MMUGID_00000021	Gm22950	0	-	-	0	0	0	0	1	1	1	no
X	MMUGID_00000022	Gm15033	0	-	-	0	0	0	0	1	1	1	no
6	MMUGID_00000023	4933431G14Rik	0	-	-	0	0.21	0.275007	0	1	1	1	no
17	MMUGID_00000024	Tomm6	0	-	-	7.98333	47.2567	2.42541	1	0.0629371	0.0579992	0.187743	no
2	MMUGID_00000025	Rims4	0	-	-	0.0266667	0	-0.0379679	0	1	1	1	no
5	MMUGID_00000026	Gm9903	0	-	-	8.93333	3.62667	-1.1023	0	1	1	1	no
5	MMUGID_00000027	Tnip2	0	-	-	5.46	4.80333	-0.154652	0	1	1	1	no
16	MMUGID_00000028	Gm26019	0	-	-	0	0	0	0	1	1	1	no
10	MMUGID_00000029	DQ710955	0	-	-	0	0	0	0	1	1	1	no
2	MMUGID_00000030	Gm13711	0	-	-	0	0	0	0	1	1	1	no
10	MMUGID_00000031	Caps2	0	-	-	0	0.2	0.263034	0	1	1	1	no
12	MMUGID_00000032	Ighv1-66	0	-	-	0	0	0	0	1	1	1	no
10	MMUGID_00000033	Gm9803	0	-	-	28.0833	9.21667	-1.50927	1	0.160839	0.163733	0.363383	no
X	MMUGID_00000034	Gm24522	0	-	-	0	0	0	0	1	1	1	no
18	MMUGID_00000035	Dsg3	0	-	-	0.81	2.16333	0.805456	0	1	1	1	no
11	MMUGID_00000036	AK019730	0	-	-	7.19667	0	-3.03504	1	0.202797	0.217011	0.430202	no
3	MMUGID_00000037	AK144834	0	-	-	0	0	0	0	1	1	1	no
8	MMUGID_00000038	Mtap1s	0	-	-	60.0767	43.5733	-0.45444	1	0.697303	0.697409	0.840557	no
1	MMUGID_00000039	Gm23939	0	-	-	0	0	0	0	1	1	1	no
12	MMUGID_00000040	Gm6969	0	-	-	6.01667	2.80333	-0.883521	0	1	1	1	no
10	MMUGID_00000041	AK165804	0	-	-	0	0.00666667	0.00958605	0	1	1	1	no
8	MMUGID_00000042	4930513N10Rik	0	-	-	58.7967	52.8567	-0.15094	1	0.839161	0.835511	0.917114	no
17	MMUGID_00000043	Cript	0	-	-	2100.93	6992.95	1.73439	1	0.105894	0.0995831	0.266872	no
7	MMUGID_00000044	DQ562395	0	-	-	0	0	0	0	1	1	1	no
7	MMUGID_00000045	Fam181b	0	-	-	0	0.0366667	0.0519521	0	1	1	1	no
13	MMUGID_00000046	Elovl2	0	-	-	3.31	0	-2.10769	0	1	1	1	no
15	MMUGID_00000047	Gm15569	0	-	-	0	0	0	0	1	1	1	no
10	MMUGID_00000048	Tbc1d15	0	-	-	13755.8	13494.6	-0.0276586	1	0.934066	0.931311	0.96655	no
10	MMUGID_00000049	Gm25422	0	-	-	0	0	0	0	1	1	1	no
4	MMUGID_00000050	Map3k7	0	-	-	205.537	167.22	-0.296049	1	0.733267	0.733478	0.862843	no
9	MMUGID_00000051	Fam96a	0	-	-	147.147	296.347	1.00512	1	0.212787	0.20239	0.413184	no
5	MMUGID_00000052	DQ703867	0	-	-	0	0	0	0	1	1	1	no
12	MMUGID_00000053	Gm22904	0	-	-	0	0.00333333	0.00480099	0	1	1	1	no
1	MMUGID_00000054	Dtl	0	-	-	1995.58	1127.73	-0.822826	1	0.255744	0.262555	0.48249	no
7	MMUGID_00000055	Gm25416	0	-	-	0	0	0	0	1	1	1	no
13	MMUGID_00000056	Olfr1368	0	-	-	0	0	0	0	1	1	1	no
9	MMUGID_00000057	DQ702506	0	-	-	0	0	0	0	1	1	1	no
16	MMUGID_00000058	Gm15743	0	-	-	0.573333	0.126667	-0.481764	0	1	1	1	no
11	MMUGID_00000059	Olfr380	0	-	-	0	0	0	0	1	1	1	no
4	MMUGID_00000060	Gm11845	0	-	-	0	0	0	0	1	1	1	no
10	MMUGID_00000061	Gm19791	0	-	-	0.22	3.98	2.02926	0	1	1	1	no
7	MMUGID_00000062	A330076H08Rik	0	-	-	0	0	0	0	1	1	1	no
19	MMUGID_00000063	Gm16538	0	-	-	0.0733333	0.0233333	-0.068822	0	1	1	1	no
9	MMUGID_00000064	Ctsh	0	-	-	1446.55	585.51	-1.30338	1	0.134865	0.145245	0.338099	no
1	MMUGID_00000065	Gm11575	0	-	-	0.183333	6.6	2.68314	0	1	1	1	no
1	MMUGID_00000066	Gm23885	0	-	-	0	0	0	0	1	1	1	no
10	MMUGID_00000067	AB340055	0	-	-	0	0	0	0	1	1	1	no
7	MMUGID_00000068	DQ713276	0	-	-	0	0	0	0	1	1	1	no
1	MMUGID_00000069	Gm2383	0	-	-	0.396667	28.9133	4.42073	0	1	1	1	no
7	MMUGID_00000070	DQ726146	0	-	-	0	0	0	0	1	1	1	no
9	MMUGID_00000071	Gm17141	0	-	-	0	2.19667	1.67657	0	1	1	1	no
4	MMUGID_00000072	Gm11223	0	-	-	433.407	151.9	-1.50646	1	0.0639361	0.0639876	0.200063	no
5	MMUGID_00000073	Ugt2b36	0	-	-	0	0.75	0.807355	0	1	1	1	no
9	MMUGID_00000074	5830418P13Rik	0	-	-	19.49	0	-4.35685	1	0.015984	0.0158628	0.0793813	no
5	MMUGID_00000075	Tfip11	0	-	-	234.787	16.6667	-3.73838	1	0.001998	0.00116939	0.0135308	yes
3	MMUGID_00000076	Gm12532	0	-	-	0.253333	0	-0.32577	0	1	1	1	no
6	MMUGID_00000077	DQ697892	0	-	-	0	0	0	0	1	1	1	no
7	MMUGID_00000078	E430016F16Rik	0	-	-	0	0	0	0	1	1	1	no
11	MMUGID_00000079	Gm12188	0	-	-	0	0	0	0	1	1	1	no
12	MMUGID_00000080	Gpr132	0	-	-	0	0	0	0	1	1	1	no
14	MMUGID_00000081	mmu-mir-6541	0	-	-	0	0	0	0	1	1	1	no
7	MMUGID_00000082	Capn12	0	-	-	9.90667	81.47	2.91866	1	0.014985	0.00899723	0.0535817	no
1	MMUGID_00000083	Gm9839	0	-	-	0	0.0433333	0.0612002	0	1	1	1	no
5	MMUGID_00000084	Gm22976	0	-	-	0	0	0	0	1	1	1	no
9	MMUGID_00000085	AK043163	0	-	-	0	0	0	0	1	1	1	no
4	MMUGID_00000086	Gm23263	0	-	-	0	0	0	0	1	1	1	no
17	MMUGID_00000087	U2af1	0	-	-	151.057	55.0633	-1.43948	1	0.0809191	0.07495	0.222128	no
8	MMUGID_00000088	Cmtm1	0	-	-	10.6	3.93	-1.23447	0	1	1	1	no
7	MMUGID_00000089	DQ717161	0	-	-	0	0	0	0	1	1	1	no
14	MMUGID_00000090	Traj59	0	-	-	0	0	0	0	1	1	1	no
8	MMUGID_00000091	Gm6689	0	-	-	0.00333333	0	-0.00480099	0	1	1	1	no
1	MMUGID_00000092	Nop58	0	-	-	2468.66	451.92	-2.44699	1	0.000999001	0.00127224	0.0143638	yes
8	MMUGID_00000093	Gm26578	0	-	-	0.646667	0.07	-0.621938	0	1	1	1	no
6	MMUGID_00000094	1700025N23Rik	0	-	-	0	0	0	0	1	1	1	no
2	MMUGID_00000095	Cops2	0	-	-	3248.77	3879.39	0.255864	1	0.672328	0.693366	0.838014	no
10	MMUGID_00000096	AB337837	0	-	-	0	0	0	0	1	1	1	no
5	MMUGID_00000097	Phtf2	0	-	-	4714.24	3396.17	-0.472999	1	0.589411	0.600089	0.777474	no
15	MMUGID_00000098	Mlc1	0	-	-	0	0	0	0	1	1	1	no
18	MMUGID_00000099	Commd10	0	-	-	42.98	166.27	1.92726	1	0.04995	0.0417246	0.150764	no
9	MMUGID_00000100	Olfr918	0	-	-	0	0	0	0	1	1	1	no
5	MMUGID_00000101	Rilpl2	0	-	-	0	0.42	0.505891	0	1	1	1	no
4	MMUGID_00000102	DQ542957	0	-	-	0	0	0	0	1	1	1	no
3	MMUGID_00000103	Vcam1	0	-	-	1.46333	0.923333	-0.357003	0	1	1	1	no
9	MMUGID_00000104	Gm23275	0	-	-	0	0	0	0	1	1	1	no
17	MMUGID_00000105	Mettl4	0	-	-	790.523	612.757	-0.366965	1	0.643357	0.634971	0.800445	no
2	MMUGID_00000106	Mir669g	0	-	-	0	0	0	0	1	1	1	no
18	MMUGID_00000107	4921531P14Rik	0	-	-	13.1	16.2067	0.287272	0	1	1	1	no
1	MMUGID_00000108	Gm15179	0	-	-	0	0	0	0	1	1	1	no
9	MMUGID_00000109	Gm1110	0	-	-	27.69	0	-4.84248	1	0.010989	0.00728684	0.0464664	yes
6	MMUGID_00000110	Hnrnpf	0	-	-	1400.09	1970.84	0.492993	1	0.470529	0.462589	0.674115	no
6	MMUGID_00000111	Klrb1b	0	-	-	0.00666667	0	-0.00958605	0	1	1	1	no
17	MMUGID_00000112	Tspo2	0	-	-	0	0	0	0	1	1	1	no
13	MMUGID_00000113	Prl2b1	0	-	-	0	0	0	0	1	1	1	no
4	MMUGID_00000114	Ahdc1	0	-	-	435.74	273.847	-0.668148	1	0.397602	0.40158	0.621052	no
16	MMUGID_00000115	Olfr186	0	-	-	0	0	0	0	1	1	1	no
8	MMUGID_00000116	Thap1	0	-	-	523.143	233.24	-1.16197	1	0.173826	0.188591	0.396096	no
6	MMUGID_00000117	U6	0	-	-	0	0	0	0	1	1	1	no
9	MMUGID_00000118	Gm24106	0	-	-	0	0	0	0	1	1	1	no
8	MMUGID_00000119	Gm15316	0	-	-	0.666667	0	-0.736966	0	1	1	1	no
2	MMUGID_00000120	Gm14264	0	-	-	0	0	0	0	1	1	1	no
11	MMUGID_00000121	2310031A07Rik	0	-	-	2.92	1.97	-0.400391	0	1	1	1	no
2	MMUGID_00000122	DQ688694	0	-	-	0	0	0	0	1	1	1	no
9	MMUGID_00000123	Alg9	0	-	-	295.573	364.95	0.303258	1	0.633367	0.650558	0.810989	no
19	MMUGID_00000124	Rab11fip2	0	-	-	184.82	128.217	-0.524114	1	0.493506	0.513112	0.710627	no
14	MMUGID_00000125	Traj29	0	-	-	0	0	0	0	1	1	1	no
Y	MMUGID_00000126	Gm21907	0	-	-	0	0	0	0	1	1	1	no
12	MMUGID_00000127	DQ547490	0	-	-	0	0	0	0	1	1	1	no
2	MMUGID_00000128	Bend7	0	-	-	0	0	0	0	1	1	1	no
2	MMUGID_00000129	Nusap1	0	-	-	6532.7	14813.3	1.18102	1	0.118881	0.108586	0.280818	no
9	MMUGID_00000130	Celsr3	0	-	-	9.56333	11.6367	0.258551	0	1	1	1	no
4	MMUGID_00000131	Arhgef16	0	-	-	409.323	98.1	-2.0498	1	0.0569431	0.0682047	0.209039	no
18	MMUGID_00000132	Fhod3	0	-	-	4639.64	6761.19	0.543168	1	0.425574	0.430153	0.647014	no
16	MMUGID_00000133	Gm6358	0	-	-	0	0.466667	0.552541	0	1	1	1	no
11	MMUGID_00000134	Gm11983	0	-	-	14.54	0.216667	-3.67498	0	1	1	1	no
6	MMUGID_00000135	Pon1	0	-	-	0	0	0	0	1	1	1	no
19	MMUGID_00000136	Fbxw4	0	-	-	114.437	250.147	1.12143	1	0.150849	0.150325	0.345082	no
3	MMUGID_00000137	Gm10697	0	-	-	0.3	2.15667	1.27989	0	1	1	1	no
3	MMUGID_00000138	Gm26678	0	-	-	0	3.03	2.01078	0	1	1	1	no
11	MMUGID_00000139	Gm12733	0	-	-	0.01	0.583333	0.64861	0	1	1	1	no
15	MMUGID_00000140	AB353040	0	-	-	0	0	0	0	1	1	1	no
3	MMUGID_00000141	Bbs7	0	-	-	42.0833	98.1933	1.20311	1	0.67033	0.673509	0.824482	no
13	MMUGID_00000142	E130304F04Rik	0	-	-	3.82333	1.23	-1.11299	0	1	1	1	no
4	MMUGID_00000143	Dvl1	0	-	-	31.8667	1.74667	-3.58087	1	0.013986	0.0155741	0.0783454	no
1	MMUGID_00000144	Gm2666	0	-	-	0.05	0.0333333	-0.0230836	0	1	1	1	no
4	MMUGID_00000145	Gm22477	0	-	-	0	0	0	0	1	1	1	no
13	MMUGID_00000146	Lrrc14b	0	-	-	0.0366667	0.00666667	-0.042366	0	1	1	1	no
13	MMUGID_00000147	Gm10736	0	-	-	0.513333	0.43	-0.0817146	0	1	1	1	no
8	MMUGID_00000148	Zfp423	0	-	-	169.667	4.36667	-4.99101	1	0.000999001	1.25309e-05	0.000558381	yes
1	MMUGID_00000149	Gm26145	0	-	-	0	0	0	0	1	1	1	no
11	MMUGID_00000150	DQ698039	0	-	-	0	0	0	0	1	1	1	no
2	MMUGID_00000151	Cir1	0	-	-	605.05	219.953	-1.4557	1	0.035964	0.0382346	0.142908	no
5	MMUGID_00000152	Atp2a2	0	-	-	15545.9	6492.38	-1.25958	1	0.0729271	0.0652691	0.202745	no
4	MMUGID_00000153	Gm12354	0	-	-	0	0	0	0	1	1	1	no
4	MMUGID_00000154	Gm13281	0	-	-	0	0	0	0	1	1	1	no
7	MMUGID_00000155	Glrx3	0	-	-	90.56	50.8667	-0.81991	1	0.336663	0.365093	0.588024	no
16	MMUGID_00000156	Dgkg	0	-	-	26.5467	0.503333	-4.19564	0	1	1	1	no
17	MMUGID_00000157	AK006637	0	-	-	4.12333	0	-2.35708	0	1	1	1	no
11	MMUGID_00000158	Npb	0	-	-	5.58	0	-2.71809	0	1	1	1	no
10	MMUGID_00000159	DQ722332	0	-	-	0	0	0	0	1	1	1	no
1	MMUGID_00000160	Fam129a	0	-	-	42.6633	127.15	1.55334	1	0.135864	0.144026	0.336025	no
17	MMUGID_00000161	AK158473	0	-	-	0	0	0	0	1	1	1	no
1	MMUGID_00000162	DQ549908	0	-	-	0	0	0	0	1	1	1	no
10	MMUGID_00000163	Gm19668	0	-	-	0	0.00666667	0.00958605	0	1	1	1	no
7	MMUGID_00000164	AK195979	0	-	-	20.7167	0	-4.44073	0	1	1	1	no
3	MMUGID_00000165	Gm23441	0	-	-	0	0	0	0	1	1	1	no
18	MMUGID_00000166	Rnf165	0	-	-	126.667	165.61	0.384093	1	0.98002	0.97957	0.990606	no
14	MMUGID_00000167	Gm17085	0	-	-	0	0	0	0	1	1	1	no
11	MMUGID_00000168	Gm11704	0	-	-	0	0	0	0	1	1	1	no
GL456221.1	MMUGID_00000169	AB346771	0	-	-	0	0	0	0	1	1	1	no
8	MMUGID_00000170	AK042831	0	-	-	0	0.503333	0.588165	0	1	1	1	no
7	MMUGID_00000171	Gm4553	0	-	-	0	0	0	0	1	1	1	no
8	MMUGID_00000172	n-R5s109	0	-	-	0.903333	0	-0.928528	0	1	1	1	no
5	MMUGID_00000173	2210406O10Rik	0	-	-	18.1367	0.303333	-3.87606	0	1	1	1	no
17	MMUGID_00000174	Supt3	0	-	-	31.9133	19.7033	-0.668809	1	0.52048	0.533793	0.727427	no
2	MMUGID_00000175	Olfr1217	0	-	-	0	0	0	0	1	1	1	no
7	MMUGID_00000176	Vmn2r45	0	-	-	0.02	0.00333333	-0.0237682	0	1	1	1	no
10	MMUGID_00000177	AK033378	0	-	-	0.63	0	-0.704872	0	1	1	1	no
X	MMUGID_00000178	Gm14367	0	-	-	0	0	0	0	1	1	1	no
7	MMUGID_00000179	Gm25984	0	-	-	0	0	0	0	1	1	1	no
4	MMUGID_00000180	Gm13251	0	-	-	8.34	144.16	3.95808	1	0.00999001	0.00435618	0.0333983	yes
4	MMUGID_00000181	DQ555000	0	-	-	0	0	0	0	1	1	1	no
1	MMUGID_00000182	Sccpdh	0	-	-	0.43	19.36	3.83165	1	0.026973	0.0206582	0.0946916	no
5	MMUGID_00000183	Selplg	0	-	-	0	4.31	2.40871	0	1	1	1	no
X	MMUGID_00000184	Gm15090	0	-	-	0	0	0	0	1	1	1	no
10	MMUGID_00000185	AB336633	0	-	-	0	0	0	0	1	1	1	no
11	MMUGID_00000186	Gm12279	0	-	-	0.753333	0	-0.8101	0	1	1	1	no
7	MMUGID_00000187	4933440M02Rik	0	-	-	0	0	0	0	1	1	1	no
7	MMUGID_00000188	Gm22632	0	-	-	0	0	0	0	1	1	1	no
2	MMUGID_00000189	Gm13872	0	-	-	0	0	0	0	1	1	1	no
16	MMUGID_00000190	Gm15724	0	-	-	0.0133333	0.03	0.0235355	0	1	1	1	no
5	MMUGID_00000191	Gm25806	0	-	-	0	0	0	0	1	1	1	no
10	MMUGID_00000192	DQ555186	0	-	-	0	0	0	0	1	1	1	no
12	MMUGID_00000193	Gm17053	0	-	-	0	0	0	0	1	1	1	no
10	MMUGID_00000194	AK082148	0	-	-	0	0	0	0	1	1	1	no
5	MMUGID_00000195	AK030263	0	-	-	0	0	0	0	1	1	1	no
17	MMUGID_00000196	AK038632	0	-	-	0	0	0	0	1	1	1	no
2	MMUGID_00000197	Mir466p	0	-	-	0	0	0	0	1	1	1	no
15	MMUGID_00000198	Slc45a2	0	-	-	45.9933	2.95333	-3.57131	0	1	1	1	no
10	MMUGID_00000199	Stx11	0	-	-	6.01667	234.487	5.06872	1	0.000999001	0.000545121	0.00787355	yes
2	MMUGID_00000200	1700020A23Rik	0	-	-	0	0	0	0	1	1	1	no
9	MMUGID_00000201	Gm25640	0	-	-	0	0	0	0	1	1	1	no
6	MMUGID_00000202	Snca	0	-	-	0	0	0	0	1	1	1	no
5	MMUGID_00000203	Pptc7	0	-	-	2556.61	1006.07	-1.34464	1	0.036963	0.0461202	0.161568	no
7	MMUGID_00000204	BC053749	0	-	-	153.897	381.54	1.3043	1	0.624376	0.647094	0.808833	no
18	MMUGID_00000205	Paip2	0	-	-	3083.26	1753.52	-0.813846	1	0.260739	0.256184	0.47474	no
11	MMUGID_00000206	Gm11974	0	-	-	0.256667	1.62333	1.0618	0	1	1	1	no
17	MMUGID_00000207	Qk	0	-	-	0	0	0	0	1	1	1	no
2	MMUGID_00000208	Wdr34	0	-	-	0.16	0.246667	0.103951	0	1	1	1	no
8	MMUGID_00000209	Zdhhc1	0	-	-	0	23.8967	4.63788	0	1	1	1	no
3	MMUGID_00000210	Ube2v1	0	-	-	0.263333	2.75667	1.57222	0	1	1	1	no
Y	MMUGID_00000211	LOC100040031	0	-	-	0	0	0	0	1	1	1	no
5	MMUGID_00000212	Eif2b4	0	-	-	227.717	118.947	-0.931168	1	0.220779	0.231116	0.447695	no
10	MMUGID_00000213	Rbms2	0	-	-	335.603	569.443	0.761034	1	0.264735	0.274441	0.496158	no
X	MMUGID_00000214	Gm5388	0	-	-	0.183333	0.156667	-0.0328834	0	1	1	1	no
4	MMUGID_00000215	Ufl1	0	-	-	3.62333	7.67667	0.908208	0	1	1	1	no
13	MMUGID_00000216	Vmn1r-ps104	0	-	-	0	0	0	0	1	1	1	no
Y	MMUGID_00000217	AC144854.2	0	-	-	0	0	0	0	1	1	1	no
2	MMUGID_00000218	1810059C17Rik	0	-	-	0	0	0	0	1	1	1	no
11	MMUGID_00000219	Ubald2	0	-	-	0.0533333	2.54	1.74879	0	1	1	1	no
6	MMUGID_00000220	Gm23456	0	-	-	0	0.0266667	0.0379679	0	1	1	1	no
14	MMUGID_00000221	Mcpt8	0	-	-	0	0.476667	0.562344	0	1	1	1	no
3	MMUGID_00000222	Bche	0	-	-	10.1933	137.743	3.63171	0	1	1	1	no
18	MMUGID_00000223	Snx2	0	-	-	667.033	744.05	0.157417	1	0.847153	0.847879	0.922702	no
7	MMUGID_00000224	Rab6a	0	-	-	2610.64	4062.63	0.637814	1	0.368631	0.390804	0.611181	no
X	MMUGID_00000225	Gm24824	0	-	-	0	0	0	0	1	1	1	no
X	MMUGID_00000226	Gm26194	0	-	-	0	0	0	0	1	1	1	no
2	MMUGID_00000227	Mir466b-1	0	-	-	0	0	0	0	1	1	1	no
13	MMUGID_00000228	Serpinb6e	0	-	-	0.216667	0	-0.282934	0	1	1	1	no
4	MMUGID_00000229	4930412L05Rik	0	-	-	0	0	0	0	1	1	1	no
9	MMUGID_00000230	Tecta	0	-	-	0	0	0	0	1	1	1	no
X	MMUGID_00000231	Gm14910	0	-	-	0	0	0	0	1	1	1	no
7	MMUGID_00000232	Rpl7a-ps9	0	-	-	0	0	0	0	1	1	1	no
11	MMUGID_00000233	A730090H04Rik	0	-	-	1.17667	44.0367	4.37091	0	1	1	1	no
8	MMUGID_00000234	Gm15758	0	-	-	35.01	11.5767	-1.51765	1	0.193806	0.209724	0.422067	no
11	MMUGID_00000235	Gm11195	0	-	-	2.95667	10.61	1.55301	0	1	1	1	no
13	MMUGID_00000236	Vmn1r189	0	-	-	0	0	0	0	1	1	1	no
4	MMUGID_00000237	Gm13275	0	-	-	0	0	0	0	1	1	1	no
X	MMUGID_00000238	Gm15023	0	-	-	0	0.166667	0.222392	0	1	1	1	no
2	MMUGID_00000239	Gm25407	0	-	-	0	0	0	0	1	1	1	no
2	MMUGID_00000240	Olfr1271	0	-	-	0	0	0	0	1	1	1	no
Y	MMUGID_00000241	Gm21170	0	-	-	0	0	0	0	1	1	1	no
X	MMUGID_00000242	Frmpd3	0	-	-	11.93	2.65333	-1.82344	0	1	1	1	no
8	MMUGID_00000243	4930512H18Rik	0	-	-	0	0	0	0	1	1	1	no
10	MMUGID_00000244	Fig4	0	-	-	25.2	53.3967	1.05395	0	1	1	1	no
17	MMUGID_00000245	Zfp54	0	-	-	2.20667	139.37	5.45202	0	1	1	1	no
X	MMUGID_00000246	Gm14576	0	-	-	10.8233	3.71333	-1.32682	0	1	1	1	no
X	MMUGID_00000247	Gm5646	0	-	-	0	0	0	0	1	1	1	no
1	MMUGID_00000248	Cenpl	0	-	-	110.547	184.837	0.736388	1	0.565435	0.550916	0.740939	no
11	MMUGID_00000249	2010300F17Rik	0	-	-	278.423	58.7767	-2.2248	1	0.046953	0.0415514	0.150385	no
11	MMUGID_00000250	Gm12127	0	-	-	0.303333	0.0366667	-0.330254	0	1	1	1	no
10	MMUGID_00000251	Gdf11	0	-	-	37.1367	178.533	2.235	1	0.291708	0.328243	0.551252	no
15	MMUGID_00000252	Azin1	0	-	-	1369.68	3589.98	1.38949	1	0.0549451	0.0528632	0.176811	no
2	MMUGID_00000253	Gm13341	0	-	-	929.753	215.74	-2.10243	1	0.004995	0.0037878	0.0302014	yes
16	MMUGID_00000254	Kcne1	0	-	-	0	0	0	0	1	1	1	no
3	MMUGID_00000255	Mllt11	0	-	-	188.18	579.15	1.61667	1	0.032967	0.0305095	0.123155	no
1	MMUGID_00000256	Gm26930	0	-	-	0	0	0	0	1	1	1	no
7	MMUGID_00000257	Gm4011	0	-	-	0.00333333	3.47	2.15547	0	1	1	1	no
1	MMUGID_00000258	Gm16581	0	-	-	9.94333	33.15	1.64183	1	0.127872	0.133228	0.319492	no
1	MMUGID_00000259	Gm16026	0	-	-	107.32	281.457	1.38273	1	0.0669331	0.0652363	0.202745	no
16	MMUGID_00000260	Gm11146	0	-	-	0	0	0	0	1	1	1	no
11	MMUGID_00000261	AK038627	0	-	-	0.0533333	0.233333	0.227601	0	1	1	1	no
X	MMUGID_00000262	Gm24763	0	-	-	0	0	0	0	1	1	1	no
15	MMUGID_00000263	Gm23907	0	-	-	0	0	0	0	1	1	1	no
11	MMUGID_00000264	Rfng	0	-	-	106.393	91.7167	-0.212004	1	0.82018	0.807319	0.903122	no
4	MMUGID_00000265	Gm12848	0	-	-	0	0.0266667	0.0379679	0	1	1	1	no
12	MMUGID_00000266	Ptprn2	0	-	-	161.76	84.24	-0.933144	1	0.284715	0.279149	0.501603	no
19	MMUGID_00000267	Pcsk5	0	-	-	6.84333	45.9733	2.5823	0	1	1	1	no
Y	MMUGID_00000268	AC132591.1	0	-	-	0.00333333	0	-0.00480099	0	1	1	1	no
2	MMUGID_00000269	Ehf	0	-	-	7460.94	5598.37	-0.414285	1	0.581419	0.559632	0.747218	no
1	MMUGID_00000270	mmu-mir-6901	0	-	-	0	0	0	0	1	1	1	no
7	MMUGID_00000271	BC031451	0	-	-	0	0	0	0	1	1	1	no
16	MMUGID_00000272	BC056174	0	-	-	4.78333	1.43	-1.25094	0	1	1	1	no
6	MMUGID_00000273	Gm22328	0	-	-	0	0	0	0	1	1	1	no
12	MMUGID_00000274	Gm805	0	-	-	0.756667	4.45667	1.63518	0	1	1	1	no
18	MMUGID_00000275	Gm16344	0	-	-	0	4.30667	2.40781	0	1	1	1	no
3	MMUGID_00000276	BC025067	0	-	-	0.31	5.85667	2.38794	0	1	1	1	no
10	MMUGID_00000277	Tmtc3	0	-	-	1565.43	998.253	-0.648558	1	0.40959	0.423204	0.640318	no
4	MMUGID_00000278	Wdtc1	0	-	-	942.89	912.033	-0.0479512	1	0.951049	0.936917	0.969433	no
5	MMUGID_00000279	AK132074	0	-	-	0.0233333	1.22	1.11728	0	1	1	1	no
7	MMUGID_00000280	Hpx	0	-	-	0	0	0	0	1	1	1	no
17	MMUGID_00000281	Olfr129	0	-	-	0.156667	0.26	0.123451	0	1	1	1	no
11	MMUGID_00000282	Abca13	0	-	-	859.257	1535.47	0.836784	1	0.24975	0.239037	0.455134	no
18	MMUGID_00000283	Smad7	0	-	-	0.966667	2.22	0.711308	0	1	1	1	no
5	MMUGID_00000284	Gm22965	0	-	-	0	0	0	0	1	1	1	no
9	MMUGID_00000285	DQ545294	0	-	-	0	0	0	0	1	1	1	no
9	MMUGID_00000286	Lamb2	0	-	-	13.3633	6.06333	-1.02397	0	1	1	1	no
14	MMUGID_00000287	Dupd1	0	-	-	0	0	0	0	1	1	1	no
6	MMUGID_00000288	Vamp1	0	-	-	134.02	46.9667	-1.49307	1	0.21978	0.225664	0.441258	no
6	MMUGID_00000289	Dqx1	0	-	-	0	0.973333	0.980635	0	1	1	1	no
1	MMUGID_00000290	Gm22786	0	-	-	0.71	0.57	-0.123232	0	1	1	1	no
9	MMUGID_00000291	Lztfl1	0	-	-	532.953	1056.44	0.985795	1	0.173826	0.16529	0.365546	no
2	MMUGID_00000292	Mtap1a	0	-	-	0.796667	4.01	1.47949	0	1	1	1	no
17	MMUGID_00000293	Smoc2	0	-	-	493.727	0.2	-8.68745	1	0.000999001	3.25862e-10	1.51659e-07	yes
11	MMUGID_00000294	A430084P05Rik	0	-	-	0.0833333	1.06	0.927167	0	1	1	1	no
5	MMUGID_00000295	Magi2	0	-	-	0	0	0	0	1	1	1	no
2	MMUGID_00000296	Ptf1aos	0	-	-	0	0	0	0	1	1	1	no
14	MMUGID_00000297	4921525B02Rik	0	-	-	14.5467	2.41333	-2.18735	1	0.103896	0.0997518	0.267146	no
1	MMUGID_00000298	Olfr429	0	-	-	0	0	0	0	1	1	1	no
6	MMUGID_00000299	Olfr446	0	-	-	0	0	0	0	1	1	1	no
7	MMUGID_00000300	Sipa1l3	0	-	-	707.983	893.257	0.334937	1	0.909091	0.902782	0.952081	no
3	MMUGID_00000301	Hist2h4	0	-	-	11.3367	115.57	3.24017	0	1	1	1	no
10	MMUGID_00000302	Dctn2	0	-	-	129.25	69.3667	-0.888319	1	0.397602	0.397747	0.617734	no
7	MMUGID_00000303	Olfr491	0	-	-	0	0	0	0	1	1	1	no
4	MMUGID_00000304	Gm16287	0	-	-	0	0	0	0	1	1	1	no
7	MMUGID_00000305	Gm22494	0	-	-	0	0	0	0	1	1	1	no
5	MMUGID_00000306	Myo1h	0	-	-	952.067	723.79	-0.395014	1	0.535465	0.560144	0.747533	no
3	MMUGID_00000307	0610031J06Rik	0	-	-	10.6467	3.18333	-1.47719	0	1	1	1	no
8	MMUGID_00000308	4921522P10Rik	0	-	-	0.813333	2.09	0.768963	0	1	1	1	no
2	MMUGID_00000309	mmu-mir-7002	0	-	-	0	0	0	0	1	1	1	no
5	MMUGID_00000310	Gm3259	0	-	-	151.133	347.383	1.19534	1	0.0889111	0.0867899	0.243655	no
1	MMUGID_00000311	Crygb	0	-	-	0	0	0	0	1	1	1	no
14	MMUGID_00000312	Gm23620	0	-	-	0	0	0	0	1	1	1	no
4	MMUGID_00000313	Gm12839	0	-	-	0	0	0	0	1	1	1	no
5	MMUGID_00000314	Gm15857	0	-	-	0	0	0	0	1	1	1	no
4	MMUGID_00000315	Cyp2j9	0	-	-	0	0	0	0	1	1	1	no
8	MMUGID_00000316	DQ704652	0	-	-	0	0	0	0	1	1	1	no
4	MMUGID_00000317	Gm12390	0	-	-	0	0	0	0	1	1	1	no
11	MMUGID_00000318	Gm26837	0	-	-	1.85	3.23	0.569696	0	1	1	1	no
11	MMUGID_00000319	Nup88	0	-	-	2285.6	2926.59	0.356511	1	0.625375	0.614748	0.787936	no
10	MMUGID_00000320	S1pr4	0	-	-	0	0.01	0.0143553	0	1	1	1	no
11	MMUGID_00000321	Mir218-2	0	-	-	0	0	0	0	1	1	1	no
3	MMUGID_00000322	Clca3	0	-	-	5.22	0	-2.63691	0	1	1	1	no
1	MMUGID_00000323	Olfr1411	0	-	-	0	0	0	0	1	1	1	no
18	MMUGID_00000324	AB335742	0	-	-	0	0	0	0	1	1	1	no
13	MMUGID_00000325	Hist1h2af	0	-	-	0.0266667	0.02	-0.0093987	0	1	1	1	no
15	MMUGID_00000326	Trio	0	-	-	2126.3	1385.9	-0.61716	1	0.385614	0.400619	0.620202	no
4	MMUGID_00000327	Gm12484	0	-	-	0	0	0	0	1	1	1	no
1	MMUGID_00000328	Ccnyl1	0	-	-	1121.2	147.887	-2.91405	1	0.000999001	3.1709e-05	0.00105016	yes
5	MMUGID_00000329	Ptpn13	0	-	-	1050.28	1537.57	0.549435	1	0.474525	0.484009	0.689942	no
6	MMUGID_00000330	Cftr	0	-	-	115.76	33.47	-1.76013	1	0.128871	0.128767	0.312612	no
6	MMUGID_00000331	3110021A11Rik	0	-	-	0	0	0	0	1	1	1	no
12	MMUGID_00000332	Gm10485	0	-	-	8.14333	22.65	1.37105	0	1	1	1	no
11	MMUGID_00000333	Clec10a	0	-	-	52.9433	26.5233	-0.970789	1	0.413586	0.438623	0.654057	no
16	MMUGID_00000334	Il1rap	0	-	-	32.15	2.94333	-3.07152	1	0.012987	0.0207714	0.0950522	no
7	MMUGID_00000335	Sympk	0	-	-	957.203	100.667	-3.23649	1	0.000999001	1.47779e-05	0.000631628	yes
10	MMUGID_00000336	Cs	0	-	-	2926.77	10968.3	1.9056	1	0.00699301	0.00547116	0.0388516	yes
12	MMUGID_00000337	Gm25856	0	-	-	0	0	0	0	1	1	1	no
14	MMUGID_00000338	Gm9780	0	-	-	0	0.0366667	0.0519521	0	1	1	1	no
12	MMUGID_00000339	Rpl21-ps3	0	-	-	0.496667	0.686667	0.172422	0	1	1	1	no
3	MMUGID_00000340	Gm23644	0	-	-	0	0	0	0	1	1	1	no
5	MMUGID_00000341	Med28	0	-	-	1554.73	6139.04	1.98066	1	0.013986	0.00670801	0.0444269	yes
6	MMUGID_00000342	ST7-OT4_3	0	-	-	0	0	0	0	1	1	1	no
13	MMUGID_00000343	Rala	0	-	-	697.587	931.733	0.417026	1	0.557443	0.551122	0.740939	no
2	MMUGID_00000344	Gm13736	0	-	-	16.1967	36.5033	1.12489	1	0.224775	0.224161	0.439524	no
3	MMUGID_00000345	9830132P13	0	-	-	0.39	0.01	-0.46073	0	1	1	1	no
17	MMUGID_00000346	DQ690159	0	-	-	0	0	0	0	1	1	1	no
11	MMUGID_00000347	Ovca2	0	-	-	5.99	0.4	-2.31987	0	1	1	1	no
7	MMUGID_00000348	4931431B13Rik	0	-	-	0.616667	0.19	-0.442061	0	1	1	1	no
X	MMUGID_00000349	Gm7129	0	-	-	0.103333	0.0966667	-0.00874363	0	1	1	1	no
1	MMUGID_00000350	Sgpp2	0	-	-	15.4133	2.90667	-2.07086	1	0.144855	0.150613	0.345428	no
18	MMUGID_00000351	Timm21	0	-	-	260.733	560.23	1.10049	1	0.150849	0.152234	0.348003	no
13	MMUGID_00000352	Naip2	0	-	-	0.0533333	0.263333	0.262273	0	1	1	1	no
13	MMUGID_00000353	Gm6132	0	-	-	4.06667	8.47	0.902328	0	1	1	1	no
4	MMUGID_00000354	DQ565036	0	-	-	0	0	0	0	1	1	1	no
3	MMUGID_00000355	Gm17575	0	-	-	192.207	209.133	0.12116	1	0.879121	0.864093	0.932835	no
4	MMUGID_00000356	Gm22639	0	-	-	0	0	0	0	1	1	1	no
1	MMUGID_00000357	AB346741	0	-	-	0	0	0	0	1	1	1	no
7	MMUGID_00000358	Acsm2	0	-	-	13.7433	35.83	1.32082	0	1	1	1	no
6	MMUGID_00000359	Ccdc126	0	-	-	0.96	0.646667	-0.251305	0	1	1	1	no
2	MMUGID_00000360	Cwc22	0	-	-	2676.49	1158.47	-1.20742	1	0.0969031	0.0931318	0.2553	no
7	MMUGID_00000361	Gm25146	0	-	-	0	0	0	0	1	1	1	no
4	MMUGID_00000362	Zfp691	0	-	-	232.997	11.29	-4.25093	1	0.000999001	4.74295e-05	0.00138153	yes
10	MMUGID_00000363	Uhrf1bp1l	0	-	-	868.88	781.793	-0.152185	1	0.835165	0.847974	0.922726	no
12	MMUGID_00000364	Foxa1	0	-	-	2.84	0	-1.94111	0	1	1	1	no
7	MMUGID_00000365	Olfr290	0	-	-	0	0	0	0	1	1	1	no
13	MMUGID_00000366	Vmn1r204	0	-	-	0	0	0	0	1	1	1	no
13	MMUGID_00000367	Gm2762	0	-	-	1.58333	2.95	0.612619	0	1	1	1	no
5	MMUGID_00000368	Upk3b	0	-	-	45.9333	116.987	1.32994	1	0.165834	0.159951	0.358279	no
17	MMUGID_00000369	Cyp21a1	0	-	-	0	0	0	0	1	1	1	no
8	MMUGID_00000370	Spock3	0	-	-	190.78	211.893	0.150678	1	0.82018	0.83956	0.919382	no
3	MMUGID_00000371	Pde5a	0	-	-	2.85667	247.153	6.00773	0	1	1	1	no
11	MMUGID_00000372	Suz12	0	-	-	7619.87	17431.3	1.19374	1	0.0849151	0.0787426	0.22909	no
X	MMUGID_00000373	Smc1a	0	-	-	3431.71	1302.5	-1.39695	1	0.10989	0.114225	0.289852	no
11	MMUGID_00000374	Gm11617	0	-	-	0	0	0	0	1	1	1	no
11	MMUGID_00000375	BC028808	0	-	-	0.706667	0	-0.771181	0	1	1	1	no
5	MMUGID_00000376	DQ715448	0	-	-	0	0	0	0	1	1	1	no
14	MMUGID_00000377	mmu-mir-6946	0	-	-	0	0	0	0	1	1	1	no
6	MMUGID_00000378	Gm5578	0	-	-	29.5533	14.8767	-0.944422	1	0.350649	0.361726	0.584699	no
X	MMUGID_00000379	Gm14849	0	-	-	0.16	0.146667	-0.0166787	0	1	1	1	no
Y	MMUGID_00000380	FJ541086	0	-	-	0	0	0	0	1	1	1	no
8	MMUGID_00000381	Arl2bp	0	-	-	48.0567	414.297	3.08162	1	0.000999001	0.000160052	0.00333535	yes
9	MMUGID_00000382	Slc37a2	0	-	-	0.216667	0.663333	0.451143	0	1	1	1	no
13	MMUGID_00000383	Txndc15	0	-	-	43.7933	31.9633	-0.442422	1	0.513487	0.530884	0.72504	no
15	MMUGID_00000384	DQ540812	0	-	-	0	0	0	0	1	1	1	no
1	MMUGID_00000385	Rpl18-ps1	0	-	-	20.8033	6.03	-1.63295	1	0.188811	0.186084	0.392381	no
4	MMUGID_00000386	Gm12443	0	-	-	0	0.136667	0.184809	0	1	1	1	no
7	MMUGID_00000387	C86187	0	-	-	21433.2	72873.8	1.76551	1	0.00799201	0.00889644	0.053248	no
X	MMUGID_00000388	Gm14521	0	-	-	0.646667	0	-0.719549	0	1	1	1	no
4	MMUGID_00000389	Gm13214	0	-	-	0	0	0	0	1	1	1	no
2	MMUGID_00000390	Olfr1245	0	-	-	0	0	0	0	1	1	1	no
2	MMUGID_00000391	Rpl12	0	-	-	7.13667	3.51333	-0.850245	0	1	1	1	no
11	MMUGID_00000392	Lpo	0	-	-	0	0	0	0	1	1	1	no
1	MMUGID_00000393	AK039419	0	-	-	16.2567	0.15	-3.90745	1	0.031968	0.03333	0.130638	no
13	MMUGID_00000394	Tubal3	0	-	-	416.633	2497.78	2.58091	1	0.000999001	0.000183221	0.00364873	yes
13	MMUGID_00000395	Zfp934	0	-	-	46.0767	138.44	1.56656	1	0.14985	0.161696	0.360527	no
17	MMUGID_00000396	DQ689443	0	-	-	0	0	0	0	1	1	1	no
14	MMUGID_00000397	4930578I06Rik	0	-	-	0	0	0	0	1	1	1	no
7	MMUGID_00000398	Bnip3	0	-	-	155.257	300.53	0.948384	1	0.421578	0.412377	0.630405	no
4	MMUGID_00000399	Gm10577	0	-	-	0	0	0	0	1	1	1	no
2	MMUGID_00000400	DQ553729	0	-	-	0	0	0	0	1	1	1	no
15	MMUGID_00000401	Krt77	0	-	-	0	0	0	0	1	1	1	no
GL456212.1	MMUGID_00000402	AB346779	0	-	-	0.07	0.0233333	-0.0643346	0	1	1	1	no
17	MMUGID_00000403	A330050F15Rik	0	-	-	0	0	0	0	1	1	1	no
2	MMUGID_00000404	Gm14300	0	-	-	0.0633333	0.9	0.837405	0	1	1	1	no
11	MMUGID_00000405	Gm11584	0	-	-	0	0	0	0	1	1	1	no
15	MMUGID_00000406	Cox14	0	-	-	57.6667	94.68	0.705676	1	0.912088	0.920872	0.961253	no
7	MMUGID_00000407	Vmn2r62	0	-	-	0	0	0	0	1	1	1	no
1	MMUGID_00000408	Gm23805	0	-	-	0	0	0	0	1	1	1	no
9	MMUGID_00000409	Plscr2	0	-	-	0	0	0	0	1	1	1	no
18	MMUGID_00000410	Gm24848	0	-	-	0	0	0	0	1	1	1	no
5	MMUGID_00000411	Gm24666	0	-	-	0	0	0	0	1	1	1	no
8	MMUGID_00000412	Gm10617	0	-	-	9.39	5.92667	-0.584963	0	1	1	1	no
17	MMUGID_00000413	DQ556291	0	-	-	0	0	0	0	1	1	1	no
3	MMUGID_00000414	Mir421	0	-	-	0	0	0	0	1	1	1	no
4	MMUGID_00000415	DQ722519	0	-	-	0	0	0	0	1	1	1	no
15	MMUGID_00000416	Hoxc8	0	-	-	0.25	0.523333	0.285304	0	1	1	1	no
7	MMUGID_00000417	AK020101	0	-	-	0	0	0	0	1	1	1	no
7	MMUGID_00000418	AK028951	0	-	-	0	0	0	0	1	1	1	no
3	MMUGID_00000419	DQ540995	0	-	-	0	0	0	0	1	1	1	no
11	MMUGID_00000420	Itk	0	-	-	0	0	0	0	1	1	1	no
4	MMUGID_00000421	Txlna	0	-	-	616.523	332.133	-0.890394	1	0.212787	0.222928	0.437706	no
1	MMUGID_00000422	Zp3r	0	-	-	26.24	47.5533	0.833844	1	0.678322	0.665479	0.820439	no
18	MMUGID_00000423	Abhd3	0	-	-	235.76	74.8967	-1.64132	1	0.0529471	0.0596705	0.19121	no
9	MMUGID_00000424	Gm24278	0	-	-	0	0	0	0	1	1	1	no
X	MMUGID_00000425	Gm26487	0	-	-	0	0	0	0	1	1	1	no
14	MMUGID_00000426	Ear-ps9	0	-	-	0	0.306667	0.385891	0	1	1	1	no
14	MMUGID_00000427	Trav6-4	0	-	-	0	0	0	0	1	1	1	no
18	MMUGID_00000428	Sh3tc2	0	-	-	3.31	0	-2.10769	0	1	1	1	no
14	MMUGID_00000429	Gm3298	0	-	-	0	0	0	0	1	1	1	no
17	MMUGID_00000430	DQ708523	0	-	-	0	0	0	0	1	1	1	no
12	MMUGID_00000431	DQ705113	0	-	-	0	0	0	0	1	1	1	no
2	MMUGID_00000432	Gm11743	0	-	-	0	0	0	0	1	1	1	no
18	MMUGID_00000433	Snhg4	0	-	-	18.5633	13.04	-0.478609	1	0.593407	0.626714	0.794778	no
7	MMUGID_00000434	Scgb2b22-ps	0	-	-	0	0	0	0	1	1	1	no
9	MMUGID_00000435	DQ717630	0	-	-	0	0	0	0	1	1	1	no
7	MMUGID_00000436	mmu-mir-7051	0	-	-	0	0	0	0	1	1	1	no
4	MMUGID_00000437	Gm5287	0	-	-	0.06	0	-0.0840643	0	1	1	1	no
9	MMUGID_00000438	Ifrd2	0	-	-	12.2633	3.19667	-1.66013	0	1	1	1	no
2	MMUGID_00000439	Gm5270	0	-	-	0.06	0.21	0.190943	0	1	1	1	no
10	MMUGID_00000440	DQ553098	0	-	-	0	0	0	0	1	1	1	no
2	MMUGID_00000441	DQ692005	0	-	-	0	0	0	0	1	1	1	no
14	MMUGID_00000442	Mir7210	0	-	-	0	0	0	0	1	1	1	no
4	MMUGID_00000443	Slc26a7	0	-	-	0	0	0	0	1	1	1	no
11	MMUGID_00000444	2010015M23Rik	0	-	-	0.0533333	0.04	-0.0183785	0	1	1	1	no
1	MMUGID_00000445	Sertad4	0	-	-	0	0	0	0	1	1	1	no
8	MMUGID_00000446	Defb6	0	-	-	0	0	0	0	1	1	1	no
14	MMUGID_00000447	Trav13n-2	0	-	-	0	0.00333333	0.00480099	0	1	1	1	no
2	MMUGID_00000448	Gm13364	0	-	-	0	0	0	0	1	1	1	no
1	MMUGID_00000449	Hmcn1	0	-	-	0	0.00666667	0.00958605	0	1	1	1	no
X	MMUGID_00000450	Gm26182	0	-	-	0	0	0	0	1	1	1	no
1	MMUGID_00000451	Spag16	0	-	-	91.52	102.127	0.15658	1	0.872128	0.872211	0.936092	no
2	MMUGID_00000452	Uck1	0	-	-	0.04	1.1	1.01381	0	1	1	1	no
6	MMUGID_00000453	Gm6134	0	-	-	0.466667	0	-0.552541	0	1	1	1	no
9	MMUGID_00000454	DQ550951	0	-	-	0	0	0	0	1	1	1	no
1	MMUGID_00000455	Serpinc1	0	-	-	417.9	845.02	1.01409	1	0.291708	0.283959	0.507067	no
10	MMUGID_00000456	Col13a1	0	-	-	59.7533	2.03667	-4.3224	1	0.002997	0.00246805	0.0224899	yes
X	MMUGID_00000457	Gm15106	0	-	-	0.00333333	0	-0.00480099	0	1	1	1	no
12	MMUGID_00000458	Prps1l3	0	-	-	404.11	180.567	-1.15781	1	0.103896	0.115739	0.292529	no
15	MMUGID_00000459	Mpped1	0	-	-	200.687	340.877	0.76136	1	0.291708	0.293859	0.517974	no
7	MMUGID_00000460	Gm22252	0	-	-	0	0	0	0	1	1	1	no
12	MMUGID_00000461	Tmem121	0	-	-	0	0.693333	0.759866	0	1	1	1	no
7	MMUGID_00000462	Gm25229	0	-	-	0	0	0	0	1	1	1	no
11	MMUGID_00000463	Gm12592	0	-	-	1.59	0.0433333	-1.31175	0	1	1	1	no
4	MMUGID_00000464	Rcc2	0	-	-	1477.03	420.96	-1.8085	1	0.01998	0.0176736	0.0853193	no
9	MMUGID_00000465	DQ541070	0	-	-	0	0	0	0	1	1	1	no
13	MMUGID_00000466	AB349653	0	-	-	0	0	0	0	1	1	1	no
5	MMUGID_00000467	Ap5z1	0	-	-	1.03667	1.54667	0.3224	0	1	1	1	no
1	MMUGID_00000468	AK144771	0	-	-	3.65	0	-2.21723	0	1	1	1	no
7	MMUGID_00000469	DQ549481	0	-	-	0	0	0	0	1	1	1	no
4	MMUGID_00000470	Gm12823	0	-	-	0.0733333	0.906667	0.828954	0	1	1	1	no
7	MMUGID_00000471	Olfr293	0	-	-	0	0	0	0	1	1	1	no
2	MMUGID_00000472	Gm13623	0	-	-	0.0766667	0.0833333	0.00890555	0	1	1	1	no
8	MMUGID_00000473	Nob1	0	-	-	71.86	5.29333	-3.53323	1	0.000999001	0.00237335	0.0219613	yes
10	MMUGID_00000474	Mip	0	-	-	3.63	1.88667	-0.681608	0	1	1	1	no
13	MMUGID_00000475	AK029587	0	-	-	0	0	0	0	1	1	1	no
14	MMUGID_00000476	DQ687339	0	-	-	0	0	0	0	1	1	1	no
5	MMUGID_00000477	n-R5s172	0	-	-	0	0	0	0	1	1	1	no
10	MMUGID_00000478	Gm16315	0	-	-	0	0	0	0	1	1	1	no
15	MMUGID_00000479	DQ685633	0	-	-	0	0	0	0	1	1	1	no
4	MMUGID_00000480	AB351889	0	-	-	0	0	0	0	1	1	1	no
4	MMUGID_00000481	Ppp1r8	0	-	-	48.65	80.9633	0.723185	0	1	1	1	no
13	MMUGID_00000482	Cage1	0	-	-	245.47	154.027	-0.668896	1	0.474525	0.496095	0.699131	no
2	MMUGID_00000483	Depdc7	0	-	-	6292.95	8137.6	0.370814	1	0.612388	0.619619	0.789989	no
Y	MMUGID_00000484	FJ541081	0	-	-	0	0	0	0	1	1	1	no
X	MMUGID_00000485	Prrg3	0	-	-	4.78667	41.9267	2.89107	0	1	1	1	no
3	MMUGID_00000486	Lelp1	0	-	-	0	0	0	0	1	1	1	no
13	MMUGID_00000487	Iars	0	-	-	2990.79	4060.22	0.440904	1	0.555445	0.579802	0.761156	no
14	MMUGID_00000488	DQ716714	0	-	-	0	0	0	0	1	1	1	no
13	MMUGID_00000489	AK172204	0	-	-	0.463333	0.0133333	-0.53015	0	1	1	1	no
1	MMUGID_00000490	Gm23534	0	-	-	0	0	0	0	1	1	1	no
2	MMUGID_00000491	JA187517	0	-	-	0	0	0	0	1	1	1	no
13	MMUGID_00000492	Gm9817	0	-	-	13.2533	5.20333	-1.20018	1	0.337662	0.349748	0.572272	no
9	MMUGID_00000493	Sec22c	0	-	-	417.25	350.28	-0.251744	1	0.738262	0.749137	0.871635	no
3	MMUGID_00000494	Gm26771	0	-	-	0.263333	0	-0.337235	0	1	1	1	no
8	MMUGID_00000495	Jph3	0	-	-	27.1367	40.08	0.545985	1	0.946054	0.945671	0.973562	no
17	MMUGID_00000496	Gm24085	0	-	-	0	0	0	0	1	1	1	no
1	MMUGID_00000497	Aqp12	0	-	-	0	0	0	0	1	1	1	no
5	MMUGID_00000498	Epha5	0	-	-	40.8867	168.53	2.01698	1	0.185814	0.194535	0.403854	no
18	MMUGID_00000499	DQ569759	0	-	-	0	0	0	0	1	1	1	no
6	MMUGID_00000500	DQ711484	0	-	-	0	0	0	0	1	1	1	no
11	MMUGID_00000501	Cd79b	0	-	-	0	0	0	0	1	1	1	no
9	MMUGID_00000502	Rfx7	0	-	-	1546.86	3727.31	1.26825	1	0.0789211	0.0739524	0.220053	no
7	MMUGID_00000503	Gm3644	0	-	-	0	0	0	0	1	1	1	no
X	MMUGID_00000504	Tceanc	0	-	-	46.9567	62.49	0.404798	1	0.646354	0.634739	0.800445	no
1	MMUGID_00000505	Ankrd44	0	-	-	22060.7	10463.3	-1.07607	1	0.133866	0.129433	0.313565	no
13	MMUGID_00000506	Ak6	0	-	-	26.8467	154.51	2.48143	1	0.021978	0.018156	0.0867483	no
7	MMUGID_00000507	Bnc1	0	-	-	2470.68	1300.25	-0.92559	1	0.17982	0.181191	0.386495	no
10	MMUGID_00000508	Gm5426	0	-	-	0	0.603333	0.681074	0	1	1	1	no
17	MMUGID_00000509	Ppp1r2-ps1	0	-	-	0.59	0.18	-0.43024	0	1	1	1	no
7	MMUGID_00000510	DQ545185	0	-	-	0	0	0	0	1	1	1	no
X	MMUGID_00000511	Prps1	0	-	-	19.2833	114.14	2.50502	1	0.233766	0.250776	0.46813	no
5	MMUGID_00000512	Gm23801	0	-	-	0	0	0	0	1	1	1	no
7	MMUGID_00000513	Gm23356	0	-	-	0	0	0	0	1	1	1	no
8	MMUGID_00000514	Cln8	0	-	-	0	0.693333	0.759866	0	1	1	1	no
8	MMUGID_00000515	DQ706062	0	-	-	0	0	0	0	1	1	1	no
6	MMUGID_00000516	A730020E08Rik	0	-	-	0	0.156667	0.209973	0	1	1	1	no
14	MMUGID_00000517	Dph3	0	-	-	1006.89	622.363	-0.693188	1	0.376623	0.3826	0.605358	no
13	MMUGID_00000518	Hist1h2bn	0	-	-	1.28333	23.22	3.40699	1	0.011988	0.0157308	0.0789797	no
2	MMUGID_00000519	Gm26422	0	-	-	0	0	0	0	1	1	1	no
GL456350.1	MMUGID_00000520	4930466F19RIK	0	-	-	0	0	0	0	1	1	1	no
17	MMUGID_00000521	DQ710489	0	-	-	0	0	0	0	1	1	1	no
7	MMUGID_00000522	Tmem160	0	-	-	0	0.426667	0.512648	0	1	1	1	no
1	MMUGID_00000523	Snrpe	0	-	-	846.007	1157.1	0.451315	1	0.52048	0.528393	0.722816	no
2	MMUGID_00000524	Gm13475	0	-	-	0.00666667	0.676667	0.73601	0	1	1	1	no
1	MMUGID_00000525	Ndufs2	0	-	-	677.337	32.31	-4.34797	1	0.000999001	6.47379e-08	1.09932e-05	yes
18	MMUGID_00000526	EIG 180	0	-	-	0.583333	0.433333	-0.143591	0	1	1	1	no
7	MMUGID_00000527	Gm4980	0	-	-	0	0	0	0	1	1	1	no
19	MMUGID_00000528	Pik3ap1	0	-	-	0	0	0	0	1	1	1	no
4	MMUGID_00000529	Gm17094	0	-	-	0	0	0	0	1	1	1	no
2	MMUGID_00000530	Gm24077	0	-	-	0	0	0	0	1	1	1	no
5	MMUGID_00000531	Dr1	0	-	-	154.993	281.577	0.857158	1	0.217782	0.216035	0.429377	no
7	MMUGID_00000532	Olfr495	0	-	-	0	0	0	0	1	1	1	no
X	MMUGID_00000533	Gm14518	0	-	-	0	0	0	0	1	1	1	no
1	MMUGID_00000534	Gin1	0	-	-	33.1067	9.92667	-1.6422	0	1	1	1	no
9	MMUGID_00000535	Pias1	0	-	-	5301.29	3869.5	-0.454095	1	0.486513	0.497422	0.70027	no
5	MMUGID_00000536	Ephb4	0	-	-	317.203	283.903	-0.159476	1	0.836164	0.834558	0.916781	no
15	MMUGID_00000537	4930413F20Rik	0	-	-	0.00666667	0	-0.00958605	0	1	1	1	no
10	MMUGID_00000538	Ormdl2	0	-	-	30.5733	43.73	0.502536	1	0.597403	0.629837	0.796474	no
15	MMUGID_00000539	Lalba	0	-	-	0	0	0	0	1	1	1	no
2	MMUGID_00000540	Gm27003	0	-	-	0	4.16	2.36737	0	1	1	1	no
6	MMUGID_00000541	AB351889	0	-	-	0	0	0	0	1	1	1	no
2	MMUGID_00000542	Olfr1174-ps	0	-	-	0.48	2.35333	1.18	0	1	1	1	no
4	MMUGID_00000543	DQ707615	0	-	-	0	0	0	0	1	1	1	no
2	MMUGID_00000544	Cass4	0	-	-	3.15667	0	-2.05543	0	1	1	1	no
7	MMUGID_00000545	Gm8995	0	-	-	0	0	0	0	1	1	1	no
14	MMUGID_00000546	Gpr183	0	-	-	0.473333	0	-0.559084	0	1	1	1	no
12	MMUGID_00000547	Gm17042	0	-	-	0	0	0	0	1	1	1	no
X	MMUGID_00000548	Gm6480	0	-	-	0.0133333	0.00666667	-0.00952277	0	1	1	1	no
18	MMUGID_00000549	Crem	0	-	-	10.5733	39.05	1.791	1	0.130869	0.133199	0.319485	no
3	MMUGID_00000550	Gm6098	0	-	-	0	0.0133333	0.0191088	0	1	1	1	no
X	MMUGID_00000551	Gm14534	0	-	-	0	0	0	0	1	1	1	no
17	MMUGID_00000552	AK039693	0	-	-	0	0	0	0	1	1	1	no
10	MMUGID_00000553	Timm13	0	-	-	3.50333	0.656667	-1.44271	0	1	1	1	no
8	MMUGID_00000554	Gm24580	0	-	-	0	0	0	0	1	1	1	no
7	MMUGID_00000555	Olfr577	0	-	-	0	0	0	0	1	1	1	no
10	MMUGID_00000556	DQ542726	0	-	-	0	0	0	0	1	1	1	no
7	MMUGID_00000557	Gm18779	0	-	-	0	0	0	0	1	1	1	no
3	MMUGID_00000558	Rpl21-ps10	0	-	-	0.0833333	0.00333333	-0.110676	0	1	1	1	no
7	MMUGID_00000559	Gm5900	0	-	-	422.217	127.36	-1.7212	1	0.020979	0.0243021	0.105998	no
5	MMUGID_00000560	DQ703862	0	-	-	0	0	0	0	1	1	1	no
6	MMUGID_00000561	Parp11	0	-	-	24.3767	1.34667	-3.43482	1	0.00899101	0.00966292	0.0563977	no
18	MMUGID_00000562	Pcdha1	0	-	-	0.0566667	0.946667	0.881486	0	1	1	1	no
4	MMUGID_00000563	Gm11237	0	-	-	0.00666667	0.00666667	0	0	1	1	1	no
X	MMUGID_00000564	AB335791	0	-	-	0	0	0	0	1	1	1	no
8	MMUGID_00000565	Tnks	0	-	-	4888.24	5955.96	0.284964	1	0.678322	0.685831	0.832913	no
2	MMUGID_00000566	Gm13379	0	-	-	0.293333	0	-0.371094	0	1	1	1	no
2	MMUGID_00000567	Bbs5	0	-	-	100.64	553.74	2.44834	1	0.001998	0.00200829	0.0196238	yes
X	MMUGID_00000568	AK086522	0	-	-	0	0	0	0	1	1	1	no
10	MMUGID_00000569	Adamts14	0	-	-	8.27333	2.07333	-1.59328	0	1	1	1	no
2	MMUGID_00000570	Gdf5	0	-	-	0	0	0	0	1	1	1	no
10	MMUGID_00000571	AB341108	0	-	-	0.123333	0.19	0.0831755	0	1	1	1	no
4	MMUGID_00000572	DQ724032	0	-	-	0	0	0	0	1	1	1	no
10	MMUGID_00000573	AB340064	0	-	-	0	0	0	0	1	1	1	no
11	MMUGID_00000574	Il4	0	-	-	0	0	0	0	1	1	1	no
4	MMUGID_00000575	Gm12971	0	-	-	0	0	0	0	1	1	1	no
11	MMUGID_00000576	Sgsm2	0	-	-	123.317	105.73	-0.220054	1	0.729271	0.726656	0.858515	no
17	MMUGID_00000577	Ndufaf7	0	-	-	13.6733	2.14333	-2.22283	1	0.134865	0.13573	0.323501	no
4	MMUGID_00000578	Gm13240	0	-	-	0.283333	0.01	-0.345541	0	1	1	1	no
7	MMUGID_00000579	3110040N11Rik	0	-	-	51.25	43.11	-0.244325	1	0.987013	0.992877	0.997003	no
2	MMUGID_00000580	Gm6307	0	-	-	0	0	0	0	1	1	1	no
17	MMUGID_00000581	DQ695242	0	-	-	0	0	0	0	1	1	1	no
15	MMUGID_00000582	AI836003	0	-	-	0	0.263333	0.337235	0	1	1	1	no
10	MMUGID_00000583	Gm9046	0	-	-	0.47	6.25	2.30216	1	0.283716	0.29322	0.517222	no
2	MMUGID_00000584	Olfr1262	0	-	-	0	0	0	0	1	1	1	no
4	MMUGID_00000585	Heatr8	0	-	-	0.513333	0.22	-0.310849	0	1	1	1	no
14	MMUGID_00000586	Traj32	0	-	-	0	0	0	0	1	1	1	no
13	MMUGID_00000587	Sptlc1	0	-	-	1503.92	417.417	-1.84668	1	0.018981	0.01298	0.0690616	no
16	MMUGID_00000588	Sod1	0	-	-	20197.7	6561.76	-1.62189	1	0.025974	0.0218559	0.0984022	no
7	MMUGID_00000589	Gm7092	0	-	-	0	0	0	0	1	1	1	no
1	MMUGID_00000590	DQ725337	0	-	-	0	0	0	0	1	1	1	no
16	MMUGID_00000591	Krtap27-1	0	-	-	0	0	0	0	1	1	1	no
2	MMUGID_00000592	Gm24409	0	-	-	0	0	0	0	1	1	1	no
4	MMUGID_00000593	Gm24203	0	-	-	0	0	0	0	1	1	1	no
3	MMUGID_00000594	Gm24136	0	-	-	0.113333	0	-0.154886	0	1	1	1	no
3	MMUGID_00000595	Gm15442	0	-	-	1.65	0.386667	-0.934371	0	1	1	1	no
8	MMUGID_00000596	Pdgfrl	0	-	-	9.18333	74.1833	2.8842	0	1	1	1	no
1	MMUGID_00000597	DQ544244	0	-	-	0	0	0	0	1	1	1	no
X	MMUGID_00000598	Gm9062	0	-	-	0	0.0166667	0.0238467	0	1	1	1	no
8	MMUGID_00000599	Mbtps1	0	-	-	345.367	70.0967	-2.28445	1	0.003996	0.00288266	0.0247985	yes
16	MMUGID_00000600	Rpl31-ps12	0	-	-	0.236667	1.90667	1.23291	0	1	1	1	no
14	MMUGID_00000601	Trav12d-1	0	-	-	0	0	0	0	1	1	1	no
Y	MMUGID_00000602	FJ541165	0	-	-	0	0	0	0	1	1	1	no
10	MMUGID_00000603	AK165297	0	-	-	0	0	0	0	1	1	1	no
14	MMUGID_00000604	Cldn10	0	-	-	10.0833	10.1133	0.00389976	0	1	1	1	no
7	MMUGID_00000605	KCNQ1OT1_5	0	-	-	0	0	0	0	1	1	1	no
9	MMUGID_00000606	Tmprss4	0	-	-	0	0	0	0	1	1	1	no
11	MMUGID_00000607	Slit3	0	-	-	21.6833	1.50667	-3.17779	0	1	1	1	no
18	MMUGID_00000608	Cables1	0	-	-	10.0267	0.816667	-2.60163	0	1	1	1	no
14	MMUGID_00000609	FJ860513	0	-	-	0	0	0	0	1	1	1	no
14	MMUGID_00000610	Gm16290	0	-	-	0.01	0.0166667	0.00949145	0	1	1	1	no
Y	MMUGID_00000611	Gm22624	0	-	-	0	0	0	0	1	1	1	no
13	MMUGID_00000612	Aspn	0	-	-	2.17667	5.48	1.02848	0	1	1	1	no
12	MMUGID_00000613	DQ549792	0	-	-	0	0	0	0	1	1	1	no
17	MMUGID_00000614	Ip6k3	0	-	-	0.29	4.54333	2.10338	0	1	1	1	no
11	MMUGID_00000615	Gm11419	0	-	-	0	0	0	0	1	1	1	no
17	MMUGID_00000616	DQ549248	0	-	-	0	0	0	0	1	1	1	no
9	MMUGID_00000617	Gm23949	0	-	-	0	0	0	0	1	1	1	no
6	MMUGID_00000618	Il12rb2	0	-	-	220.163	488.057	1.14489	1	0.197802	0.185473	0.391618	no
13	MMUGID_00000619	Clptm1l	0	-	-	483.807	172.097	-1.48583	1	0.0539461	0.0551423	0.181773	no
7	MMUGID_00000620	DQ694104	0	-	-	0	0	0	0	1	1	1	no
18	MMUGID_00000621	Fech	0	-	-	88.98	54.1933	-0.70511	1	0.443556	0.43383	0.649608	no
1	MMUGID_00000622	Stau2	0	-	-	815.13	1964.3	1.26788	1	0.0789211	0.0763338	0.224398	no
13	MMUGID_00000623	Tbca	0	-	-	326.95	1504.42	2.19862	1	0.033966	0.0265248	0.112377	no
10	MMUGID_00000624	Dux	0	-	-	0.126667	72.71	6.03173	0	1	1	1	no
5	MMUGID_00000625	Kcnh2	0	-	-	42.0033	55.4967	0.393717	1	0.627373	0.653322	0.812594	no
1	MMUGID_00000626	Cox5b	0	-	-	446.353	169.377	-1.39269	1	0.047952	0.0492355	0.168718	no
17	MMUGID_00000627	H2-M10.1	0	-	-	0	0	0	0	1	1	1	no
10	MMUGID_00000628	5S_rRNA	0	-	-	0	0	0	0	1	1	1	no
Y	MMUGID_00000629	FJ541087	0	-	-	0	0	0	0	1	1	1	no
X	MMUGID_00000630	Gm25812	0	-	-	0	0	0	0	1	1	1	no
13	MMUGID_00000631	Gm23482	0	-	-	0	4.26667	2.39689	0	1	1	1	no
6	MMUGID_00000632	Uroc1	0	-	-	0	0	0	0	1	1	1	no
9	MMUGID_00000633	AK018988	0	-	-	3.42667	0	-2.14622	0	1	1	1	no
5	MMUGID_00000634	Gm23458	0	-	-	0	0	0	0	1	1	1	no
MT	MMUGID_00000635	mt-Ty	0	-	-	1.76667	0.726667	-0.680159	0	1	1	1	no
15	MMUGID_00000636	AK134270	0	-	-	0	0	0	0	1	1	1	no
Y	MMUGID_00000637	FJ541091	0	-	-	0	0	0	0	1	1	1	no
14	MMUGID_00000638	Adam2	0	-	-	0.72	0	-0.782409	0	1	1	1	no
7	MMUGID_00000639	Slx1b	0	-	-	3.65	69.29	3.91802	1	0.001998	0.00262478	0.023326	yes
17	MMUGID_00000640	Gm20109	0	-	-	0	0	0	0	1	1	1	no
10	MMUGID_00000641	Nxph4	0	-	-	0	0	0	0	1	1	1	no
15	MMUGID_00000642	Gm23545	0	-	-	0	0	0	0	1	1	1	no
X	MMUGID_00000643	Gm14346	0	-	-	0	0	0	0	1	1	1	no
6	MMUGID_00000644	Gm22367	0	-	-	0	0	0	0	1	1	1	no
14	MMUGID_00000645	Rnase10	0	-	-	0.436667	62.3433	5.4624	1	0.002997	0.000114462	0.00265376	yes
X	MMUGID_00000646	Gm3943	0	-	-	0	0	0	0	1	1	1	no
13	MMUGID_00000647	Zfp825	0	-	-	22.78	121.42	2.36402	1	0.018981	0.0166752	0.0823343	no
11	MMUGID_00000648	Trim47	0	-	-	1.56	0.17	-1.12964	0	1	1	1	no
7	MMUGID_00000649	Brsk1	0	-	-	0	0.72	0.782409	0	1	1	1	no
10	MMUGID_00000650	AB341148	0	-	-	0	0	0	0	1	1	1	no
8	MMUGID_00000651	Gm15681	0	-	-	100.077	221.427	1.13788	1	0.133866	0.137846	0.326701	no
9	MMUGID_00000652	Gm24200	0	-	-	0	0	0	0	1	1	1	no
7	MMUGID_00000653	Slc6a16	0	-	-	0	4.54667	2.47162	0	1	1	1	no
2	MMUGID_00000654	Gm14371	0	-	-	0	0	0	0	1	1	1	no
8	MMUGID_00000655	Cars2	0	-	-	31.0367	14.51	-1.04653	1	0.355644	0.355658	0.578572	no
5	MMUGID_00000656	Rasl11b	0	-	-	2072.85	51.0133	-5.31729	1	0.000999001	0.000418934	0.00651526	yes
13	MMUGID_00000657	Gm11351	0	-	-	0	0	0	0	1	1	1	no
18	MMUGID_00000658	Ier3ip1	0	-	-	3.38333	3.56667	0.0591131	0	1	1	1	no
8	MMUGID_00000659	Gm26887	0	-	-	0	0	0	0	1	1	1	no
4	MMUGID_00000660	Rps11-ps3	0	-	-	4.46	1.04333	-1.41798	0	1	1	1	no
7	MMUGID_00000661	Pglyrp1	0	-	-	0.213333	73.3267	5.93683	0	1	1	1	no
16	MMUGID_00000662	Ece2	0	-	-	93.6667	64.4433	-0.53261	1	0.457542	0.482959	0.689487	no
4	MMUGID_00000663	Gm22473	0	-	-	0	0	0	0	1	1	1	no
6	MMUGID_00000664	Cd8b1	0	-	-	0.01	0.0466667	0.0514468	0	1	1	1	no
8	MMUGID_00000665	Sugp1	0	-	-	636.383	71.0967	-3.14416	1	0.004995	0.0019887	0.019493	yes
10	MMUGID_00000666	Gm15990	0	-	-	0	0	0	0	1	1	1	no
2	MMUGID_00000667	Olfr1289	0	-	-	0	0	0	0	1	1	1	no
10	MMUGID_00000668	AC100386.1	0	-	-	0	0	0	0	1	1	1	no
X	MMUGID_00000669	Rps12-ps22	0	-	-	0.0266667	0	-0.0379679	0	1	1	1	no
12	MMUGID_00000670	AB351889	0	-	-	0	0	0	0	1	1	1	no
6	MMUGID_00000671	Gm16557	0	-	-	0	0	0	0	1	1	1	no
12	MMUGID_00000672	DQ710496	0	-	-	0	0	0	0	1	1	1	no
7	MMUGID_00000673	Rasl2-9	0	-	-	72.4833	61.0467	-0.244063	1	0.734266	0.752354	0.873437	no
19	MMUGID_00000674	Rps12-ps3	0	-	-	10.0633	3.83	-1.19569	1	0.400599	0.383312	0.606046	no
4	MMUGID_00000675	Gm829	0	-	-	0	0	0	0	1	1	1	no
12	MMUGID_00000676	Gpr65	0	-	-	305.69	0.643333	-7.54401	0	1	1	1	no
9	MMUGID_00000677	AB351889	0	-	-	0	0	0	0	1	1	1	no
3	MMUGID_00000678	Ppa2	0	-	-	146.433	833.827	2.50141	1	0.001998	0.000698577	0.0094188	yes
3	MMUGID_00000679	Gm8957	0	-	-	0	0	0	0	1	1	1	no
2	MMUGID_00000680	Gm13802	0	-	-	0	0	0	0	1	1	1	no
11	MMUGID_00000681	Mir6354	0	-	-	0	0	0	0	1	1	1	no
8	MMUGID_00000682	Gm26164	0	-	-	0	0	0	0	1	1	1	no
2	MMUGID_00000683	Ly75	0	-	-	0.223333	0.74	0.50827	0	1	1	1	no
5	MMUGID_00000684	DQ698589	0	-	-	0	0	0	0	1	1	1	no
15	MMUGID_00000685	Gm22107	0	-	-	0	0	0	0	1	1	1	no
10	MMUGID_00000686	Zbtb7a	0	-	-	73.9633	15.42	-2.19073	1	0.121878	0.106406	0.277406	no
4	MMUGID_00000687	St3gal3	0	-	-	148.873	1.69333	-5.79821	1	0.000999001	3.61199e-05	0.00114907	yes
6	MMUGID_00000688	HOTTIP_1	0	-	-	0	0	0	0	1	1	1	no
1	MMUGID_00000689	Abcb6	0	-	-	73.8467	168.333	1.17786	1	0.124875	0.134943	0.322192	no
X	MMUGID_00000690	Gm23613	0	-	-	0	0	0	0	1	1	1	no
3	MMUGID_00000691	1700094D03Rik	0	-	-	2.25333	38.9333	3.6176	0	1	1	1	no
1	MMUGID_00000692	Fn1	0	-	-	168.09	100.537	-0.735791	1	0.282717	0.310417	0.534124	no
14	MMUGID_00000693	Gm15516	0	-	-	0	0.0133333	0.0191088	0	1	1	1	no
5	MMUGID_00000694	Rps16-ps2	0	-	-	6.23	21.04	1.60806	1	0.158841	0.158987	0.357202	no
14	MMUGID_00000695	DQ719003	0	-	-	0	0	0	0	1	1	1	no
9	MMUGID_00000696	2900052N01Rik	0	-	-	0	0	0	0	1	1	1	no
8	MMUGID_00000697	Mylk3	0	-	-	16.8867	13.8067	-0.272638	1	0.991009	0.990915	0.995908	no
19	MMUGID_00000698	Rnaseh2c	0	-	-	34.5933	39.1167	0.172595	0	1	1	1	no
14	MMUGID_00000699	Gm3512	0	-	-	0	0	0	0	1	1	1	no
18	MMUGID_00000700	Gm23954	0	-	-	0	0	0	0	1	1	1	no
4	MMUGID_00000701	Gm12596	0	-	-	0	0	0	0	1	1	1	no
3	MMUGID_00000702	Lingo4	0	-	-	0	0	0	0	1	1	1	no
3	MMUGID_00000703	Ctbs	0	-	-	51.44	229.46	2.13578	1	0.040959	0.0424788	0.152686	no
17	MMUGID_00000704	DQ697752	0	-	-	0	0	0	0	1	1	1	no
X	MMUGID_00000705	Gm15174	0	-	-	0	0	0	0	1	1	1	no
11	MMUGID_00000706	Rpl23a-ps2	0	-	-	0.01	0	-0.0143553	0	1	1	1	no
6	MMUGID_00000707	Tas2r113	0	-	-	0	0	0	0	1	1	1	no
17	MMUGID_00000708	Gm24813	0	-	-	0	0	0	0	1	1	1	no
X	MMUGID_00000709	Tmsb15b2	0	-	-	1.17333	0.223333	-0.829092	0	1	1	1	no
6	MMUGID_00000710	Cd27	0	-	-	1.55	0	-1.3505	0	1	1	1	no
5	MMUGID_00000711	4930405H06Rik	0	-	-	0	0	0	0	1	1	1	no
15	MMUGID_00000712	Creld2	0	-	-	1349.34	682.137	-0.98308	1	0.162837	0.166514	0.367367	no
6	MMUGID_00000713	AK087755	0	-	-	3.72	16.2533	1.87002	0	1	1	1	no
14	MMUGID_00000714	Lgals3	0	-	-	0	18.1067	4.256	0	1	1	1	no
3	MMUGID_00000715	Car14	0	-	-	0.426667	1.33667	0.711804	0	1	1	1	no
3	MMUGID_00000716	Gm16232	0	-	-	0	0	0	0	1	1	1	no
1	MMUGID_00000717	Lrrc52	0	-	-	0	0	0	0	1	1	1	no
1	MMUGID_00000718	Rpl5-ps1	0	-	-	35.06	3.00333	-3.17113	1	0.00899101	0.014663	0.0754216	no
2	MMUGID_00000719	DQ690894	0	-	-	0	0	0	0	1	1	1	no
3	MMUGID_00000720	Gm25347	0	-	-	0	0	0	0	1	1	1	no
16	MMUGID_00000721	Ncam2	0	-	-	0	0.5	0.584963	0	1	1	1	no
10	MMUGID_00000722	Ccdc105	0	-	-	501.863	127.293	-1.97072	1	0.016983	0.0132112	0.0700443	no
2	MMUGID_00000723	Gm11456	0	-	-	0	0	0	0	1	1	1	no
11	MMUGID_00000724	C330019F10Rik	0	-	-	0	0	0	0	1	1	1	no
9	MMUGID_00000725	Fam46a	0	-	-	0	0	0	0	1	1	1	no
11	MMUGID_00000726	Wnt9b	0	-	-	0	0	0	0	1	1	1	no
8	MMUGID_00000727	Cacna1a	0	-	-	0	1.36333	1.24082	0	1	1	1	no
13	MMUGID_00000728	Apoo-ps	0	-	-	59.07	272.293	2.18573	1	0.022977	0.0155948	0.0783857	no
6	MMUGID_00000729	Gm13859	0	-	-	0	0	0	0	1	1	1	no
4	MMUGID_00000730	Crocc	0	-	-	0.24	1.08667	0.75086	0	1	1	1	no
17	MMUGID_00000731	DQ723401	0	-	-	0	0	0	0	1	1	1	no
17	MMUGID_00000732	Gm23203	0	-	-	0	0	0	0	1	1	1	no
2	MMUGID_00000733	Ncoa6	0	-	-	2802.9	10757.6	1.93999	1	0.004995	0.00388119	0.0306543	yes
1	MMUGID_00000734	Olfr1416	0	-	-	0	0	0	0	1	1	1	no
9	MMUGID_00000735	Cd3d	0	-	-	0.513333	0.146667	-0.400284	0	1	1	1	no
X	MMUGID_00000736	Gm6335	0	-	-	8.99333	2.75	-1.41408	0	1	1	1	no
18	MMUGID_00000737	Spink7	0	-	-	0	0	0	0	1	1	1	no
8	MMUGID_00000738	Gm22846	0	-	-	0	0	0	0	1	1	1	no
8	MMUGID_00000739	Gm16177	0	-	-	0	0	0	0	1	1	1	no
5	MMUGID_00000740	6330418K02Rik	0	-	-	0.02	0	-0.0285692	0	1	1	1	no
7	MMUGID_00000741	Slc28a1	0	-	-	52.8167	0.443333	-5.22058	0	1	1	1	no
2	MMUGID_00000742	Sdc4	0	-	-	13.8967	4.23	-1.51011	0	1	1	1	no
5	MMUGID_00000743	Gm15626	0	-	-	0	0	0	0	1	1	1	no
6	MMUGID_00000744	Olfr449	0	-	-	0	0	0	0	1	1	1	no
6	MMUGID_00000745	Foxm1	0	-	-	1632.78	2303.07	0.495971	1	0.473526	0.479037	0.686631	no
6	MMUGID_00000746	Gm7571	0	-	-	1.15333	1.02333	-0.0898376	0	1	1	1	no
15	MMUGID_00000747	Tex33	0	-	-	0	0	0	0	1	1	1	no
4	MMUGID_00000748	Gm13075	0	-	-	5.37	0.226667	-2.37655	0	1	1	1	no
12	MMUGID_00000749	Gm22908	0	-	-	0	0.0266667	0.0379679	0	1	1	1	no
5	MMUGID_00000750	Pxmp2	0	-	-	47.31	5.46333	-2.90197	1	0.028971	0.040275	0.147593	no
7	MMUGID_00000751	Vmn1r56	0	-	-	0	0.323333	0.404177	0	1	1	1	no
16	MMUGID_00000752	Boc	0	-	-	0	0.616667	0.693022	0	1	1	1	no
5	MMUGID_00000753	Gm13821	0	-	-	0	0	0	0	1	1	1	no
6	MMUGID_00000754	Fam115a	0	-	-	16.7667	3.35	-2.03009	1	0.153846	0.136066	0.323888	no
2	MMUGID_00000755	Gm14122	0	-	-	4.22667	3.09	-0.35379	0	1	1	1	no
9	MMUGID_00000756	Gm7628	0	-	-	6.54333	0.176667	-2.6805	0	1	1	1	no
1	MMUGID_00000757	Gm25180	0	-	-	0	0	0	0	1	1	1	no
8	MMUGID_00000758	AF366264	0	-	-	0.256667	12.2033	3.39323	0	1	1	1	no
2	MMUGID_00000759	Cpxm1	0	-	-	0	0.2	0.263034	0	1	1	1	no
11	MMUGID_00000760	Gm12013	0	-	-	0.16	1.18667	0.914609	0	1	1	1	no
8	MMUGID_00000761	Gm26905	0	-	-	0	0.513333	0.59773	0	1	1	1	no
11	MMUGID_00000762	Eral1	0	-	-	69.5833	14.06	-2.22861	1	0.033966	0.0397978	0.146657	no
9	MMUGID_00000763	Gm8884	0	-	-	0	0	0	0	1	1	1	no
5	MMUGID_00000764	4930572K03Rik	0	-	-	0	0	0	0	1	1	1	no
7	MMUGID_00000765	Olfr714	0	-	-	0	0	0	0	1	1	1	no
14	MMUGID_00000766	AK043219	0	-	-	0	1.03667	1.02621	0	1	1	1	no
13	MMUGID_00000767	AB351889	0	-	-	0	0	0	0	1	1	1	no
4	MMUGID_00000768	Slfnl1	0	-	-	0	0	0	0	1	1	1	no
15	MMUGID_00000769	Slc4a8	0	-	-	1217.79	730.76	-0.736007	1	0.283716	0.300805	0.524989	no
5	MMUGID_00000770	Gm8890	0	-	-	0	0.183333	0.242857	0	1	1	1	no
1	MMUGID_00000771	Slc19a2	0	-	-	8.35333	2.72667	-1.32759	1	0.438561	0.408333	0.626866	no
6	MMUGID_00000772	Dlx6os2	0	-	-	0	0	0	0	1	1	1	no
X	MMUGID_00000773	AK135675	0	-	-	15.7567	12.53	-0.308573	1	0.807193	0.807138	0.903082	no
2	MMUGID_00000774	4933433P16Rik	0	-	-	0	0	0	0	1	1	1	no
2	MMUGID_00000775	Pdyn	0	-	-	0	0.486667	0.572081	0	1	1	1	no
10	MMUGID_00000776	Fam13c	0	-	-	1053.51	1738.65	0.722223	1	0.310689	0.308414	0.531959	no
11	MMUGID_00000777	Tex2	0	-	-	813.1	53.6167	-3.89779	1	0.000999001	9.01607e-05	0.00223463	yes
5	MMUGID_00000778	Nkx6-1	0	-	-	3.23667	0.603333	-1.40186	0	1	1	1	no
8	MMUGID_00000779	Gm24159	0	-	-	0	0	0	0	1	1	1	no
10	MMUGID_00000780	Frk	0	-	-	19.61	291.193	3.82551	1	0.001998	3.82946e-05	0.00119704	yes
7	MMUGID_00000781	Psg21	0	-	-	2.76	3.03333	0.10124	0	1	1	1	no
3	MMUGID_00000782	Rpl32-ps	0	-	-	4.23333	6.28333	0.476869	0	1	1	1	no
X	MMUGID_00000783	Cdk16	0	-	-	1653.24	2365.38	0.516515	1	0.452547	0.451474	0.66595	no
1	MMUGID_00000784	1700112H15Rik	0	-	-	1.72667	3.90667	0.847605	0	1	1	1	no
4	MMUGID_00000785	D130007C19Rik	0	-	-	4.88	0.04	-2.49923	0	1	1	1	no
13	MMUGID_00000786	Secisbp2	0	-	-	201.817	350.167	0.79198	1	0.424575	0.414109	0.631665	no
6	MMUGID_00000787	DQ722920	0	-	-	0	0	0	0	1	1	1	no
16	MMUGID_00000788	Gm15553	0	-	-	0	0	0	0	1	1	1	no
5	MMUGID_00000789	DQ552253	0	-	-	0	0	0	0	1	1	1	no
8	MMUGID_00000790	Gm26132	0	-	-	0	0	0	0	1	1	1	no
11	MMUGID_00000791	Gm12178	0	-	-	2.39	8.31667	1.45853	0	1	1	1	no
7	MMUGID_00000792	Gm10679	0	-	-	0	10.5467	3.5294	0	1	1	1	no
12	MMUGID_00000793	Gm20613	0	-	-	0	0	0	0	1	1	1	no
7	MMUGID_00000794	Olfr597	0	-	-	0	0	0	0	1	1	1	no
12	MMUGID_00000795	Gm22230	0	-	-	0.206667	0	-0.271027	0	1	1	1	no
19	MMUGID_00000796	Ppapdc2	0	-	-	411.043	663.14	0.688691	1	0.81019	0.834369	0.916663	no
13	MMUGID_00000797	Gm11365	0	-	-	0	0	0	0	1	1	1	no
1	MMUGID_00000798	Gm9929	0	-	-	6.67	2.35333	-1.19363	1	0.400599	0.394364	0.61476	no
2	MMUGID_00000799	Gm14159	0	-	-	0	0	0	0	1	1	1	no
16	MMUGID_00000800	Gm17799	0	-	-	0.543333	0.00333333	-0.621249	0	1	1	1	no
8	MMUGID_00000801	RP23-394M5.2	0	-	-	0	0	0	0	1	1	1	no
7	MMUGID_00000802	Rhcg	0	-	-	4.76333	0	-2.5269	0	1	1	1	no
2	MMUGID_00000803	Myef2	0	-	-	1587.17	990.35	-0.679899	1	0.315684	0.329941	0.553019	no
17	MMUGID_00000804	DQ691820	0	-	-	0	0	0	0	1	1	1	no
5	MMUGID_00000805	Gm26897	0	-	-	0	0	0	0	1	1	1	no
10	MMUGID_00000806	DQ701154	0	-	-	0	0	0	0	1	1	1	no
6	MMUGID_00000807	Fam3c	0	-	-	3143.32	649.533	-2.27305	1	0.00799201	0.00464947	0.0348687	yes
14	MMUGID_00000808	Zfp395	0	-	-	4.82	0.293333	-2.16993	0	1	1	1	no
6	MMUGID_00000809	Arf5	0	-	-	313.197	46.98	-2.71116	1	0.034965	0.0307339	0.123783	no
3	MMUGID_00000810	Gm12400	0	-	-	0	0	0	0	1	1	1	no
1	MMUGID_00000811	DQ542047	0	-	-	0	0	0	0	1	1	1	no
2	MMUGID_00000812	Gm13665	0	-	-	0.803333	0.0433333	-0.789466	0	1	1	1	no
15	MMUGID_00000813	Tbc1d22a	0	-	-	19.7533	0.05	-4.30488	1	0.020979	0.0205683	0.0943336	no
19	MMUGID_00000814	Gm8975	0	-	-	0.0366667	0	-0.0519521	0	1	1	1	no
1	MMUGID_00000815	Gm17644	0	-	-	37.91	15.9533	-1.19857	1	0.242757	0.254776	0.47284	no
9	MMUGID_00000816	Dalrd3	0	-	-	129.393	8.87	-3.72368	0	1	1	1	no
X	MMUGID_00000817	Gm14972	0	-	-	0	0	0	0	1	1	1	no
13	MMUGID_00000818	Dbn1	0	-	-	17.27	3.63	-1.98039	0	1	1	1	no
11	MMUGID_00000819	Slc22a4	0	-	-	0	0	0	0	1	1	1	no
17	MMUGID_00000820	DQ546833	0	-	-	0	0	0	0	1	1	1	no
7	MMUGID_00000821	Capns1	0	-	-	668.56	1358.67	1.02197	1	0.223776	0.228134	0.444259	no
2	MMUGID_00000822	Gm14054	0	-	-	0	0	0	0	1	1	1	no
8	MMUGID_00000823	Rad23a	0	-	-	25.44	30.53	0.254003	1	0.793207	0.785716	0.892059	no
6	MMUGID_00000824	Igkv5-45	0	-	-	0	0	0	0	1	1	1	no
10	MMUGID_00000825	mmu-mir-7662	0	-	-	0	0	0	0	1	1	1	no
2	MMUGID_00000826	Gm14014	0	-	-	0.476667	0	-0.562344	0	1	1	1	no
16	MMUGID_00000827	4930478L05Rik	0	-	-	0.93	4.04333	1.38578	0	1	1	1	no
12	MMUGID_00000828	5S_rRNA	0	-	-	0	0	0	0	1	1	1	no
9	MMUGID_00000829	DQ700608	0	-	-	0	0	0	0	1	1	1	no
9	MMUGID_00000830	Fbxw18	0	-	-	1427.75	3429.32	1.26359	1	0.0609391	0.0624172	0.196624	no
8	MMUGID_00000831	Gm24312	0	-	-	0	0	0	0	1	1	1	no
7	MMUGID_00000832	Gm25499	0	-	-	0	0	0	0	1	1	1	no
9	MMUGID_00000833	Htr1b	0	-	-	32.58	2.34667	-3.32681	0	1	1	1	no
16	MMUGID_00000834	A830060N17	0	-	-	0	0	0	0	1	1	1	no
13	MMUGID_00000835	Eci2	0	-	-	11.2233	182.893	3.91116	1	0.000999001	0.000115008	0.00265659	yes
16	MMUGID_00000836	Mis18a	0	-	-	705.107	522.28	-0.432303	1	0.568432	0.567539	0.75376	no
14	MMUGID_00000837	Rbm26	0	-	-	4411.83	5609.62	0.346456	1	0.625375	0.634168	0.800176	no
6	MMUGID_00000838	Gm22763	0	-	-	0	0	0	0	1	1	1	no
17	MMUGID_00000839	Trim39	0	-	-	474.377	161.943	-1.5447	1	0.160839	0.181866	0.387179	no
7	MMUGID_00000840	Gm18354	0	-	-	0	0.0233333	0.0332762	0	1	1	1	no
12	MMUGID_00000841	Gm20036	0	-	-	0.79	2.99333	1.15763	0	1	1	1	no
X	MMUGID_00000842	Gm14901	0	-	-	0	0	0	0	1	1	1	no
16	MMUGID_00000843	D930030I03Rik	0	-	-	244.673	46.2733	-2.37764	1	0.0969031	0.0931686	0.255345	no
6	MMUGID_00000844	Adipor2	0	-	-	245.05	67.0067	-1.8552	1	0.020979	0.0207121	0.0948152	no
4	MMUGID_00000845	Ifna6	0	-	-	0	0	0	0	1	1	1	no
6	MMUGID_00000846	Vopp1	0	-	-	0.426667	0.446667	0.0200842	0	1	1	1	no
1	MMUGID_00000847	Gm15699	0	-	-	0	0	0	0	1	1	1	no
11	MMUGID_00000848	Vtn	0	-	-	18.7333	8.49	-1.05615	0	1	1	1	no
2	MMUGID_00000849	Trp53tg5	0	-	-	0	0	0	0	1	1	1	no
4	MMUGID_00000850	Gm24796	0	-	-	0	0	0	0	1	1	1	no
14	MMUGID_00000851	Gm7925	0	-	-	0	0	0	0	1	1	1	no
4	MMUGID_00000852	Ptchd2	0	-	-	16.58	0.636667	-3.4251	0	1	1	1	no
9	MMUGID_00000853	Tirap	0	-	-	181.34	176.62	-0.037837	1	0.92008	0.915918	0.959199	no
4	MMUGID_00000854	Gm12935	0	-	-	0	0	0	0	1	1	1	no
2	MMUGID_00000855	Cstad	0	-	-	0	0	0	0	1	1	1	no
16	MMUGID_00000856	Olfr167	0	-	-	0	0	0	0	1	1	1	no
11	MMUGID_00000857	Myo15	0	-	-	0	1.06	1.04264	0	1	1	1	no
4	MMUGID_00000858	DQ556009	0	-	-	0	0	0	0	1	1	1	no
19	MMUGID_00000859	Gm22646	0	-	-	0.00333333	0	-0.00480099	0	1	1	1	no
9	MMUGID_00000860	mmu-mir-6385	0	-	-	0	0	0	0	1	1	1	no
X	MMUGID_00000861	Gm14923	0	-	-	0	0	0	0	1	1	1	no
18	MMUGID_00000862	BC053977	0	-	-	0.0566667	0	-0.0795203	0	1	1	1	no
11	MMUGID_00000863	Tbc1d10a	0	-	-	46.7233	27.6133	-0.738007	1	0.492507	0.488662	0.693767	no
3	MMUGID_00000864	Vmn2r-ps13	0	-	-	0	0	0	0	1	1	1	no
16	MMUGID_00000865	Gm4279	0	-	-	0	0	0	0	1	1	1	no
9	MMUGID_00000866	Gm16262	0	-	-	0	0	0	0	1	1	1	no
1	MMUGID_00000867	Mir128-1	0	-	-	0	0	0	0	1	1	1	no
9	MMUGID_00000868	Olfr888	0	-	-	0	0.0366667	0.0519521	0	1	1	1	no
17	MMUGID_00000869	DQ710036	0	-	-	0	0	0	0	1	1	1	no
11	MMUGID_00000870	Wbp2	0	-	-	473.953	652.64	0.460711	1	0.678322	0.67113	0.823341	no
1	MMUGID_00000871	Stat1	0	-	-	63.33	3.96667	-3.69514	0	1	1	1	no
19	MMUGID_00000872	4930481A15Rik	0	-	-	0.00666667	0.0166667	0.0142607	0	1	1	1	no
12	MMUGID_00000873	Gm25414	0	-	-	0	0	0	0	1	1	1	no
12	MMUGID_00000874	Cdca7l	0	-	-	1490.38	452.973	-1.71597	1	0.026973	0.0204442	0.0940967	no
18	MMUGID_00000875	Prob1	0	-	-	43.5033	0.213333	-5.19687	1	0.002997	0.00186471	0.0187606	yes
13	MMUGID_00000876	Gm24999	0	-	-	0	0	0	0	1	1	1	no
10	MMUGID_00000877	DQ564368	0	-	-	0	0	0	0	1	1	1	no
9	MMUGID_00000878	AK043886	0	-	-	0	0	0	0	1	1	1	no
7	MMUGID_00000879	Gm7693	0	-	-	0	0.0266667	0.0379679	0	1	1	1	no
3	MMUGID_00000880	Amy2a2	0	-	-	0	0	0	0	1	1	1	no
7	MMUGID_00000881	DQ716482	0	-	-	0	0	0	0	1	1	1	no
JH584294.1	MMUGID_00000882	DQ558043	0	-	-	0	0	0	0	1	1	1	no
X	MMUGID_00000883	1700011M02Rik	0	-	-	0	6.86667	2.97575	0	1	1	1	no
1	MMUGID_00000884	3110045C21Rik	0	-	-	2.38333	20.1	2.64073	0	1	1	1	no
2	MMUGID_00000885	Soga1	0	-	-	0	0	0	0	1	1	1	no
16	MMUGID_00000886	Gm27001	0	-	-	0.24	0	-0.31034	0	1	1	1	no
10	MMUGID_00000887	Gm23023	0	-	-	0	0	0	0	1	1	1	no
5	MMUGID_00000888	DQ550377	0	-	-	0	0	0	0	1	1	1	no
11	MMUGID_00000889	Cnp	0	-	-	6.05667	34.3833	2.32601	1	0.0719281	0.0772215	0.225968	no
7	MMUGID_00000890	Timm10b	0	-	-	77.9133	42.2733	-0.866791	1	0.342657	0.348103	0.570887	no
5	MMUGID_00000891	Hmgn2-ps1	0	-	-	0.0166667	0	-0.0238467	0	1	1	1	no
2	MMUGID_00000892	Gm14093	0	-	-	0	0	0	0	1	1	1	no
1	MMUGID_00000893	Gm16897	0	-	-	0	0	0	0	1	1	1	no
16	MMUGID_00000894	Olfr199	0	-	-	0	0	0	0	1	1	1	no
11	MMUGID_00000895	Gm11624	0	-	-	0.266667	0.983333	0.64689	0	1	1	1	no
8	MMUGID_00000896	BC056474	0	-	-	211.027	810.19	1.93579	1	0.034965	0.0322667	0.127346	no
17	MMUGID_00000897	Vmn2r-ps118	0	-	-	0	0	0	0	1	1	1	no
3	MMUGID_00000898	Dennd2d	0	-	-	0.416667	0	-0.5025	0	1	1	1	no
3	MMUGID_00000899	Cth	0	-	-	173.093	314.01	0.855537	1	0.383616	0.401613	0.621052	no
9	MMUGID_00000900	Esam	0	-	-	0	0.34	0.422233	0	1	1	1	no
4	MMUGID_00000901	Gm13158	0	-	-	4.32	0.873333	-1.50582	0	1	1	1	no
11	MMUGID_00000902	Mfap3	0	-	-	832.623	464.117	-0.841803	1	0.24975	0.23714	0.453876	no
14	MMUGID_00000903	Olfr741	0	-	-	0	0	0	0	1	1	1	no
7	MMUGID_00000904	E230029C05Rik	0	-	-	0	0.0266667	0.0379679	0	1	1	1	no
13	MMUGID_00000905	Gm25186	0	-	-	0	0	0	0	1	1	1	no
2	MMUGID_00000906	Gm22635	0	-	-	0	0	0	0	1	1	1	no
3	MMUGID_00000907	Tmod4	0	-	-	5.44333	4.81	-0.149269	0	1	1	1	no
11	MMUGID_00000908	Pgs1	0	-	-	1395.37	1579.96	0.17912	1	0.793207	0.793285	0.895555	no
6	MMUGID_00000909	Abtb1	0	-	-	28.03	21.37	-0.375979	0	1	1	1	no
9	MMUGID_00000910	Fbxw24	0	-	-	5477.23	11569.2	1.07863	1	0.117882	0.115125	0.291488	no
10	MMUGID_00000911	4933416C03Rik	0	-	-	4.46333	0	-2.44978	0	1	1	1	no
7	MMUGID_00000912	Gm26223	0	-	-	0	0	0	0	1	1	1	no
9	MMUGID_00000913	Dzip1l	0	-	-	0.193333	3.99	2.06404	0	1	1	1	no
5	MMUGID_00000914	Cux2	0	-	-	394.443	312.867	-0.333319	1	0.65035	0.648191	0.809498	no
4	MMUGID_00000915	Lrrc38	0	-	-	0	0	0	0	1	1	1	no
13	MMUGID_00000916	Tubb2b	0	-	-	7681.33	561.833	-3.77076	1	0.000999001	7.53206e-08	1.24537e-05	yes
5	MMUGID_00000917	Zfp498	0	-	-	0.423333	0.08	-0.398242	0	1	1	1	no
5	MMUGID_00000918	DQ558161	0	-	-	0	0	0	0	1	1	1	no
10	MMUGID_00000919	DQ547182	0	-	-	0	0	0	0	1	1	1	no
5	MMUGID_00000920	Epgn	0	-	-	0	0	0	0	1	1	1	no
18	MMUGID_00000921	Snx24	0	-	-	5.5	2.89333	-0.739434	0	1	1	1	no
X	MMUGID_00000922	Gm7722	0	-	-	0	0.0233333	0.0332762	0	1	1	1	no
17	MMUGID_00000923	4930511I11Rik	0	-	-	4.65333	4.49333	-0.0414199	0	1	1	1	no
19	MMUGID_00000924	Gm26874	0	-	-	0	0	0	0	1	1	1	no
10	MMUGID_00000925	Parpbp	0	-	-	4.88	7.36667	0.508837	0	1	1	1	no
8	MMUGID_00000926	Gm9814	0	-	-	0.393333	0.753333	0.33156	0	1	1	1	no
5	MMUGID_00000927	DQ704524	0	-	-	0	0	0	0	1	1	1	no
17	MMUGID_00000928	DQ723457	0	-	-	0	0	0	0	1	1	1	no
4	MMUGID_00000929	Cyp2j13	0	-	-	0	0	0	0	1	1	1	no
1	MMUGID_00000930	Dnah7a	0	-	-	149.563	554.383	1.88311	1	0.004995	0.0093408	0.0549515	no
11	MMUGID_00000931	JA187517	0	-	-	0	0	0	0	1	1	1	no
7	MMUGID_00000932	Vmn1r61	0	-	-	0.01	0.22	0.272526	0	1	1	1	no
4	MMUGID_00000933	Gm9506	0	-	-	0.46	0.33	-0.134542	0	1	1	1	no
8	MMUGID_00000934	Gm26832	0	-	-	0	0	0	0	1	1	1	no
11	MMUGID_00000935	Serpinf2	0	-	-	0	0	0	0	1	1	1	no
13	MMUGID_00000936	Gm17617	0	-	-	0	0	0	0	1	1	1	no
10	MMUGID_00000937	DQ706219	0	-	-	0	0	0	0	1	1	1	no
4	MMUGID_00000938	Gm12819	0	-	-	0	0	0	0	1	1	1	no
11	MMUGID_00000939	5S_rRNA	0	-	-	0	0	0	0	1	1	1	no
7	MMUGID_00000940	Olfr619	0	-	-	0	0	0	0	1	1	1	no
4	MMUGID_00000941	Gm23634	0	-	-	0	0	0	0	1	1	1	no
GL456221.1	MMUGID_00000942	AC132444.3	0	-	-	0	0	0	0	1	1	1	no
4	MMUGID_00000943	1700022I11Rik	0	-	-	17.3367	0.55	-3.56439	1	0.043956	0.0492941	0.168718	no
17	MMUGID_00000944	Psmb9	0	-	-	0	6.66333	2.93797	0	1	1	1	no
11	MMUGID_00000945	Acaca	0	-	-	216.197	74.7333	-1.52	1	0.0679321	0.0706813	0.213968	no
8	MMUGID_00000946	Pdlim3	0	-	-	88.4133	13.49	-2.62543	1	0.042957	0.0493022	0.168718	no
X	MMUGID_00000947	Gm6952	0	-	-	0	0	0	0	1	1	1	no
11	MMUGID_00000948	Spaca3	0	-	-	0	0	0	0	1	1	1	no
2	MMUGID_00000949	Stk35	0	-	-	6523.09	2841.99	-1.19837	1	0.0879121	0.0887355	0.247404	no
14	MMUGID_00000950	DQ541435	0	-	-	0	0	0	0	1	1	1	no
8	MMUGID_00000951	AK145481	0	-	-	0.423333	0	-0.509274	0	1	1	1	no
12	MMUGID_00000952	Ighv4-1	0	-	-	0	0	0	0	1	1	1	no
6	MMUGID_00000953	AB350795	0	-	-	0	0	0	0	1	1	1	no
5	MMUGID_00000954	Gm22755	0	-	-	0	0	0	0	1	1	1	no
14	MMUGID_00000955	DQ701777	0	-	-	0	0	0	0	1	1	1	no
11	MMUGID_00000956	Gm26070	0	-	-	0	0	0	0	1	1	1	no
7	MMUGID_00000957	Ceacam9	0	-	-	0	0	0	0	1	1	1	no
5	MMUGID_00000958	Lhx5	0	-	-	5.60333	0.853333	-1.83307	1	0.436563	0.426377	0.643431	no
7	MMUGID_00000959	Gm21974	0	-	-	69.4033	288.053	2.03762	1	0.011988	0.00918201	0.0542268	no
6	MMUGID_00000960	DQ712591	0	-	-	0	0	0	0	1	1	1	no
14	MMUGID_00000961	FJ188407	0	-	-	0	0.0333333	0.0473057	0	1	1	1	no
6	MMUGID_00000962	Erc1	0	-	-	169.837	383.277	1.16953	1	0.121878	0.12804	0.311466	no
4	MMUGID_00000963	Gm26355	0	-	-	0	0	0	0	1	1	1	no
7	MMUGID_00000964	U2af1l4	0	-	-	1093.51	112.067	-3.27504	1	0.000999001	6.43069e-06	0.000360751	yes
10	MMUGID_00000965	Cnksr3	0	-	-	686.75	206.12	-1.73142	1	0.0859141	0.097487	0.262938	no
16	MMUGID_00000966	4930435E12Rik	0	-	-	0.653333	0	-0.725378	0	1	1	1	no
8	MMUGID_00000967	JA187517	0	-	-	0	0	0	0	1	1	1	no
X	MMUGID_00000968	AB350709	0	-	-	0	0	0	0	1	1	1	no
10	MMUGID_00000969	4930483K19Rik	0	-	-	0.183333	0.00333333	-0.238056	0	1	1	1	no
2	MMUGID_00000970	Cd59b	0	-	-	4.33	6.86667	0.561617	0	1	1	1	no
18	MMUGID_00000971	DQ717065	0	-	-	0	0	0	0	1	1	1	no
12	MMUGID_00000972	Acot2	0	-	-	6.65333	5.55	-0.224593	1	0.897103	0.89637	0.948929	no
7	MMUGID_00000973	Olfr583	0	-	-	0	0	0	0	1	1	1	no
6	MMUGID_00000974	1700031F10Rik	0	-	-	0	0	0	0	1	1	1	no
10	MMUGID_00000975	Gm22911	0	-	-	0	0	0	0	1	1	1	no
13	MMUGID_00000976	Gmpr	0	-	-	262.843	86.9267	-1.58531	1	0.188811	0.196474	0.406068	no
11	MMUGID_00000977	Gm11417	0	-	-	0	0	0	0	1	1	1	no
14	MMUGID_00000978	A2ld1	0	-	-	34.0033	6.43	-2.23606	0	1	1	1	no
8	MMUGID_00000979	Tcf25	0	-	-	3169.16	1690.02	-0.906662	1	0.292707	0.312268	0.535987	no
5	MMUGID_00000980	Ncf1	0	-	-	0	0	0	0	1	1	1	no
11	MMUGID_00000981	LOC629393	0	-	-	24.1133	39.19	0.678383	1	0.44955	0.458058	0.670992	no
9	MMUGID_00000982	Atp2c1	0	-	-	7069.87	10404.1	0.557327	1	0.400599	0.404346	0.623744	no
18	MMUGID_00000983	Fam69c	0	-	-	0	0	0	0	1	1	1	no
X	MMUGID_00000984	Gm381	0	-	-	0	0	0	0	1	1	1	no
9	MMUGID_00000985	Tex9	0	-	-	94.9633	136.827	0.5223	1	0.695305	0.697117	0.840447	no
11	MMUGID_00000986	DQ553243	0	-	-	0	0	0	0	1	1	1	no
7	MMUGID_00000987	Olfr467	0	-	-	0	0	0	0	1	1	1	no
17	MMUGID_00000988	Klhdc3	0	-	-	1071.4	640.097	-0.742234	1	0.360639	0.357482	0.580164	no
X	MMUGID_00000989	Gm14836	0	-	-	0	0	0	0	1	1	1	no
4	MMUGID_00000990	Smc2	0	-	-	594.983	466.927	-0.34899	1	0.633367	0.646511	0.808685	no
3	MMUGID_00000991	AI606473	0	-	-	0	0	0	0	1	1	1	no
1	MMUGID_00000992	JA187517	0	-	-	0	0	0	0	1	1	1	no
1	MMUGID_00000993	mmu-mir-8096	0	-	-	0	0	0	0	1	1	1	no
2	MMUGID_00000994	Dtwd1	0	-	-	124.46	19.8567	-2.58865	1	0.0759241	0.0744214	0.221135	no
9	MMUGID_00000995	DQ711110	0	-	-	0	0	0	0	1	1	1	no
18	MMUGID_00000996	Gm24238	0	-	-	0	0	0	0	1	1	1	no
8	MMUGID_00000997	Rps26-ps1	0	-	-	15.1367	3.75667	-1.76232	0	1	1	1	no
1	MMUGID_00000998	Olfr1410	0	-	-	0	0	0	0	1	1	1	no
X	MMUGID_00000999	Ubqln2	0	-	-	406.347	186.92	-1.11614	1	0.111888	0.116404	0.293547	no
GL456212.1	MMUGID_00001000	AB334932	0	-	-	0	0	0	0	1	1	1	no
X	MMUGID_00001001	Rps6ka6	0	-	-	1175.83	4012.18	1.76984	1	0.00999001	0.0161469	0.0801035	no
9	MMUGID_00001002	Paqr9	0	-	-	0	0	0	0	1	1	1	no
X	MMUGID_00001003	Arr3	0	-	-	0	0	0	0	1	1	1	no
Y	MMUGID_00001004	FJ541088	0	-	-	0	0	0	0	1	1	1	no
3	MMUGID_00001005	Gm23376	0	-	-	0	0	0	0	1	1	1	no
9	MMUGID_00001006	Zic1	0	-	-	0.05	3.47	2.08989	0	1	1	1	no
4	MMUGID_00001007	Tnfrsf18	0	-	-	0	0	0	0	1	1	1	no
1	MMUGID_00001008	AK163166	0	-	-	0.0266667	1.40667	1.22907	0	1	1	1	no
5	MMUGID_00001009	Gm26648	0	-	-	51.5167	46.28	-0.151545	1	0.628372	0.665669	0.820451	no
2	MMUGID_00001010	DQ713554	0	-	-	0	0	0	0	1	1	1	no
19	MMUGID_00001011	Ccdc147	0	-	-	320.77	791.123	1.2997	1	0.16983	0.170776	0.3725	no
16	MMUGID_00001012	2610015P09Rik	0	-	-	299.777	158.467	-0.915438	1	0.338661	0.355725	0.578572	no
11	MMUGID_00001013	Gm24036	0	-	-	0	0	0	0	1	1	1	no
6	MMUGID_00001014	Gm17034	0	-	-	0	0	0	0	1	1	1	no
1	MMUGID_00001015	Zfp648	0	-	-	0	0	0	0	1	1	1	no
2	MMUGID_00001016	Gm24893	0	-	-	0	0	0	0	1	1	1	no
11	MMUGID_00001017	Irgm1	0	-	-	0	1.44	1.28688	0	1	1	1	no
5	MMUGID_00001018	Tlr1	0	-	-	0	49.31	5.65277	0	1	1	1	no
11	MMUGID_00001019	Gm23506	0	-	-	0	0	0	0	1	1	1	no
17	MMUGID_00001020	Gpank1	0	-	-	174.86	47.5	-1.85837	1	0.0609391	0.0521895	0.175351	no
9	MMUGID_00001021	Gpd1l	0	-	-	1675.49	4347.26	1.37499	1	0.0599401	0.0520136	0.1749	no
14	MMUGID_00001022	DQ554814	0	-	-	0	0	0	0	1	1	1	no
1	MMUGID_00001023	Scly	0	-	-	3.29667	1.66667	-0.68818	0	1	1	1	no
10	MMUGID_00001024	1810014B01Rik	0	-	-	13.22	19.4633	0.52512	1	0.644356	0.666854	0.820854	no
10	MMUGID_00001025	AB339701	0	-	-	0	0	0	0	1	1	1	no
8	MMUGID_00001026	Gm15717	0	-	-	0	0	0	0	1	1	1	no
14	MMUGID_00001027	Trav12n-3	0	-	-	0	0	0	0	1	1	1	no
6	MMUGID_00001028	Tex37	0	-	-	0	0	0	0	1	1	1	no
2	MMUGID_00001029	Gm14252	0	-	-	1.10333	0.34	-0.650445	0	1	1	1	no
12	MMUGID_00001030	abParts	0	-	-	0	0	0	0	1	1	1	no
Y	MMUGID_00001031	Gm21869	0	-	-	0	0	0	0	1	1	1	no
7	MMUGID_00001032	AK083498	0	-	-	0.00666667	0.00666667	0	0	1	1	1	no
16	MMUGID_00001033	Tm4sf19	0	-	-	0	0	0	0	1	1	1	no
11	MMUGID_00001034	Gm11648	0	-	-	0	0	0	0	1	1	1	no
4	MMUGID_00001035	S-adenosylmethionine decarboxylase 246	0	-	-	0.133333	0.56	0.460974	0	1	1	1	no
6	MMUGID_00001036	Vmn1r28	0	-	-	0	0	0	0	1	1	1	no
7	MMUGID_00001037	Plin1	0	-	-	0	0	0	0	1	1	1	no
1	MMUGID_00001038	AK038933	0	-	-	3.97333	0.933333	-1.36312	0	1	1	1	no
6	MMUGID_00001039	Ifltd1	0	-	-	2.46333	0.273333	-1.44355	0	1	1	1	no
1	MMUGID_00001040	Bmpr2	0	-	-	7796.13	6748.24	-0.208217	1	0.774226	0.79214	0.894986	no
X	MMUGID_00001041	Bcorl1	0	-	-	1262.37	1014.47	-0.315138	1	0.625375	0.609619	0.784563	no
15	MMUGID_00001042	Gm10389	0	-	-	0.243333	0.333333	0.100824	0	1	1	1	no
1	MMUGID_00001043	2310016D23Rik	0	-	-	0	0.566667	0.647698	0	1	1	1	no
2	MMUGID_00001044	Gm11009	0	-	-	1.16	1.07667	-0.0567616	0	1	1	1	no
16	MMUGID_00001045	Rtn4r	0	-	-	58.2633	35.8133	-0.686911	1	0.474525	0.464211	0.674836	no
9	MMUGID_00001046	Gm24338	0	-	-	0	0	0	0	1	1	1	no
1	MMUGID_00001047	Ap1s3	0	-	-	27.8633	100.113	1.80866	1	0.157842	0.16842	0.369293	no
17	MMUGID_00001048	Ptcra	0	-	-	0.136667	0.22	0.102072	0	1	1	1	no
2	MMUGID_00001049	DQ702626	0	-	-	0	0	0	0	1	1	1	no
14	MMUGID_00001050	Gm3005	0	-	-	0	0	0	0	1	1	1	no
4	MMUGID_00001051	Gm11227	0	-	-	0.39	1.22	0.675475	0	1	1	1	no
2	MMUGID_00001052	Gm14323	0	-	-	0.303333	0.113333	-0.227321	0	1	1	1	no
12	MMUGID_00001053	Mgat2	0	-	-	0	11.8633	3.68519	0	1	1	1	no
3	MMUGID_00001054	AK172713	0	-	-	0.02	0	-0.0285692	0	1	1	1	no
11	MMUGID_00001055	Tenm2	0	-	-	7.77	0.21	-2.85757	1	0.214785	0.205492	0.416688	no
7	MMUGID_00001056	DQ562327	0	-	-	0	0	0	0	1	1	1	no
2	MMUGID_00001057	Slc38a11	0	-	-	1.90333	11.11	2.06042	0	1	1	1	no
11	MMUGID_00001058	Gm12204	0	-	-	0.25	0	-0.321928	0	1	1	1	no
13	MMUGID_00001059	Gm11358	0	-	-	0	0	0	0	1	1	1	no
1	MMUGID_00001060	AK133142	0	-	-	2.67	1.22667	-0.720894	0	1	1	1	no
11	MMUGID_00001061	Myo19	0	-	-	750.747	489.927	-0.614739	1	0.428571	0.431759	0.64784	no
14	MMUGID_00001062	Ptk2b	0	-	-	50.1933	80.2667	0.666708	1	0.954046	0.967587	0.98459	no
7	MMUGID_00001063	Zfp788	0	-	-	117.11	429.873	1.86713	1	0.0599401	0.0633811	0.198813	no
7	MMUGID_00001064	Gm22707	0	-	-	0	0	0	0	1	1	1	no
15	MMUGID_00001065	4930447A16Rik	0	-	-	0	0	0	0	1	1	1	no
2	MMUGID_00001066	Gm13713	0	-	-	0.05	0.313333	0.322844	0	1	1	1	no
7	MMUGID_00001067	Olfr711	0	-	-	0	0	0	0	1	1	1	no
X	MMUGID_00001068	Gm15211	0	-	-	0	0	0	0	1	1	1	no
9	MMUGID_00001069	Ip6k2	0	-	-	1160.9	467.213	-1.31125	1	0.117882	0.113734	0.289308	no
8	MMUGID_00001070	Defb34	0	-	-	0	0	0	0	1	1	1	no
X	MMUGID_00001071	Sept6	0	-	-	1.07	87.1233	5.41182	0	1	1	1	no
7	MMUGID_00001072	RP23-263E7.6	0	-	-	0	0	0	0	1	1	1	no
17	MMUGID_00001073	Pja2	0	-	-	367.267	114.487	-1.67302	1	0.02997	0.0345039	0.133696	no
X	MMUGID_00001074	Nox1	0	-	-	17.0867	106.55	2.57201	0	1	1	1	no
X	MMUGID_00001075	Gm14882	0	-	-	0	0	0	0	1	1	1	no
5	MMUGID_00001076	DQ547438	0	-	-	0	0	0	0	1	1	1	no
1	MMUGID_00001077	1700016L21Rik	0	-	-	0	0	0	0	1	1	1	no
17	MMUGID_00001078	Tulp4	0	-	-	1542.87	1747.34	0.17944	1	0.788212	0.779705	0.889427	no
11	MMUGID_00001079	AK171960	0	-	-	6.33667	0.213333	-2.59615	0	1	1	1	no
10	MMUGID_00001080	DQ702905	0	-	-	0	0	0	0	1	1	1	no
7	MMUGID_00001081	Knop1	0	-	-	4.44667	3.46	-0.28833	0	1	1	1	no
2	MMUGID_00001082	AK028782	0	-	-	1.36	0.923333	-0.295178	0	1	1	1	no
12	MMUGID_00001083	Mir1188	0	-	-	0	0	0	0	1	1	1	no
4	MMUGID_00001084	Gm12709	0	-	-	0.616667	39.0467	4.63059	0	1	1	1	no
Y	MMUGID_00001085	Gm21794	0	-	-	0	0	0	0	1	1	1	no
X	MMUGID_00001086	Gm26952	0	-	-	0	0	0	0	1	1	1	no
7	MMUGID_00001087	RP23-51O3.8	0	-	-	2.22667	0	-1.69004	0	1	1	1	no
2	MMUGID_00001088	Gm13560	0	-	-	0	0	0	0	1	1	1	no
7	MMUGID_00001089	Gm23917	0	-	-	0	0	0	0	1	1	1	no
7	MMUGID_00001090	Dhcr7	0	-	-	74.4633	51.1233	-0.533846	1	0.57043	0.581166	0.762165	no
6	MMUGID_00001091	DQ712777	0	-	-	0	0	0	0	1	1	1	no
8	MMUGID_00001092	Cdh16	0	-	-	0	0	0	0	1	1	1	no
6	MMUGID_00001093	DQ693027	0	-	-	0	0	0	0	1	1	1	no
12	MMUGID_00001094	Dcaf5	0	-	-	3834.93	2781.41	-0.463238	1	0.533467	0.521182	0.717672	no
7	MMUGID_00001095	Fam53b	0	-	-	181.033	285.02	0.651913	1	0.352647	0.355884	0.578755	no
4	MMUGID_00001096	Gm11902	0	-	-	0.01	0.166667	0.208037	0	1	1	1	no
16	MMUGID_00001097	Rtp1	0	-	-	0	0	0	0	1	1	1	no
6	MMUGID_00001098	Gm22425	0	-	-	0	0	0	0	1	1	1	no
7	MMUGID_00001099	AK149279	0	-	-	0.36	0	-0.443607	0	1	1	1	no
GL456350.1	MMUGID_00001100	DQ548390	0	-	-	0	0	0	0	1	1	1	no
13	MMUGID_00001101	Ccnb1	0	-	-	8342.77	6276.6	-0.410486	1	0.527473	0.542469	0.734349	no
2	MMUGID_00001102	Etohi1	0	-	-	3.74333	23.0333	2.34106	1	0.0789211	0.0783156	0.22828	no
1	MMUGID_00001103	AB346812	0	-	-	0.216667	0.16	-0.0688092	0	1	1	1	no
2	MMUGID_00001104	DQ543008	0	-	-	0	0	0	0	1	1	1	no
3	MMUGID_00001105	Amy2a3	0	-	-	0.0366667	0.153333	0.153857	0	1	1	1	no
10	MMUGID_00001106	Gm22117	0	-	-	0	0	0	0	1	1	1	no
5	MMUGID_00001107	DQ707569	0	-	-	0	0	0	0	1	1	1	no
14	MMUGID_00001108	Olfr750	0	-	-	0	0	0	0	1	1	1	no
15	MMUGID_00001109	Parp10	0	-	-	0	0.216667	0.282934	0	1	1	1	no
3	MMUGID_00001110	AK136882	0	-	-	0	0	0	0	1	1	1	no
2	MMUGID_00001111	Gm14094	0	-	-	0	0.713333	0.776806	0	1	1	1	no
X	MMUGID_00001112	Astx1a	0	-	-	0	0	0	0	1	1	1	no
2	MMUGID_00001113	Card9	0	-	-	0	0.966667	0.975752	0	1	1	1	no
Y	MMUGID_00001114	FJ541178	0	-	-	0	0	0	0	1	1	1	no
11	MMUGID_00001115	Asgr1	0	-	-	0.496667	0	-0.581753	0	1	1	1	no
6	MMUGID_00001116	Gm24391	0	-	-	0	0	0	0	1	1	1	no
7	MMUGID_00001117	Nlrp2	0	-	-	1376.39	1118.43	-0.299172	1	0.658342	0.669132	0.821759	no
16	MMUGID_00001118	Gm10247	0	-	-	0.863333	0.243333	-0.583673	0	1	1	1	no
X	MMUGID_00001119	Gm1140	0	-	-	0	3.33	2.11437	0	1	1	1	no
8	MMUGID_00001120	Gm7849	0	-	-	1.05333	0.246667	-0.719892	0	1	1	1	no
13	MMUGID_00001121	BC075635	0	-	-	0	0	0	0	1	1	1	no
7	MMUGID_00001122	Gm22203	0	-	-	0	0	0	0	1	1	1	no
18	MMUGID_00001123	Pmaip1	0	-	-	2.85333	6.77667	1.01304	0	1	1	1	no
14	MMUGID_00001124	AK086039	0	-	-	0.00333333	0.00333333	0	0	1	1	1	no
13	MMUGID_00001125	Ofcc1	0	-	-	1.35333	0	-1.23471	0	1	1	1	no
4	MMUGID_00001126	Gm23845	0	-	-	0	0	0	0	1	1	1	no
4	MMUGID_00001127	Gm12451	0	-	-	0	0	0	0	1	1	1	no
4	MMUGID_00001128	AB351889	0	-	-	0	0	0	0	1	1	1	no
15	MMUGID_00001129	Gm25550	0	-	-	0	0	0	0	1	1	1	no
6	MMUGID_00001130	4930412F09Rik	0	-	-	0	0	0	0	1	1	1	no
17	MMUGID_00001131	Gm16317	0	-	-	2.65	1.04333	-0.836972	0	1	1	1	no
10	MMUGID_00001132	Mir5615-1	0	-	-	0	0	0	0	1	1	1	no
4	MMUGID_00001133	Mup-ps19	0	-	-	0	0	0	0	1	1	1	no
9	MMUGID_00001134	Gm23048	0	-	-	0	0	0	0	1	1	1	no
4	MMUGID_00001135	DQ686635	0	-	-	0	0	0	0	1	1	1	no
13	MMUGID_00001136	Gm9998	0	-	-	0.896667	1.07333	0.128486	0	1	1	1	no
11	MMUGID_00001137	DQ565508	0	-	-	0	0	0	0	1	1	1	no
9	MMUGID_00001138	DQ698278	0	-	-	0	0	0	0	1	1	1	no
14	MMUGID_00001139	mmu-mir-6239	0	-	-	0	0	0	0	1	1	1	no
5	MMUGID_00001140	Mir1960	0	-	-	0	0	0	0	1	1	1	no
5	MMUGID_00001141	Gm15984	0	-	-	0	0	0	0	1	1	1	no
2	MMUGID_00001142	Mir3091	0	-	-	0	0.206667	0.271027	0	1	1	1	no
X	MMUGID_00001143	Gm9050	0	-	-	1.13667	1.43667	0.189547	0	1	1	1	no
3	MMUGID_00001144	Gm22027	0	-	-	0	0	0	0	1	1	1	no
X	MMUGID_00001145	Rpl10-ps4	0	-	-	0	0	0	0	1	1	1	no
10	MMUGID_00001146	AK021178	0	-	-	0	0	0	0	1	1	1	no
16	MMUGID_00001147	Gpr128	0	-	-	0	0.93	0.948601	0	1	1	1	no
1	MMUGID_00001148	Gm26080	0	-	-	0	0	0	0	1	1	1	no
X	MMUGID_00001149	Gm9097	0	-	-	0	0	0	0	1	1	1	no
2	MMUGID_00001150	Gm14152	0	-	-	2.44667	2.07667	-0.163834	0	1	1	1	no
1	MMUGID_00001151	Zfp451	0	-	-	2417.16	1434.71	-0.752143	1	0.297702	0.299379	0.523518	no
15	MMUGID_00001152	4921518J05Rik	0	-	-	0.153333	2.98667	1.78937	0	1	1	1	no
6	MMUGID_00001153	Vamp5	0	-	-	0.9	0.0166667	-0.902153	0	1	1	1	no
Y	MMUGID_00001154	LOC380994	0	-	-	0	0	0	0	1	1	1	no
8	MMUGID_00001155	Olfr370	0	-	-	0	0	0	0	1	1	1	no
8	MMUGID_00001156	DQ722429	0	-	-	0	0	0	0	1	1	1	no
12	MMUGID_00001157	Gm17421	0	-	-	0	0	0	0	1	1	1	no
6	MMUGID_00001158	Vmn1r25	0	-	-	0	0.216667	0.282934	0	1	1	1	no
9	MMUGID_00001159	DQ696865	0	-	-	0	0	0	0	1	1	1	no
5	MMUGID_00001160	DQ725256	0	-	-	0	0	0	0	1	1	1	no
2	MMUGID_00001161	Olfr1160	0	-	-	0	0	0	0	1	1	1	no
7	MMUGID_00001162	Gm26031	0	-	-	0	0	0	0	1	1	1	no
10	MMUGID_00001163	DQ689221	0	-	-	0	0	0	0	1	1	1	no
16	MMUGID_00001164	D430001F17Rik	0	-	-	0.07	1.53667	1.24532	0	1	1	1	no
X	MMUGID_00001165	C330013F16Rik	0	-	-	1.37333	33	3.84055	0	1	1	1	no
X	MMUGID_00001166	Astx4c	0	-	-	0	0	0	0	1	1	1	no
9	MMUGID_00001167	Olfr875	0	-	-	0.0766667	0.46	0.439397	0	1	1	1	no
2	MMUGID_00001168	DQ711023	0	-	-	0	0	0	0	1	1	1	no
14	MMUGID_00001169	Rpl36a-ps1	0	-	-	1.61333	0.593333	-0.713843	0	1	1	1	no
10	MMUGID_00001170	Gm24655	0	-	-	0	0	0	0	1	1	1	no
9	MMUGID_00001171	Deb1	0	-	-	65.0267	15.96	-1.96091	1	0.183816	0.185097	0.391044	no
9	MMUGID_00001172	Gm16130	0	-	-	0.02	0	-0.0285692	0	1	1	1	no
5	MMUGID_00001173	Amtn	0	-	-	0	0	0	0	1	1	1	no
3	MMUGID_00001174	Gm8325	0	-	-	0.66	5.74	2.02157	0	1	1	1	no
13	MMUGID_00001175	Mir7-1	0	-	-	0	0	0	0	1	1	1	no
6	MMUGID_00001176	Gm25738	0	-	-	0.05	0	-0.0703893	0	1	1	1	no
2	MMUGID_00001177	Efcab8	0	-	-	0	0	0	0	1	1	1	no
3	MMUGID_00001178	Sirpb1b	0	-	-	18.56	114.37	2.56029	1	0.046953	0.0446972	0.158335	no
18	MMUGID_00001179	Srfbp1	0	-	-	2053.79	646.38	-1.6663	1	0.037962	0.0382233	0.142908	no
3	MMUGID_00001180	Tdrkh	0	-	-	974.92	807.147	-0.272146	1	0.659341	0.668787	0.821584	no
9	MMUGID_00001181	AK077428	0	-	-	110.747	97.4167	-0.183257	1	0.79021	0.803623	0.901189	no
9	MMUGID_00001182	Bcl9l	0	-	-	2.16667	1.00667	-0.658164	0	1	1	1	no
1	MMUGID_00001183	Glrp1	0	-	-	0	0	0	0	1	1	1	no
X	MMUGID_00001184	Gm14753	0	-	-	0.0133333	0.0133333	0	0	1	1	1	no
11	MMUGID_00001185	Myo1g	0	-	-	0	0	0	0	1	1	1	no
2	MMUGID_00001186	Cox4i2	0	-	-	45.82	616.093	3.72029	1	0.041958	0.0408821	0.14882	no
11	MMUGID_00001187	Gm5431	0	-	-	0	0.04	0.0565835	0	1	1	1	no
13	MMUGID_00001188	Gm8765	0	-	-	3.04667	3.56333	0.173354	0	1	1	1	no
14	MMUGID_00001189	4930434J06Rik	0	-	-	0	0	0	0	1	1	1	no
2	MMUGID_00001190	DQ721911	0	-	-	0	0	0	0	1	1	1	no
7	MMUGID_00001191	Vmn2r73	0	-	-	0	0	0	0	1	1	1	no
2	MMUGID_00001192	DQ696806	0	-	-	0	0	0	0	1	1	1	no
17	MMUGID_00001193	Tap1	0	-	-	0	0.696667	0.762703	0	1	1	1	no
11	MMUGID_00001194	Uts2r	0	-	-	44.5833	372.66	3.03515	1	0.00799201	0.00279184	0.0242784	yes
14	MMUGID_00001195	Plau	0	-	-	12.1467	0.33	-3.3052	0	1	1	1	no
8	MMUGID_00001196	Tom1	0	-	-	1.01333	0.126667	-0.837525	0	1	1	1	no
5	MMUGID_00001197	Crybb1	0	-	-	0	0	0	0	1	1	1	no
2	MMUGID_00001198	DQ552594	0	-	-	0	0	0	0	1	1	1	no
14	MMUGID_00001199	Gm3182	0	-	-	0	0	0	0	1	1	1	no
X	MMUGID_00001200	Gm4996	0	-	-	0	0	0	0	1	1	1	no
2	MMUGID_00001201	Gm14214	0	-	-	0.26	0	-0.333424	0	1	1	1	no
X	MMUGID_00001202	Pabpc1l2b-ps	0	-	-	0	0	0	0	1	1	1	no
2	MMUGID_00001203	Gm13441	0	-	-	0	0	0	0	1	1	1	no
15	MMUGID_00001204	Foxred2	0	-	-	383.843	14.3233	-4.65047	1	0.000999001	0.000317089	0.00535557	yes
6	MMUGID_00001205	Gm25570	0	-	-	0	0	0	0	1	1	1	no
14	MMUGID_00001206	5430440P10Rik	0	-	-	7.27333	0.736667	-2.25215	1	0.278721	0.292218	0.516312	no
6	MMUGID_00001207	Hoxa11os	0	-	-	0	0	0	0	1	1	1	no
3	MMUGID_00001208	P2ry13	0	-	-	0	0	0	0	1	1	1	no
14	MMUGID_00001209	DQ547508	0	-	-	0	0	0	0	1	1	1	no
11	MMUGID_00001210	Ctdnep1	0	-	-	106.277	62.7867	-0.75001	1	0.348651	0.372227	0.594608	no
5	MMUGID_00001211	AB349811	0	-	-	0	0	0	0	1	1	1	no
17	MMUGID_00001212	Tulp4	0	-	-	30.5833	48.84	0.658141	1	0.516484	0.511756	0.709466	no
6	MMUGID_00001213	Mgam	0	-	-	154.24	164.917	0.0959585	1	0.953047	0.955116	0.978254	no
13	MMUGID_00001214	AK017409	0	-	-	0	0	0	0	1	1	1	no
5	MMUGID_00001215	Gm26346	0	-	-	0	0	0	0	1	1	1	no
Y	MMUGID_00001216	Gm21866	0	-	-	0	0	0	0	1	1	1	no
7	MMUGID_00001217	Gm8453	0	-	-	0	0	0	0	1	1	1	no
17	MMUGID_00001218	Atp6v1g2	0	-	-	18.11	4.17667	-1.88423	0	1	1	1	no
Y	MMUGID_00001219	Gm20843	0	-	-	0	0	0	0	1	1	1	no
7	MMUGID_00001220	Snord32a	0	-	-	0.0566667	0	-0.0795203	0	1	1	1	no
17	MMUGID_00001221	L3mbtl4	0	-	-	37.33	11.9767	-1.56255	1	0.196803	0.207127	0.418394	no
15	MMUGID_00001222	Pfdn5	0	-	-	203.377	702.917	1.78417	1	0.01998	0.0162522	0.0804669	no
7	MMUGID_00001223	Mrgpra4	0	-	-	0	0	0	0	1	1	1	no
X	MMUGID_00001224	Pir	0	-	-	14.6	0	-3.96347	1	0.0509491	0.0435921	0.155486	no
9	MMUGID_00001225	Gm7589	0	-	-	3.58667	3.16	-0.140863	0	1	1	1	no
11	MMUGID_00001226	Gm25507	0	-	-	0	0	0	0	1	1	1	no
6	MMUGID_00001227	Gm5883	0	-	-	0.176667	0.216667	0.0482283	0	1	1	1	no
2	MMUGID_00001228	Gm14033	0	-	-	0	0	0	0	1	1	1	no
4	MMUGID_00001229	Gm11804	0	-	-	0	0	0	0	1	1	1	no
7	MMUGID_00001230	Usp17la	0	-	-	0	26.8167	4.79788	0	1	1	1	no
X	MMUGID_00001231	AB345950	0	-	-	0	0	0	0	1	1	1	no
8	MMUGID_00001232	D330022K07Rik	0	-	-	1.98333	0	-1.57693	0	1	1	1	no
7	MMUGID_00001233	Hpn	0	-	-	0	34.8167	5.16256	0	1	1	1	no
4	MMUGID_00001234	Gm22994	0	-	-	0	0	0	0	1	1	1	no
11	MMUGID_00001235	Gm12138	0	-	-	33.7133	93.6367	1.44691	1	0.0999001	0.09244	0.254069	no
11	MMUGID_00001236	Hils1	0	-	-	0	0	0	0	1	1	1	no
4	MMUGID_00001237	Gm26716	0	-	-	0	0.02	0.0285692	0	1	1	1	no
3	MMUGID_00001238	Odf2l	0	-	-	198.39	117.793	-0.747139	1	0.355644	0.34673	0.569916	no
18	MMUGID_00001239	DQ687357	0	-	-	0	0	0	0	1	1	1	no
8	MMUGID_00001240	Fam70b	0	-	-	38.8467	6.19333	-2.46973	1	0.035964	0.0294221	0.120248	no
1	MMUGID_00001241	Elf3	0	-	-	23.0733	128.323	2.42547	1	0.035964	0.0236941	0.103864	no
12	MMUGID_00001242	AK020565	0	-	-	0	0	0	0	1	1	1	no
X	MMUGID_00001243	C330007P06Rik	0	-	-	186.16	127.647	-0.540858	1	0.463536	0.466709	0.676997	no
1	MMUGID_00001244	Dcaf8	0	-	-	6124.6	3072.18	-0.995118	1	0.161838	0.145846	0.33895	no
2	MMUGID_00001245	Gm13983	0	-	-	0.0233333	0.02	-0.004707	0	1	1	1	no
18	MMUGID_00001246	Pcdha2	0	-	-	0.0966667	0.856667	0.75959	0	1	1	1	no
MT	MMUGID_00001247	mt-Tq	0	-	-	16.5433	0.75	-3.3255	0	1	1	1	no
8	MMUGID_00001248	Gm15992	0	-	-	0	0	0	0	1	1	1	no
6	MMUGID_00001249	Gm20714	0	-	-	0	0	0	0	1	1	1	no
1	MMUGID_00001250	Dusp28	0	-	-	0	0	0	0	1	1	1	no
13	MMUGID_00001251	Ptpdc1	0	-	-	326.163	2297.52	2.81262	1	0.000999001	6.71898e-05	0.00180407	yes
11	MMUGID_00001252	Gm11527	0	-	-	0	0	0	0	1	1	1	no
X	MMUGID_00001253	Xlr3c	0	-	-	12.4767	37.4367	1.51202	1	0.274725	0.265714	0.486021	no
7	MMUGID_00001254	Gm8660	0	-	-	0.0166667	0	-0.0238467	0	1	1	1	no
11	MMUGID_00001255	Gm12088	0	-	-	0	1.88667	1.5294	0	1	1	1	no
4	MMUGID_00001256	Gm12594	0	-	-	0	0.173333	0.230613	0	1	1	1	no
15	MMUGID_00001257	Snora34	0	-	-	0	0	0	0	1	1	1	no
17	MMUGID_00001258	DQ696141	0	-	-	0	0	0	0	1	1	1	no
5	MMUGID_00001259	4930521C21Rik	0	-	-	2	0	-1.58496	0	1	1	1	no
18	MMUGID_00001260	Pcdhb8	0	-	-	0	0.37	0.454176	0	1	1	1	no
11	MMUGID_00001261	E230015J15Rik	0	-	-	0	0	0	0	1	1	1	no
4	MMUGID_00001262	DQ710664	0	-	-	0	0	0	0	1	1	1	no
3	MMUGID_00001263	Snord45b	0	-	-	0	0	0	0	1	1	1	no
11	MMUGID_00001264	Mir466n	0	-	-	0	0	0	0	1	1	1	no
6	MMUGID_00001265	Gpr162	0	-	-	0	0.16	0.214125	0	1	1	1	no
X	MMUGID_00001266	Gm15189	0	-	-	0.7	0	-0.765535	0	1	1	1	no
13	MMUGID_00001267	Ccdc127	0	-	-	162.18	114.61	-0.497198	1	0.539461	0.517586	0.714489	no
7	MMUGID_00001268	AK041647	0	-	-	0	0	0	0	1	1	1	no
7	MMUGID_00001269	Gm16307	0	-	-	0	0.0266667	0.0379679	0	1	1	1	no
6	MMUGID_00001270	AK039284	0	-	-	2.34667	0	-1.74272	0	1	1	1	no
14	MMUGID_00001271	4930449E01Rik	0	-	-	0	0	0	0	1	1	1	no
1	MMUGID_00001272	Lyg2	0	-	-	0	0	0	0	1	1	1	no
2	MMUGID_00001273	Arhgap21	0	-	-	6605.16	6870.53	0.056818	1	0.942058	0.940661	0.971067	no
5	MMUGID_00001274	Gm15497	0	-	-	0.0533333	0.00666667	-0.065376	0	1	1	1	no
9	MMUGID_00001275	DQ542774	0	-	-	0	0	0	0	1	1	1	no
19	MMUGID_00001276	Plekhs1	0	-	-	0	113.273	6.83634	0	1	1	1	no
9	MMUGID_00001277	Trim43c	0	-	-	1.74333	0.246667	-1.13785	0	1	1	1	no
6	MMUGID_00001278	Klrb1c	0	-	-	6.06667	0	-2.82103	0	1	1	1	no
1	MMUGID_00001279	Gm15455	0	-	-	0.06	0.423333	0.425209	0	1	1	1	no
Y	MMUGID_00001280	DQ874391	0	-	-	0	0	0	0	1	1	1	no
5	MMUGID_00001281	Mir879	0	-	-	0	0	0	0	1	1	1	no
4	MMUGID_00001282	Rragc	0	-	-	5572.54	9273.03	0.734602	1	0.264735	0.279072	0.501547	no
19	MMUGID_00001283	Ins1	0	-	-	0.0133333	0	-0.0191088	0	1	1	1	no
11	MMUGID_00001284	P4hb	0	-	-	1663.44	320.43	-2.37246	1	0.011988	0.00615163	0.041966	yes
5	MMUGID_00001285	Pde6b	0	-	-	488.53	56.6633	-3.08567	1	0.028971	0.0213517	0.0967914	no
1	MMUGID_00001286	Slamf1	0	-	-	319.513	172.8	-0.882956	1	0.236763	0.247946	0.465514	no
2	MMUGID_00001287	Bub1	0	-	-	1162.2	1576.07	0.439148	1	0.622378	0.625656	0.793924	no
9	MMUGID_00001288	DQ694349	0	-	-	0	0	0	0	1	1	1	no
3	MMUGID_00001289	AK076796	0	-	-	0	0	0	0	1	1	1	no
19	MMUGID_00001290	Gm15962	0	-	-	35.42	15.0333	-1.18366	1	0.255744	0.238781	0.454925	no
2	MMUGID_00001291	Gm13694	0	-	-	0.0166667	0.586667	0.642152	0	1	1	1	no
18	MMUGID_00001292	Gm22200	0	-	-	0	0	0	0	1	1	1	no
1	MMUGID_00001293	Hes6	0	-	-	59.2833	1.11	-4.83644	1	0.000999001	0.000522653	0.00766354	yes
10	MMUGID_00001294	4930547N16Rik	0	-	-	52.71	67.36	0.347962	1	0.653347	0.668452	0.821584	no
8	MMUGID_00001295	Gm9939	0	-	-	11.2167	2.76333	-1.69877	0	1	1	1	no
2	MMUGID_00001296	DQ544841	0	-	-	0	0	0	0	1	1	1	no
6	MMUGID_00001297	Arhgdib	0	-	-	0	2.86667	1.95109	0	1	1	1	no
12	MMUGID_00001298	AK047676	0	-	-	0.256667	0	-0.329602	0	1	1	1	no
5	MMUGID_00001299	Polr1d	0	-	-	240.01	389.447	0.696032	1	0.310689	0.311938	0.53577	no
18	MMUGID_00001300	DQ549323	0	-	-	0	0	0	0	1	1	1	no
7	MMUGID_00001301	Dmrtc2	0	-	-	0	0	0	0	1	1	1	no
15	MMUGID_00001302	Gm25752	0	-	-	0	0	0	0	1	1	1	no
Y	MMUGID_00001303	LOC100039614	0	-	-	0	0	0	0	1	1	1	no
X	MMUGID_00001304	Mir684-1	0	-	-	0	0	0	0	1	1	1	no
3	MMUGID_00001305	Tuft1	0	-	-	80.8367	17.8067	-2.1215	1	0.144855	0.145656	0.338724	no
17	MMUGID_00001306	DQ703645	0	-	-	0	0	0	0	1	1	1	no
7	MMUGID_00001307	Acsm5	0	-	-	2.82667	14.3633	2.00533	0	1	1	1	no
2	MMUGID_00001308	DQ722524	0	-	-	0	0	0	0	1	1	1	no
17	MMUGID_00001309	Gm26734	0	-	-	0	0	0	0	1	1	1	no
8	MMUGID_00001310	Rpl18a	0	-	-	112.14	224.517	0.995125	1	0.292707	0.298412	0.523177	no
1	MMUGID_00001311	AK157632	0	-	-	3.83333	31.1133	2.73208	1	0.040959	0.04326	0.154736	no
10	MMUGID_00001312	AB336885	0	-	-	0	0	0	0	1	1	1	no
11	MMUGID_00001313	Gm11614	0	-	-	0.276667	0	-0.352382	0	1	1	1	no
6	MMUGID_00001314	Igkv12-38	0	-	-	0	0	0	0	1	1	1	no
7	MMUGID_00001315	Psg23	0	-	-	0.253333	1.04667	0.707506	0	1	1	1	no
14	MMUGID_00001316	Vcl	0	-	-	445.983	151.61	-1.55037	1	0.0709291	0.070177	0.213262	no
9	MMUGID_00001317	Spc24	0	-	-	28.67	7.70333	-1.76936	0	1	1	1	no
2	MMUGID_00001318	Zfp335	0	-	-	100.057	28.11	-1.79558	1	0.0519481	0.0496952	0.169647	no
2	MMUGID_00001319	Gm25022	0	-	-	0	0	0	0	1	1	1	no
5	MMUGID_00001320	Mthfr-ps1	0	-	-	0	0	0	0	1	1	1	no
7	MMUGID_00001321	Gm15115	0	-	-	0	0	0	0	1	1	1	no
12	MMUGID_00001322	AK035761	0	-	-	0	0	0	0	1	1	1	no
18	MMUGID_00001323	AK008384	0	-	-	34.13	37.5167	0.132779	1	0.879121	0.878833	0.939892	no
2	MMUGID_00001324	Gid8	0	-	-	397.687	345.677	-0.201665	1	0.802198	0.797626	0.897552	no
10	MMUGID_00001325	Syne1	0	-	-	72.5167	56.2933	-0.359704	1	0.711289	0.735348	0.864098	no
5	MMUGID_00001326	Ncor2	0	-	-	196.63	185.473	-0.0838326	1	0.878122	0.889224	0.945106	no
2	MMUGID_00001327	Gm23201	0	-	-	0	0	0	0	1	1	1	no
17	MMUGID_00001328	Mapk14	0	-	-	750.48	212.7	-1.81415	1	0.022977	0.0264808	0.112256	no
11	MMUGID_00001329	Rps6kb1	0	-	-	789.593	1162.09	0.556955	1	0.528472	0.548308	0.738798	no
2	MMUGID_00001330	DQ558711	0	-	-	0	0	0	0	1	1	1	no
17	MMUGID_00001331	Kctd5	0	-	-	251.117	36.6233	-2.74439	1	0.00699301	0.0044828	0.0340574	yes
14	MMUGID_00001332	A930018M24Rik	0	-	-	0	0	0	0	1	1	1	no
4	MMUGID_00001333	Gm13034	0	-	-	20.2133	27.5133	0.426665	1	0.616384	0.632125	0.798561	no
5	MMUGID_00001334	Mir701	0	-	-	0	0	0	0	1	1	1	no
16	MMUGID_00001335	Gm15799	0	-	-	0.383333	0.0266667	-0.430181	0	1	1	1	no
1	MMUGID_00001336	Mpz	0	-	-	0	0	0	0	1	1	1	no
17	MMUGID_00001337	Gm8878	0	-	-	1.16333	5.30333	1.54286	0	1	1	1	no
8	MMUGID_00001338	Gm26804	0	-	-	0	4.05	2.33628	0	1	1	1	no
18	MMUGID_00001339	DQ543820	0	-	-	0	0	0	0	1	1	1	no
7	MMUGID_00001340	Vmn2r-ps75	0	-	-	0	0	0	0	1	1	1	no
3	MMUGID_00001341	Vmn2r-ps4	0	-	-	0	0	0	0	1	1	1	no
15	MMUGID_00001342	Pphln1	0	-	-	2645.82	2437.85	-0.118057	1	0.87013	0.864734	0.933286	no
4	MMUGID_00001343	Nbl1	0	-	-	0	0	0	0	1	1	1	no
2	MMUGID_00001344	U6	0	-	-	0	0	0	0	1	1	1	no
6	MMUGID_00001345	Gm13854	0	-	-	0	0	0	0	1	1	1	no
15	MMUGID_00001346	DQ547822	0	-	-	0	0	0	0	1	1	1	no
8	MMUGID_00001347	Asb5	0	-	-	0	0	0	0	1	1	1	no
10	MMUGID_00001348	AB351889	0	-	-	0	0	0	0	1	1	1	no
11	MMUGID_00001349	Socs3	0	-	-	21.62	36.86	0.743075	1	0.89011	0.901281	0.951204	no
11	MMUGID_00001350	Spag7	0	-	-	802.903	322.31	-1.3141	1	0.0739261	0.0713599	0.215309	no
19	MMUGID_00001351	Pnlip	0	-	-	0	0	0	0	1	1	1	no
16	MMUGID_00001352	Gm1758	0	-	-	0	0	0	0	1	1	1	no
4	MMUGID_00001353	Cyp4x1	0	-	-	0.0933333	1.16333	0.984523	0	1	1	1	no
4	MMUGID_00001354	Mir207	0	-	-	0	0	0	0	1	1	1	no
6	MMUGID_00001355	Gm25311	0	-	-	0	0	0	0	1	1	1	no
13	MMUGID_00001356	Serpinb1a	0	-	-	0.556667	1.10333	0.434217	0	1	1	1	no
13	MMUGID_00001357	Gm15440	0	-	-	3.81667	0	-2.26804	0	1	1	1	no
2	MMUGID_00001358	DQ704038	0	-	-	0	0	0	0	1	1	1	no
7	MMUGID_00001359	Cdipt	0	-	-	139.297	59.0267	-1.22481	1	0.264735	0.2836	0.506642	no
19	MMUGID_00001360	Gm26026	0	-	-	0	0	0	0	1	1	1	no
14	MMUGID_00001361	Gm15221	0	-	-	0	0	0	0	1	1	1	no
7	MMUGID_00001362	Olfr292	0	-	-	0.0166667	0	-0.0238467	0	1	1	1	no
16	MMUGID_00001363	mmu-mir-6367	0	-	-	0	0	0	0	1	1	1	no
2	MMUGID_00001364	Th1l	0	-	-	13.53	2.18333	-2.19042	1	0.105894	0.112945	0.288288	no
6	MMUGID_00001365	Trbj1-3	0	-	-	0	0	0	0	1	1	1	no
15	MMUGID_00001366	Slc25a32	0	-	-	745.89	219.157	-1.76237	1	0.010989	0.0148621	0.076093	no
2	MMUGID_00001367	DQ718862	0	-	-	0	0	0	0	1	1	1	no
2	MMUGID_00001368	Tmem74b	0	-	-	0	0	0	0	1	1	1	no
8	MMUGID_00001369	Gm16091	0	-	-	0	114.493	6.85167	0	1	1	1	no
2	MMUGID_00001370	Pip5kl1	0	-	-	0	144.673	7.18659	0	1	1	1	no
6	MMUGID_00001371	Gm24387	0	-	-	0	0.01	0.0143553	0	1	1	1	no
16	MMUGID_00001372	Gm22558	0	-	-	0	0	0	0	1	1	1	no
11	MMUGID_00001373	Gm11694	0	-	-	0.233333	0.126667	-0.130502	0	1	1	1	no
11	MMUGID_00001374	Gm11948	0	-	-	0	0	0	0	1	1	1	no
9	MMUGID_00001375	Ttc36	0	-	-	0	0	0	0	1	1	1	no
12	MMUGID_00001376	Gm11027	0	-	-	0	0	0	0	1	1	1	no
2	MMUGID_00001377	Ankef1	0	-	-	0.346667	1.67	0.987447	0	1	1	1	no
X	MMUGID_00001378	Mir467a-3	0	-	-	0	0	0	0	1	1	1	no
GL456221.1	MMUGID_00001379	Csprs	0	-	-	0.41	1.94333	1.06176	0	1	1	1	no
1	MMUGID_00001380	Gm22671	0	-	-	0	0	0	0	1	1	1	no
9	MMUGID_00001381	Omt2b	0	-	-	3576.91	16600.9	2.21416	1	0.002997	0.00261203	0.0233116	yes
16	MMUGID_00001382	Ripply3	0	-	-	17.1733	81.97	2.19077	0	1	1	1	no
4	MMUGID_00001383	Gm16731	0	-	-	0.373333	3.33667	1.6589	0	1	1	1	no
3	MMUGID_00001384	AK030561	0	-	-	1.17333	11.1	2.47703	0	1	1	1	no
15	MMUGID_00001385	Atxn10	0	-	-	124.253	479.053	1.93835	1	0.38961	0.427872	0.644526	no
6	MMUGID_00001386	Pianp	0	-	-	0	0	0	0	1	1	1	no
Y	MMUGID_00001387	Gm21111	0	-	-	0	0	0	0	1	1	1	no
12	MMUGID_00001388	DQ552655	0	-	-	0	0	0	0	1	1	1	no
2	MMUGID_00001389	Gm14269	0	-	-	7.19	32.3333	2.02503	1	0.0959041	0.0896541	0.249026	no
7	MMUGID_00001390	AK053178	0	-	-	0	0	0	0	1	1	1	no
11	MMUGID_00001391	Ptges3l	0	-	-	107.337	31.0633	-1.75653	1	0.123876	0.12523	0.307291	no
1	MMUGID_00001392	Mfsd4	0	-	-	142.797	139.107	-0.0375046	1	0.879121	0.89229	0.946443	no
2	MMUGID_00001393	Gm13745	0	-	-	0	0	0	0	1	1	1	no
15	MMUGID_00001394	Gm10240	0	-	-	1.33667	1.21667	-0.0760601	0	1	1	1	no
9	MMUGID_00001395	Gm6257	0	-	-	8.78333	7.33667	-0.230855	1	0.923077	0.919756	0.960736	no
5	MMUGID_00001396	Coro1c	0	-	-	1379.68	584.73	-1.23707	1	0.120879	0.128475	0.312094	no
11	MMUGID_00001397	1500016L03Rik	0	-	-	0	0	0	0	1	1	1	no
GL456354.1	MMUGID_00001398	GM3286	0	-	-	0.0933333	0	-0.128733	0	1	1	1	no
X	MMUGID_00001399	Gm14951	0	-	-	0	0	0	0	1	1	1	no
3	MMUGID_00001400	Gm26594	0	-	-	0	0	0	0	1	1	1	no
16	MMUGID_00001401	Gm15738	0	-	-	2.29	17.7467	2.51047	0	1	1	1	no
7	MMUGID_00001402	Olfr667	0	-	-	17.9067	2.33333	-2.50386	1	0.0589411	0.0657847	0.20396	no
9	MMUGID_00001403	1700104A03Rik	0	-	-	0	0	0	0	1	1	1	no
9	MMUGID_00001404	DQ711172	0	-	-	0	0	0	0	1	1	1	no
19	MMUGID_00001405	Nhlrc2	0	-	-	440.713	510.857	0.212629	1	0.754246	0.765678	0.880539	no
Y	MMUGID_00001406	Gm21815	0	-	-	0	0	0	0	1	1	1	no
6	MMUGID_00001407	Cct7	0	-	-	322.87	152.25	-1.07953	1	0.185814	0.18132	0.386509	no
2	MMUGID_00001408	Gm24243	0	-	-	0	0	0	0	1	1	1	no
5	MMUGID_00001409	DQ718408	0	-	-	0	0	0	0	1	1	1	no
13	MMUGID_00001410	Vmn1r205	0	-	-	0	0	0	0	1	1	1	no
19	MMUGID_00001411	Gfra1	0	-	-	1181.61	363.613	-1.69753	1	0.110889	0.1151	0.291484	no
3	MMUGID_00001412	Pik3ca	0	-	-	1190.54	449.847	-1.40211	1	0.0739261	0.0631521	0.198293	no
10	MMUGID_00001413	AB351440	0	-	-	0	0	0	0	1	1	1	no
6	MMUGID_00001414	Chchd4	0	-	-	0.65	1.69333	0.706927	0	1	1	1	no
13	MMUGID_00001415	4930455J16Rik	0	-	-	0	0	0	0	1	1	1	no
11	MMUGID_00001416	Sost	0	-	-	29.5233	42.0733	0.496882	1	0.894106	0.885365	0.943319	no
2	MMUGID_00001417	DQ727184	0	-	-	0	0	0	0	1	1	1	no
11	MMUGID_00001418	Gm15892	0	-	-	0	82.9367	6.39123	0	1	1	1	no
2	MMUGID_00001419	Olfr1212	0	-	-	0	0	0	0	1	1	1	no
3	MMUGID_00001420	AK190465	0	-	-	0	1.30667	1.20581	0	1	1	1	no
4	MMUGID_00001421	Gm25732	0	-	-	0	1.16333	1.11326	0	1	1	1	no
2	MMUGID_00001422	Gm13478	0	-	-	0	0	0	0	1	1	1	no
13	MMUGID_00001423	Ly86	0	-	-	0	1.00333	1.0024	0	1	1	1	no
8	MMUGID_00001424	Gm22	0	-	-	0	20.83	4.44824	0	1	1	1	no
13	MMUGID_00001425	Gm7664	0	-	-	3.51667	1.65667	-0.765641	0	1	1	1	no
9	MMUGID_00001426	Robo3	0	-	-	52.39	0.653333	-5.01312	1	0.000999001	0.00144708	0.0156687	yes
1	MMUGID_00001427	Timm17a	0	-	-	1676.92	763.617	-1.13387	1	0.111888	0.11732	0.294789	no
6	MMUGID_00001428	BC048671	0	-	-	0	0	0	0	1	1	1	no
11	MMUGID_00001429	Gm11980	0	-	-	0	0	0	0	1	1	1	no
8	MMUGID_00001430	AK019563	0	-	-	0	0	0	0	1	1	1	no
11	MMUGID_00001431	Zfp454	0	-	-	7.77667	0	-3.13367	0	1	1	1	no
6	MMUGID_00001432	Gm10444	0	-	-	0	0	0	0	1	1	1	no
X	MMUGID_00001433	Gm22103	0	-	-	0	0	0	0	1	1	1	no
2	MMUGID_00001434	Ssfa2	0	-	-	380.033	746.123	0.971429	1	0.207792	0.196212	0.405815	no
7	MMUGID_00001435	Grin2d	0	-	-	8.54667	24.82	1.43542	0	1	1	1	no
1	MMUGID_00001436	Adamts4	0	-	-	195.077	194.437	-0.0047167	1	0.909091	0.91894	0.960343	no
11	MMUGID_00001437	Dlx4	0	-	-	5.61667	17.5633	1.48828	0	1	1	1	no
4	MMUGID_00001438	Acap3	0	-	-	67.73	27.8567	-1.25204	1	0.288711	0.298108	0.522969	no
3	MMUGID_00001439	Gipc2	0	-	-	395.917	549.62	0.472221	1	0.527473	0.527751	0.722416	no
12	MMUGID_00001440	Gm9006	0	-	-	0.03	0.0333333	0.00466138	0	1	1	1	no
7	MMUGID_00001441	Gm21269	0	-	-	0	0	0	0	1	1	1	no
2	MMUGID_00001442	Gm14064	0	-	-	0	0	0	0	1	1	1	no
1	MMUGID_00001443	Gm8084	0	-	-	0	0	0	0	1	1	1	no
7	MMUGID_00001444	Vmn1r101	0	-	-	0	0.0266667	0.0379679	0	1	1	1	no
X	MMUGID_00001445	Gm6798	0	-	-	1.91	0.696667	-0.778316	0	1	1	1	no
3	MMUGID_00001446	Oaz2-ps	0	-	-	1.13333	3.67667	1.13237	0	1	1	1	no
GL456210.1	MMUGID_00001447	AC125149.3	0	-	-	0.0566667	1.5	1.24241	0	1	1	1	no
X	MMUGID_00001448	Tmem164	0	-	-	1150.11	413.81	-1.47251	1	0.0519481	0.0481123	0.166002	no
10	MMUGID_00001449	Csl	0	-	-	18.7533	124.667	2.66943	1	0.00699301	0.0040388	0.0316999	yes
13	MMUGID_00001450	Zfp953	0	-	-	13.5767	14.3833	0.0777073	1	0.992008	0.992037	0.996523	no
6	MMUGID_00001451	Cav2	0	-	-	23.66	0	-4.6241	1	0.013986	0.00988987	0.0571673	no
1	MMUGID_00001452	Kdm5b	0	-	-	35.6233	293.883	3.00931	1	0.004995	0.00158079	0.0166367	yes
Y	MMUGID_00001453	Gm20888	0	-	-	0	0	0	0	1	1	1	no
8	MMUGID_00001454	Trhr2	0	-	-	0	0	0	0	1	1	1	no
5	MMUGID_00001455	DQ687099	0	-	-	0	0	0	0	1	1	1	no
13	MMUGID_00001456	Gm10260	0	-	-	0.683333	0.253333	-0.425551	0	1	1	1	no
9	MMUGID_00001457	Gm26611	0	-	-	0	4.93667	2.56965	0	1	1	1	no
12	MMUGID_00001458	Snx6	0	-	-	880.963	547.55	-0.685096	1	0.348651	0.348961	0.571713	no
3	MMUGID_00001459	Gm22468	0	-	-	0	0	0	0	1	1	1	no
13	MMUGID_00001460	Gm22199	0	-	-	0	0	0	0	1	1	1	no
6	MMUGID_00001461	Igkv4-80	0	-	-	0	0	0	0	1	1	1	no
7	MMUGID_00001462	Gm9358	0	-	-	0.05	0.333333	0.344648	0	1	1	1	no
2	MMUGID_00001463	AK052157	0	-	-	0	0	0	0	1	1	1	no
X	MMUGID_00001464	Gm14881	0	-	-	0	0	0	0	1	1	1	no
3	MMUGID_00001465	Lce3d	0	-	-	0	0	0	0	1	1	1	no
5	MMUGID_00001466	Gm13827	0	-	-	0.313333	0	-0.393233	0	1	1	1	no
2	MMUGID_00001467	Olfr1104	0	-	-	22.6867	8.61333	-1.30097	0	1	1	1	no
X	MMUGID_00001468	Gm6620	0	-	-	0	0	0	0	1	1	1	no
16	MMUGID_00001469	Gm6142	0	-	-	14.34	27.1033	0.873443	1	0.40959	0.401406	0.620885	no
1	MMUGID_00001470	Gm5101	0	-	-	0	0.0133333	0.0191088	0	1	1	1	no
7	MMUGID_00001471	Gm25712	0	-	-	0	0	0	0	1	1	1	no
2	MMUGID_00001472	Lpcat4	0	-	-	327.523	987.373	1.58906	1	0.0549451	0.0468965	0.163264	no
6	MMUGID_00001473	Gm8213	0	-	-	0.303333	0.803333	0.46846	0	1	1	1	no
16	MMUGID_00001474	Olfr190	0	-	-	0	0	0	0	1	1	1	no
8	MMUGID_00001475	Cldn24	0	-	-	0	0	0	0	1	1	1	no
4	MMUGID_00001476	Cd164l2	0	-	-	669.547	1173.37	0.808473	1	0.300699	0.288799	0.51223	no
6	MMUGID_00001477	Actg2	0	-	-	26.1633	480.2	4.1469	1	0.000999001	7.14072e-05	0.00188906	yes
2	MMUGID_00001478	Ggt7	0	-	-	0	0	0	0	1	1	1	no
8	MMUGID_00001479	Gm15311	0	-	-	0	0	0	0	1	1	1	no
X	MMUGID_00001480	Rps6ka3	0	-	-	280.013	819.607	1.54605	1	0.0589411	0.0572062	0.186039	no
7	MMUGID_00001481	Gm23254	0	-	-	0	0	0	0	1	1	1	no
12	MMUGID_00001482	Rsad2	0	-	-	0	0	0	0	1	1	1	no
3	MMUGID_00001483	AK053689	0	-	-	0	0	0	0	1	1	1	no
8	MMUGID_00001484	Ces1e	0	-	-	0	0	0	0	1	1	1	no
2	MMUGID_00001485	Sp5	0	-	-	0	1.35	1.23266	0	1	1	1	no
19	MMUGID_00001486	Nxf1	0	-	-	3426.01	748.023	-2.19387	1	0.000999001	0.00218595	0.0208412	yes
17	MMUGID_00001487	AB353040	0	-	-	0	0	0	0	1	1	1	no
19	MMUGID_00001488	2010012O05Rik	0	-	-	5.40333	42.23	2.75514	1	0.027972	0.0330164	0.129611	no
2	MMUGID_00001489	Gm14058	0	-	-	2.70333	0.453333	-1.34946	0	1	1	1	no
3	MMUGID_00001490	AI504432	0	-	-	0	0	0	0	1	1	1	no
17	MMUGID_00001491	Arrdc5	0	-	-	2.68333	0	-1.88101	0	1	1	1	no
5	MMUGID_00001492	Gm19031	0	-	-	0	0	0	0	1	1	1	no
11	MMUGID_00001493	Gm24887	0	-	-	0	0	0	0	1	1	1	no
2	MMUGID_00001494	A430092G05Rik	0	-	-	0.25	0.263333	0.0153073	0	1	1	1	no
15	MMUGID_00001495	Myg1	0	-	-	2.51333	6.54667	1.103	0	1	1	1	no
10	MMUGID_00001496	DQ725849	0	-	-	0	0	0	0	1	1	1	no
3	MMUGID_00001497	AB352058	0	-	-	0	0	0	0	1	1	1	no
2	MMUGID_00001498	Gm11686	0	-	-	0	0	0	0	1	1	1	no
Y	MMUGID_00001499	Gm20937	0	-	-	0	0	0	0	1	1	1	no
15	MMUGID_00001500	DQ551003	0	-	-	0	0	0	0	1	1	1	no
17	MMUGID_00001501	Brd2	0	-	-	1971.02	628.583	-1.6472	1	0.020979	0.0210577	0.095978	no
17	MMUGID_00001502	Gm26963	0	-	-	0	0	0	0	1	1	1	no
7	MMUGID_00001503	Gm24027	0	-	-	0	0	0	0	1	1	1	no
3	MMUGID_00001504	Trpc3	0	-	-	1.47333	9.84667	2.13272	0	1	1	1	no
3	MMUGID_00001505	Gm9387	0	-	-	1.82667	0.04	-1.44252	0	1	1	1	no
6	MMUGID_00001506	Gm16055	0	-	-	3.06	0	-2.02148	0	1	1	1	no
10	MMUGID_00001507	Gm16074	0	-	-	10.7267	5.60333	-0.828527	1	0.557443	0.552429	0.741826	no
Y	MMUGID_00001508	FJ541095	0	-	-	0	0	0	0	1	1	1	no
15	MMUGID_00001509	Ywhaz	0	-	-	14719.8	13319.9	-0.144157	1	0.845155	0.845529	0.921662	no
13	MMUGID_00001510	Gm15286	0	-	-	217.373	724.29	1.73176	1	0.121878	0.121342	0.301044	no
14	MMUGID_00001511	Gm22499	0	-	-	0	0	0	0	1	1	1	no
6	MMUGID_00001512	Igkv1-122	0	-	-	0	0	0	0	1	1	1	no
17	MMUGID_00001513	DQ724863	0	-	-	0	0	0	0	1	1	1	no
10	MMUGID_00001514	Gm10825	0	-	-	160.293	55.6067	-1.51064	1	0.0809191	0.0727613	0.217984	no
2	MMUGID_00001515	Taf4a	0	-	-	2526.98	1433.52	-0.817418	1	0.237762	0.261835	0.481378	no
15	MMUGID_00001516	Muc19	0	-	-	75.6233	327.12	2.09837	1	0.020979	0.0179475	0.0860794	no
11	MMUGID_00001517	Mir6920	0	-	-	0	0	0	0	1	1	1	no
16	MMUGID_00001518	5330426P16Rik	0	-	-	9.69667	0.213333	-3.14011	1	0.114885	0.124616	0.306384	no
4	MMUGID_00001519	Trim14	0	-	-	0.02	12.33	3.70804	0	1	1	1	no
7	MMUGID_00001520	Bax	0	-	-	13.9933	27.16	0.909326	0	1	1	1	no
3	MMUGID_00001521	P2ry12	0	-	-	0	0	0	0	1	1	1	no
9	MMUGID_00001522	Gm5122	0	-	-	2.51	10.9867	1.77189	0	1	1	1	no
13	MMUGID_00001523	AK139698	0	-	-	0.256667	39.1233	4.99677	0	1	1	1	no
1	MMUGID_00001524	AB351889	0	-	-	0	0	0	0	1	1	1	no
4	MMUGID_00001525	Gm12731	0	-	-	0	0	0	0	1	1	1	no
12	MMUGID_00001526	DQ561508	0	-	-	0	0	0	0	1	1	1	no
11	MMUGID_00001527	Olfr51	0	-	-	0	0	0	0	1	1	1	no
8	MMUGID_00001528	Tox3	0	-	-	218.89	827.15	1.91311	1	0.003996	0.00624152	0.0423182	yes
18	MMUGID_00001529	Pcdhgb5	0	-	-	0	0	0	0	1	1	1	no
2	MMUGID_00001530	AL593857.1	0	-	-	0	0	0	0	1	1	1	no
4	MMUGID_00001531	AK160359	0	-	-	0.0133333	0	-0.0191088	0	1	1	1	no
10	MMUGID_00001532	DQ551105	0	-	-	0	0	0	0	1	1	1	no
2	MMUGID_00001533	Gm14405	0	-	-	0.0366667	0.0333333	-0.00464636	0	1	1	1	no
4	MMUGID_00001534	Gm22497	0	-	-	0	0	0	0	1	1	1	no
5	MMUGID_00001535	Mterf	0	-	-	28.28	9.26667	-1.51195	1	0.161838	0.163904	0.363633	no
17	MMUGID_00001536	Cenpq	0	-	-	1120.64	748.637	-0.581342	1	0.463536	0.485788	0.691468	no
2	MMUGID_00001537	2810430I11Rik	0	-	-	0	0.0366667	0.0519521	0	1	1	1	no
9	MMUGID_00001538	Sema3b	0	-	-	2.48667	0	-1.80185	0	1	1	1	no
17	MMUGID_00001539	D630014O11Rik	0	-	-	0	0	0	0	1	1	1	no
8	MMUGID_00001540	DQ720699	0	-	-	0	0	0	0	1	1	1	no
8	MMUGID_00001541	DQ721019	0	-	-	0	0	0	0	1	1	1	no
Y	MMUGID_00001542	LOC100039614	0	-	-	0	0	0	0	1	1	1	no
10	MMUGID_00001543	Raet1d	0	-	-	55.19	210.19	1.91016	1	0.0889111	0.0945329	0.257735	no
19	MMUGID_00001544	Gm22684	0	-	-	0	0	0	0	1	1	1	no
2	MMUGID_00001545	Gm13885	0	-	-	0	0	0	0	1	1	1	no
6	MMUGID_00001546	Klra6	0	-	-	0	0	0	0	1	1	1	no
2	MMUGID_00001547	St6galnac6	0	-	-	14.9933	0	-3.9994	0	1	1	1	no
18	MMUGID_00001548	Matr3	0	-	-	2565.97	1056.68	-1.27917	1	0.0629371	0.0678613	0.208241	no
4	MMUGID_00001549	Hemgn	0	-	-	3.85333	22.0133	2.24542	0	1	1	1	no
6	MMUGID_00001550	Tas2r140	0	-	-	0	0	0	0	1	1	1	no
10	MMUGID_00001551	Ano4	0	-	-	6.62667	155.573	4.35964	0	1	1	1	no
13	MMUGID_00001552	Vmn1r218	0	-	-	0	0	0	0	1	1	1	no
16	MMUGID_00001553	4632428C04Rik	0	-	-	0	0	0	0	1	1	1	no
14	MMUGID_00001554	DQ708018	0	-	-	0	0	0	0	1	1	1	no
2	MMUGID_00001555	AY672066	0	-	-	0	0.1	0.137504	0	1	1	1	no
2	MMUGID_00001556	Chrna1	0	-	-	2.49667	1.06333	-0.761003	0	1	1	1	no
3	MMUGID_00001557	Pifo	0	-	-	0	0.71	0.773996	0	1	1	1	no
6	MMUGID_00001558	AK050809	0	-	-	0	0	0	0	1	1	1	no
13	MMUGID_00001559	Gprin1	0	-	-	27.55	1.62	-3.44585	0	1	1	1	no
7	MMUGID_00001560	Gm4613	0	-	-	1.66667	1.40667	-0.148001	0	1	1	1	no
11	MMUGID_00001561	Olfr411	0	-	-	0	0	0	0	1	1	1	no
X	MMUGID_00001562	Gm15175	0	-	-	0	0	0	0	1	1	1	no
2	MMUGID_00001563	Zfp133-ps	0	-	-	0.596667	24.2	3.98029	0	1	1	1	no
9	MMUGID_00001564	DQ550446	0	-	-	0	0	0	0	1	1	1	no
7	MMUGID_00001565	DQ716102	0	-	-	0	0	0	0	1	1	1	no
5	MMUGID_00001566	Stag3	0	-	-	121.18	27.5667	-2.0966	1	0.0689311	0.0676562	0.207763	no
7	MMUGID_00001567	AK031165	0	-	-	26.26	7.55667	-1.67166	1	0.176823	0.17319	0.375679	no
12	MMUGID_00001568	Pgf	0	-	-	0	0.18	0.238787	0	1	1	1	no
17	MMUGID_00001569	Twsg1	0	-	-	154.857	213.987	0.464027	1	0.779221	0.790852	0.894657	no
12	MMUGID_00001570	AK039023	0	-	-	51.4967	15.4633	-1.67297	1	0.0919081	0.0844593	0.239737	no
2	MMUGID_00001571	Gm14149	0	-	-	0.55	0.583333	0.0306968	0	1	1	1	no
11	MMUGID_00001572	AL603745.1	0	-	-	0	0	0	0	1	1	1	no
1	MMUGID_00001573	Gm1992	0	-	-	0	0	0	0	1	1	1	no
14	MMUGID_00001574	Diap3	0	-	-	2811.89	2288.98	-0.296718	1	0.688312	0.682992	0.831152	no
2	MMUGID_00001575	Olfr1097	0	-	-	0	0	0	0	1	1	1	no
16	MMUGID_00001576	Gart	0	-	-	54.5667	27.1767	-0.979719	0	1	1	1	no
2	MMUGID_00001577	Gm13788	0	-	-	0.89	0.12	-0.754888	0	1	1	1	no
3	MMUGID_00001578	Gfm1	0	-	-	1296.43	1685.74	0.378587	1	0.548452	0.576812	0.759612	no
17	MMUGID_00001579	Gm15332	0	-	-	0	0	0	0	1	1	1	no
17	MMUGID_00001580	DQ712092	0	-	-	0	0	0	0	1	1	1	no
3	MMUGID_00001581	Gm15264	0	-	-	0.313333	0.123333	-0.225447	0	1	1	1	no
5	MMUGID_00001582	Gm22740	0	-	-	0	0	0	0	1	1	1	no
15	MMUGID_00001583	Mtmr12	0	-	-	179.367	332.563	0.887028	1	0.694306	0.722486	0.855664	no
10	MMUGID_00001584	Gm9797	0	-	-	43.6467	114.16	1.36702	1	0.21978	0.215558	0.428864	no
11	MMUGID_00001585	Rhbdd3	0	-	-	6.59667	0.21	-2.65036	0	1	1	1	no
19	MMUGID_00001586	Snhg1	0	-	-	97.7567	481.083	2.28733	1	0.010989	0.00687842	0.0450413	yes
5	MMUGID_00001587	Cytl1	0	-	-	0	0	0	0	1	1	1	no
13	MMUGID_00001588	DQ724574	0	-	-	0	0	0	0	1	1	1	no
X	MMUGID_00001589	AY512909	0	-	-	4.67333	0.586667	-1.8382	0	1	1	1	no
14	MMUGID_00001590	AK049621	0	-	-	0	0	0	0	1	1	1	no
13	MMUGID_00001591	DQ711646	0	-	-	0	0	0	0	1	1	1	no
15	MMUGID_00001592	Zfp385a	0	-	-	343.753	1226.46	1.83204	1	0.00999001	0.011742	0.0644325	no
19	MMUGID_00001593	Ppnr	0	-	-	0.466667	0.8	0.295456	0	1	1	1	no
19	MMUGID_00001594	Gm6990	0	-	-	0	0	0	0	1	1	1	no
4	MMUGID_00001595	Gm12459	0	-	-	0.01	0.00666667	-0.00476924	0	1	1	1	no
11	MMUGID_00001596	Gm12327	0	-	-	1.32	1.72667	0.233014	0	1	1	1	no
12	MMUGID_00001597	AK139528	0	-	-	37.5633	38.8033	0.0456595	1	0.932068	0.930605	0.966444	no
10	MMUGID_00001598	Onecut3	0	-	-	0.91	0.91	0	0	1	1	1	no
8	MMUGID_00001599	Timm44	0	-	-	523.267	118.667	-2.13128	1	0.001998	0.00395655	0.0311516	yes
10	MMUGID_00001600	Ccdc38	0	-	-	174.46	1068.97	2.60836	1	0.001998	0.000705221	0.00948464	yes
15	MMUGID_00001601	Csf2rb	0	-	-	0.01	0	-0.0143553	0	1	1	1	no
X	MMUGID_00001602	Gm16480	0	-	-	0	0	0	0	1	1	1	no
16	MMUGID_00001603	Chodl	0	-	-	1.72	1.57667	-0.0781007	0	1	1	1	no
4	MMUGID_00001604	DQ690615	0	-	-	0	0	0	0	1	1	1	no
5	MMUGID_00001605	JA187517	0	-	-	0	0	0	0	1	1	1	no
11	MMUGID_00001606	Gm11423	0	-	-	5.25	0.36	-2.20025	0	1	1	1	no
X	MMUGID_00001607	Cypt14	0	-	-	0	0	0	0	1	1	1	no
4	MMUGID_00001608	Gm11832	0	-	-	0	0	0	0	1	1	1	no
4	MMUGID_00001609	DQ694309	0	-	-	0	0	0	0	1	1	1	no
14	MMUGID_00001610	6230400D17Rik	0	-	-	0.78	1.48333	0.480401	0	1	1	1	no
6	MMUGID_00001611	Gimap5	0	-	-	13.0033	63.97	2.214	1	0.154845	0.159559	0.357848	no
9	MMUGID_00001612	DQ543098	0	-	-	0	0	0	0	1	1	1	no
2	MMUGID_00001613	Gm14156	0	-	-	0	0	0	0	1	1	1	no
1	MMUGID_00001614	Sbspon	0	-	-	0	1.35333	1.23471	0	1	1	1	no
4	MMUGID_00001615	Gm25004	0	-	-	0	0	0	0	1	1	1	no
18	MMUGID_00001616	Zadh2	0	-	-	20.3467	0.443333	-3.88653	1	0.018981	0.014197	0.0736274	no
5	MMUGID_00001617	Gm15410	0	-	-	0	0	0	0	1	1	1	no
13	MMUGID_00001618	Gm6901	0	-	-	0.1	0.143333	0.0557426	0	1	1	1	no
16	MMUGID_00001619	Dgcr8	0	-	-	713.703	63.4867	-3.47027	1	0.000999001	0.000118839	0.00270918	yes
17	MMUGID_00001620	Tmem146	0	-	-	0.786667	9.28333	2.52497	0	1	1	1	no
X	MMUGID_00001621	Gm4907	0	-	-	135.99	0	-7.09793	1	0.000999001	2.6792e-06	0.000193488	yes
17	MMUGID_00001622	DQ696641	0	-	-	0	0	0	0	1	1	1	no
11	MMUGID_00001623	Gm12271	0	-	-	1.59	5.28333	1.27858	0	1	1	1	no
7	MMUGID_00001624	Mogat2	0	-	-	0	0	0	0	1	1	1	no
10	MMUGID_00001625	Prdm1	0	-	-	690.243	1437.05	1.05685	1	0.14985	0.161021	0.359649	no
12	MMUGID_00001626	C630031E19	0	-	-	0	10.4467	3.51686	0	1	1	1	no
18	MMUGID_00001627	DQ567461	0	-	-	0	0	0	0	1	1	1	no
2	MMUGID_00001628	Ak1	0	-	-	0.223333	0.493333	0.287719	0	1	1	1	no
16	MMUGID_00001629	Gsk3b	0	-	-	791.197	1015.91	0.360261	1	0.825175	0.826312	0.912509	no
1	MMUGID_00001630	Gm15795	0	-	-	0.693333	0.0633333	-0.671272	0	1	1	1	no
2	MMUGID_00001631	Barhl1	0	-	-	3.32667	12.1633	1.6052	0	1	1	1	no
5	MMUGID_00001632	Gareml	0	-	-	0	0.03	0.0426443	0	1	1	1	no
2	MMUGID_00001633	AB350795	0	-	-	0	0	0	0	1	1	1	no
17	MMUGID_00001634	Flywch1	0	-	-	2.55667	37.4733	3.43526	0	1	1	1	no
2	MMUGID_00001635	Gm13678	0	-	-	0	0	0	0	1	1	1	no
10	MMUGID_00001636	Rnf217	0	-	-	5.75667	0	-2.75631	0	1	1	1	no
7	MMUGID_00001637	Kctd14	0	-	-	0	0	0	0	1	1	1	no
8	MMUGID_00001638	Fam129c	0	-	-	7.58667	18.8567	1.20945	0	1	1	1	no
7	MMUGID_00001639	Zfp507	0	-	-	17.64	19.5867	0.143308	1	0.774226	0.798469	0.897848	no
Y	MMUGID_00001640	Gm21654	0	-	-	0	0	0	0	1	1	1	no
16	MMUGID_00001641	Krtap19-9b	0	-	-	0	0	0	0	1	1	1	no
4	MMUGID_00001642	Tnfsf15	0	-	-	0	0	0	0	1	1	1	no
X	MMUGID_00001643	Cnksr2	0	-	-	29.1633	24.03	-0.269138	1	0.649351	0.660055	0.816605	no
1	MMUGID_00001644	Gm22679	0	-	-	0	0.0333333	0.0473057	0	1	1	1	no
17	MMUGID_00001645	Gm6623	0	-	-	1.70333	4.12	0.921404	0	1	1	1	no
3	MMUGID_00001646	Gm1527	0	-	-	0	66.04	6.06695	0	1	1	1	no
11	MMUGID_00001647	4930512M02Rik	0	-	-	0	0	0	0	1	1	1	no
7	MMUGID_00001648	Gm24658	0	-	-	0	0	0	0	1	1	1	no
15	MMUGID_00001649	Lrrk2	0	-	-	20.6567	46.2667	1.12601	1	0.501499	0.525564	0.720514	no
1	MMUGID_00001650	Gpr25	0	-	-	4.87333	2.94333	-0.574764	0	1	1	1	no
7	MMUGID_00001651	1810008I18Rik	0	-	-	0.786667	0	-0.83727	0	1	1	1	no
3	MMUGID_00001652	Fam189b	0	-	-	54.1867	93.01	0.768494	1	0.506494	0.518392	0.715365	no
6	MMUGID_00001653	mmu-mir-6371	0	-	-	0	0.0733333	0.102098	0	1	1	1	no
11	MMUGID_00001654	Rasl10b	0	-	-	0	38.4233	5.30098	0	1	1	1	no
6	MMUGID_00001655	DQ540316	0	-	-	0	0	0	0	1	1	1	no
16	MMUGID_00001656	Yars2	0	-	-	11.6933	2.00333	-2.07943	1	0.178821	0.171864	0.37363	no
9	MMUGID_00001657	DQ709984	0	-	-	0	0	0	0	1	1	1	no
5	MMUGID_00001658	DQ725517	0	-	-	0	0	0	0	1	1	1	no
1	MMUGID_00001659	n-R5s218	0	-	-	0	0	0	0	1	1	1	no
12	MMUGID_00001660	AK033827	0	-	-	0	0.516667	0.600904	0	1	1	1	no
11	MMUGID_00001661	Mfsd6l	0	-	-	0	0	0	0	1	1	1	no
6	MMUGID_00001662	Gm26540	0	-	-	0.08	0.53	0.5025	0	1	1	1	no
1	MMUGID_00001663	Olfr1404	0	-	-	0	0	0	0	1	1	1	no
7	MMUGID_00001664	Dbx1	0	-	-	0	0	0	0	1	1	1	no
4	MMUGID_00001665	Ldlrap1	0	-	-	128.097	1.04333	-5.98138	1	0.000999001	6.6713e-06	0.000370936	yes
3	MMUGID_00001666	BC051070	0	-	-	0	0	0	0	1	1	1	no
7	MMUGID_00001667	Mill2	0	-	-	0.136667	0	-0.184809	0	1	1	1	no
6	MMUGID_00001668	Gm11077	0	-	-	0	0	0	0	1	1	1	no
2	MMUGID_00001669	Olfr990-ps1	0	-	-	1.77333	0	-1.47162	0	1	1	1	no
12	MMUGID_00001670	Fcf1	0	-	-	815.587	457.537	-0.832569	1	0.293706	0.312444	0.536069	no
10	MMUGID_00001671	Pwp2	0	-	-	443.047	179.84	-1.296	1	0.248751	0.262795	0.482578	no
11	MMUGID_00001672	Gm12569	0	-	-	0	0	0	0	1	1	1	no
2	MMUGID_00001673	4933427J07Rik	0	-	-	0	0.0233333	0.0332762	0	1	1	1	no
15	MMUGID_00001674	DQ696030	0	-	-	0	0	0	0	1	1	1	no
15	MMUGID_00001675	DQ701397	0	-	-	0	0	0	0	1	1	1	no
4	MMUGID_00001676	Gm12933	0	-	-	0.01	0.203333	0.252681	0	1	1	1	no
2	MMUGID_00001677	Gm13792	0	-	-	0	0	0	0	1	1	1	no
8	MMUGID_00001678	RP23-302F9.4	0	-	-	0.97	0.0966667	-0.845071	0	1	1	1	no
9	MMUGID_00001679	Col7a1	0	-	-	0	0.85	0.887525	0	1	1	1	no
11	MMUGID_00001680	4930403D09Rik	0	-	-	0	0	0	0	1	1	1	no
2	MMUGID_00001681	Gm13467	0	-	-	0	0	0	0	1	1	1	no
4	MMUGID_00001682	Gm12986	0	-	-	0.83	0.01	-0.857488	0	1	1	1	no
6	MMUGID_00001683	DQ566510	0	-	-	0	0	0	0	1	1	1	no
7	MMUGID_00001684	Snord116l2	0	-	-	0	0	0	0	1	1	1	no
4	MMUGID_00001685	Gm26663	0	-	-	1.79667	0	-1.48371	0	1	1	1	no
2	MMUGID_00001686	Gm24892	0	-	-	0	0	0	0	1	1	1	no
9	MMUGID_00001687	Gm16095	0	-	-	0	0	0	0	1	1	1	no
19	MMUGID_00001688	Pprc1	0	-	-	189.573	202.6	0.0953913	1	0.996004	0.994562	0.99774	no
11	MMUGID_00001689	Vmp1	0	-	-	451.72	341.623	-0.401996	1	0.613387	0.614364	0.787864	no
17	MMUGID_00001690	Zfp598	0	-	-	1179.47	573.72	-1.03843	1	0.133866	0.141795	0.332526	no
11	MMUGID_00001691	Fam134c	0	-	-	329.117	3.02667	-6.35725	1	0.000999001	5.20371e-07	5.58888e-05	yes
11	MMUGID_00001692	Tgtp2	0	-	-	0	0	0	0	1	1	1	no
5	MMUGID_00001693	AB346734	0	-	-	0	0	0	0	1	1	1	no
16	MMUGID_00001694	A930003A15Rik	0	-	-	0	0	0	0	1	1	1	no
4	MMUGID_00001695	Susd1	0	-	-	1.39	10.6933	2.2906	0	1	1	1	no
2	MMUGID_00001696	AK039132	0	-	-	0	0	0	0	1	1	1	no
18	MMUGID_00001697	Gm4950	0	-	-	0.353333	3.69	1.79307	0	1	1	1	no
10	MMUGID_00001698	AC121988.1	0	-	-	0	0	0	0	1	1	1	no
18	MMUGID_00001699	Pcdhga9	0	-	-	1.44333	0.78	-0.456973	0	1	1	1	no
7	MMUGID_00001700	Gm25409	0	-	-	0	0	0	0	1	1	1	no
10	MMUGID_00001701	AB339834	0	-	-	0	0	0	0	1	1	1	no
18	MMUGID_00001702	Mocos	0	-	-	157.48	15.8033	-3.23748	1	0.001998	0.0024435	0.0223499	yes
1	MMUGID_00001703	AK077157	0	-	-	0.0233333	0	-0.0332762	0	1	1	1	no
X	MMUGID_00001704	Gm17412	0	-	-	0	0	0	0	1	1	1	no
5	MMUGID_00001705	DQ711269	0	-	-	0	0	0	0	1	1	1	no
18	MMUGID_00001706	Gm24396	0	-	-	0	0	0	0	1	1	1	no
1	MMUGID_00001707	Tnp1	0	-	-	0	0	0	0	1	1	1	no
1	MMUGID_00001708	Gm22034	0	-	-	0	0	0	0	1	1	1	no
X	MMUGID_00001709	Gm14658	0	-	-	0	0	0	0	1	1	1	no
9	MMUGID_00001710	Gm26290	0	-	-	0	0	0	0	1	1	1	no
13	MMUGID_00001711	Adtrp	0	-	-	53.3767	32.2233	-0.710791	1	0.384615	0.408475	0.626866	no
7	MMUGID_00001712	Sez6l2	0	-	-	0	0.366667	0.450661	0	1	1	1	no
4	MMUGID_00001713	Gm25099	0	-	-	0.01	0.0533333	0.0606068	0	1	1	1	no
9	MMUGID_00001714	mmu-mir-8107	0	-	-	0	0	0	0	1	1	1	no
4	MMUGID_00001715	Anp32b-ps1	0	-	-	76.4967	122.273	0.669655	1	0.410589	0.413308	0.631124	no
15	MMUGID_00001716	Ankrd46	0	-	-	7.88667	22.0767	1.37672	0	1	1	1	no
5	MMUGID_00001717	Smr2	0	-	-	0	0	0	0	1	1	1	no
11	MMUGID_00001718	Ttc1	0	-	-	3662	1290.98	-1.50344	1	0.038961	0.0417147	0.150764	no
8	MMUGID_00001719	Adamts18	0	-	-	16.6633	52.18	1.59013	0	1	1	1	no
5	MMUGID_00001720	AK140583	0	-	-	0.206667	11.0767	3.32312	0	1	1	1	no
2	MMUGID_00001721	Anapc1	0	-	-	1510.61	3353.94	1.1502	1	0.104895	0.105564	0.276043	no
19	MMUGID_00001722	Nrap	0	-	-	1474.77	298.993	-2.29847	1	0.00899101	0.00527678	0.0379989	yes
14	MMUGID_00001723	Rcbtb1	0	-	-	178.82	306.727	0.775096	1	0.551449	0.555308	0.744406	no
5	MMUGID_00001724	Gm20382	0	-	-	0	0	0	0	1	1	1	no
15	MMUGID_00001725	Tubgcp6	0	-	-	3.99667	1.49333	-1.00289	0	1	1	1	no
2	MMUGID_00001726	Gm13338	0	-	-	0	0	0	0	1	1	1	no
3	MMUGID_00001727	Rnu1b6	0	-	-	0.0133333	0	-0.0191088	0	1	1	1	no
14	MMUGID_00001728	Gm17074	0	-	-	0	0	0	0	1	1	1	no
11	MMUGID_00001729	Gm12348	0	-	-	0	0	0	0	1	1	1	no
7	MMUGID_00001730	Micalcl	0	-	-	0	0	0	0	1	1	1	no
2	MMUGID_00001731	Gm22902	0	-	-	0	0	0	0	1	1	1	no
5	MMUGID_00001732	DQ722468	0	-	-	0	0	0	0	1	1	1	no
7	MMUGID_00001733	Gm5591	0	-	-	0	0	0	0	1	1	1	no
19	MMUGID_00001734	Psd	0	-	-	1.17667	0	-1.12212	0	1	1	1	no
6	MMUGID_00001735	Gm7452	0	-	-	5.27667	3.47	-0.489724	0	1	1	1	no
1	MMUGID_00001736	Gm25588	0	-	-	0	0	0	0	1	1	1	no
16	MMUGID_00001737	Iglv2	0	-	-	0	0	0	0	1	1	1	no
18	MMUGID_00001738	Gm16146	0	-	-	0	0	0	0	1	1	1	no
14	MMUGID_00001739	Gm8082	0	-	-	0	0.0366667	0.0519521	0	1	1	1	no
5	MMUGID_00001740	Glmn	0	-	-	728.043	694.437	-0.0680854	1	0.897103	0.903831	0.952574	no
7	MMUGID_00001741	Olfr633	0	-	-	0	0	0	0	1	1	1	no
14	MMUGID_00001742	Trav7d-5	0	-	-	0	0	0	0	1	1	1	no
4	MMUGID_00001743	Gm12634	0	-	-	0	0.00333333	0.00480099	0	1	1	1	no
7	MMUGID_00001744	Olfr613	0	-	-	0	0	0	0	1	1	1	no
13	MMUGID_00001745	Gm10775	0	-	-	0.0333333	0	-0.0473057	0	1	1	1	no
15	MMUGID_00001746	Pkdrej	0	-	-	0.49	0	-0.575312	0	1	1	1	no
4	MMUGID_00001747	Syf2	0	-	-	3143.13	2258.47	-0.476676	1	0.481518	0.485683	0.691412	no
8	MMUGID_00001748	Gm15716	0	-	-	0	0.133333	0.180572	0	1	1	1	no
1	MMUGID_00001749	Rpl29	0	-	-	5.04667	13.2533	1.23709	1	0.338661	0.34165	0.564915	no
3	MMUGID_00001750	AK007174	0	-	-	0.0733333	0.94	0.853958	0	1	1	1	no
4	MMUGID_00001751	Gm12722	0	-	-	1.06	1.47	0.261867	0	1	1	1	no
4	MMUGID_00001752	DQ707012	0	-	-	0	0	0	0	1	1	1	no
6	MMUGID_00001753	Gm13833	0	-	-	0	0	0	0	1	1	1	no
14	MMUGID_00001754	AK219843	0	-	-	18.2867	4.30333	-1.86263	0	1	1	1	no
18	MMUGID_00001755	DQ550240	0	-	-	0	0	0	0	1	1	1	no
3	MMUGID_00001756	Gm13621	0	-	-	0	0	0	0	1	1	1	no
6	MMUGID_00001757	Gm8649	0	-	-	0	0	0	0	1	1	1	no
2	MMUGID_00001758	Gm23261	0	-	-	0	0	0	0	1	1	1	no
19	MMUGID_00001759	JA187517	0	-	-	0	0	0	0	1	1	1	no
2	MMUGID_00001760	Olfr1012	0	-	-	0	0	0	0	1	1	1	no
6	MMUGID_00001761	Igkv4-50	0	-	-	0	0	0	0	1	1	1	no
10	MMUGID_00001762	Rgs17	0	-	-	1100.38	2275.31	1.04739	1	0.148851	0.153109	0.349087	no
9	MMUGID_00001763	Gm24631	0	-	-	0	0	0	0	1	1	1	no
7	MMUGID_00001764	Gm7579	0	-	-	0	0	0	0	1	1	1	no
1	MMUGID_00001765	Mndal	0	-	-	0	0	0	0	1	1	1	no
12	MMUGID_00001766	Gm22015	0	-	-	0	0	0	0	1	1	1	no
1	MMUGID_00001767	Opn3	0	-	-	106.177	35.68	-1.54693	1	0.105894	0.107781	0.279426	no
9	MMUGID_00001768	Dlec1	0	-	-	100.79	21.8867	-2.15302	1	0.134865	0.137958	0.326799	no
9	MMUGID_00001769	Fbxw16	0	-	-	512.033	2935.58	2.51701	1	0.002997	0.00126338	0.0143031	yes
3	MMUGID_00001770	AK033061	0	-	-	0	0	0	0	1	1	1	no
7	MMUGID_00001771	Gm6537	0	-	-	0	0	0	0	1	1	1	no
9	MMUGID_00001772	Nktr	0	-	-	1117.04	1199.34	0.102476	1	0.872128	0.881844	0.941083	no
1	MMUGID_00001773	DQ718398	0	-	-	0	0	0	0	1	1	1	no
2	MMUGID_00001774	4930527E20Rik	0	-	-	0	0	0	0	1	1	1	no
14	MMUGID_00001775	Gm3633	0	-	-	1.14333	0.273333	-0.751246	0	1	1	1	no
7	MMUGID_00001776	Gm15135	0	-	-	0	0	0	0	1	1	1	no
6	MMUGID_00001777	DQ718420	0	-	-	0	0	0	0	1	1	1	no
7	MMUGID_00001778	Klk11	0	-	-	0	0	0	0	1	1	1	no
11	MMUGID_00001779	Trappc1	0	-	-	301.76	1951.11	2.68879	1	0.00699301	0.00469867	0.0351316	yes
1	MMUGID_00001780	Gm26280	0	-	-	0	0	0	0	1	1	1	no
15	MMUGID_00001781	DQ725169	0	-	-	0	0	0	0	1	1	1	no
11	MMUGID_00001782	Gabra6	0	-	-	0	0	0	0	1	1	1	no
7	MMUGID_00001783	Psmd8	0	-	-	1005.88	748.59	-0.425723	1	0.572428	0.575842	0.759118	no
8	MMUGID_00001784	DQ718798	0	-	-	0	0	0	0	1	1	1	no
7	MMUGID_00001785	Gm15880	0	-	-	0.356667	0	-0.440066	0	1	1	1	no
10	MMUGID_00001786	Med16	0	-	-	49.3467	3.49	-3.48711	0	1	1	1	no
16	MMUGID_00001787	Prodh	0	-	-	185.77	33.31	-2.44456	1	0.0559441	0.0538888	0.179334	no
2	MMUGID_00001788	Gm13620	0	-	-	0	0	0	0	1	1	1	no
17	MMUGID_00001789	Gm22542	0	-	-	0	0	0	0	1	1	1	no
7	MMUGID_00001790	DQ563825	0	-	-	0	0	0	0	1	1	1	no
7	MMUGID_00001791	Gm26332	0	-	-	0	0	0	0	1	1	1	no
8	MMUGID_00001792	Cngb1	0	-	-	4.84333	0.04	-2.49021	0	1	1	1	no
7	MMUGID_00001793	Gm25314	0	-	-	0	0	0	0	1	1	1	no
10	MMUGID_00001794	Ipcef1	0	-	-	3569.4	1327.46	-1.42633	1	0.035964	0.0423091	0.152206	no
X	MMUGID_00001795	Gm14713	0	-	-	0	0	0	0	1	1	1	no
9	MMUGID_00001796	Uchl4	0	-	-	24.9567	107.97	2.06975	1	0.014985	0.0170653	0.0835706	no
2	MMUGID_00001797	DQ727135	0	-	-	0	0	0	0	1	1	1	no
17	MMUGID_00001798	Zfp523	0	-	-	26.2233	4.16333	-2.39847	1	0.0739261	0.0784542	0.228525	no
8	MMUGID_00001799	Ces1d	0	-	-	10.1567	2.90333	-1.51513	0	1	1	1	no
7	MMUGID_00001800	Syt3	0	-	-	0	0	0	0	1	1	1	no
19	MMUGID_00001801	Gm5514	0	-	-	229.41	262.267	0.192322	1	0.726274	0.745015	0.869818	no
X	MMUGID_00001802	n-R5s12	0	-	-	0	0	0	0	1	1	1	no
14	MMUGID_00001803	Gm2178	0	-	-	0	0	0	0	1	1	1	no
17	MMUGID_00001804	Gm25128	0	-	-	0	0	0	0	1	1	1	no
15	MMUGID_00001805	Spt1	0	-	-	0	0	0	0	1	1	1	no
11	MMUGID_00001806	Mxra7	0	-	-	380.65	50.9867	-2.87604	1	0.000999001	0.000199185	0.0038736	yes
8	MMUGID_00001807	Gm22197	0	-	-	0	0	0	0	1	1	1	no
14	MMUGID_00001808	Gm3591	0	-	-	0	0	0	0	1	1	1	no
7	MMUGID_00001809	Gm25790	0	-	-	0	0	0	0	1	1	1	no
X	MMUGID_00001810	Asb9	0	-	-	0	0	0	0	1	1	1	no
7	MMUGID_00001811	RP24-456G3.3	0	-	-	0	10.0467	3.46554	0	1	1	1	no
6	MMUGID_00001812	Gm17147	0	-	-	0	0	0	0	1	1	1	no
10	MMUGID_00001813	DQ698747	0	-	-	0	0	0	0	1	1	1	no
4	MMUGID_00001814	Gm25653	0	-	-	0	0	0	0	1	1	1	no
7	MMUGID_00001815	DQ725303	0	-	-	0	0	0	0	1	1	1	no
X	MMUGID_00001816	AL669901.1	0	-	-	0	0	0	0	1	1	1	no
4	MMUGID_00001817	Gm13121	0	-	-	0.72	10.1633	2.69829	0	1	1	1	no
9	MMUGID_00001818	DQ540623	0	-	-	0	0	0	0	1	1	1	no
11	MMUGID_00001819	Gm11526	0	-	-	0.00666667	0	-0.00958605	0	1	1	1	no
17	MMUGID_00001820	DQ547177	0	-	-	0	0	0	0	1	1	1	no
X	MMUGID_00001821	Gm14711	0	-	-	0	0	0	0	1	1	1	no
4	MMUGID_00001822	Nkain1	0	-	-	646.86	243.75	-1.40437	1	0.0849151	0.0782026	0.228013	no
7	MMUGID_00001823	Gm26097	0	-	-	0	0	0	0	1	1	1	no
7	MMUGID_00001824	Gm26434	0	-	-	0	0	0	0	1	1	1	no
X	MMUGID_00001825	Amer1	0	-	-	234.253	15.7033	-3.81601	1	0.000999001	0.000199445	0.0038736	yes
7	MMUGID_00001826	Trim6	0	-	-	20.31	31.73	0.619083	1	0.651349	0.640376	0.803892	no
3	MMUGID_00001827	miR-155	0	-	-	0	0	0	0	1	1	1	no
2	MMUGID_00001828	Gm9873	0	-	-	0	0.943333	0.958533	0	1	1	1	no
7	MMUGID_00001829	Mir344	0	-	-	0	0	0	0	1	1	1	no
14	MMUGID_00001830	Gm10377	0	-	-	0.133333	0	-0.180572	0	1	1	1	no
5	MMUGID_00001831	DQ708235	0	-	-	0	0	0	0	1	1	1	no
2	MMUGID_00001832	Gm23842	0	-	-	0.34	0	-0.422233	0	1	1	1	no
7	MMUGID_00001833	Gm7648	0	-	-	0.0966667	0.3	0.245387	0	1	1	1	no
9	MMUGID_00001834	1110036E04Rik	0	-	-	0	0	0	0	1	1	1	no
7	MMUGID_00001835	V1rd19	0	-	-	0	0	0	0	1	1	1	no
2	MMUGID_00001836	Aplnr	0	-	-	0	0.47	0.555816	0	1	1	1	no
11	MMUGID_00001837	DQ685831	0	-	-	0	0	0	0	1	1	1	no
10	MMUGID_00001838	Lrriq1	0	-	-	331.313	275.003	-0.267858	1	0.788212	0.815022	0.907166	no
14	MMUGID_00001839	Gmfb	0	-	-	429.917	136.44	-1.64861	1	0.041958	0.040626	0.148274	no
3	MMUGID_00001840	DQ716097	0	-	-	0	0	0	0	1	1	1	no
12	MMUGID_00001841	5430427M07Rik	0	-	-	0.613333	0	-0.690045	0	1	1	1	no
1	MMUGID_00001842	Gm25524	0	-	-	0	0	0	0	1	1	1	no
12	MMUGID_00001843	Atp6v1d	0	-	-	1775.04	1439.41	-0.302182	1	0.685315	0.704743	0.844671	no
8	MMUGID_00001844	Defa25	0	-	-	0	0	0	0	1	1	1	no
17	MMUGID_00001845	Gm20545	0	-	-	0.00333333	0.05	0.0655883	0	1	1	1	no
10	MMUGID_00001846	Gna15	0	-	-	0	0	0	0	1	1	1	no
8	MMUGID_00001847	Zcchc14	0	-	-	460.877	116.363	-1.97653	1	0.017982	0.0160994	0.0799943	no
3	MMUGID_00001848	Gm23511	0	-	-	0	0	0	0	1	1	1	no
18	MMUGID_00001849	Gm5096	0	-	-	0.0166667	0.0833333	0.0916305	0	1	1	1	no
13	MMUGID_00001850	Gm22035	0	-	-	0	0	0	0	1	1	1	no
11	MMUGID_00001851	Zfp286	0	-	-	0	0.346667	0.429393	0	1	1	1	no
2	MMUGID_00001852	DQ690769	0	-	-	0	0	0	0	1	1	1	no
7	MMUGID_00001853	2210018M11Rik	0	-	-	785.457	1386.6	0.819156	1	0.233766	0.240398	0.456981	no
6	MMUGID_00001854	AB349653	0	-	-	0	0	0	0	1	1	1	no
16	MMUGID_00001855	Gm16011	0	-	-	0.01	0	-0.0143553	0	1	1	1	no
10	MMUGID_00001856	Rab3ip	0	-	-	348.33	213.723	-0.702112	1	0.425574	0.452008	0.666503	no
5	MMUGID_00001857	Gm17122	0	-	-	4.42333	1.86667	-0.919806	0	1	1	1	no
17	MMUGID_00001858	1700062I23Rik	0	-	-	0	0	0	0	1	1	1	no
7	MMUGID_00001859	Cacng8	0	-	-	0	0	0	0	1	1	1	no
17	MMUGID_00001860	Klraq1	0	-	-	470.907	215.087	-1.12689	1	0.190809	0.1955	0.405253	no
9	MMUGID_00001861	DQ550093	0	-	-	0	0	0	0	1	1	1	no
3	MMUGID_00001862	Ift80	0	-	-	793.31	722.58	-0.13455	1	0.866134	0.867786	0.934366	no
8	MMUGID_00001863	4930567H12Rik	0	-	-	0	0.163333	0.218265	0	1	1	1	no
8	MMUGID_00001864	AK054526	0	-	-	153.773	470.72	1.60777	1	0.0799201	0.0797621	0.230943	no
17	MMUGID_00001865	AB349653	0	-	-	0	0	0	0	1	1	1	no
Y	MMUGID_00001866	Gm20871	0	-	-	0	0	0	0	1	1	1	no
9	MMUGID_00001867	Dlat	0	-	-	438.79	2622.21	2.57645	1	0.003996	0.000235371	0.00431148	yes
GL456350.1	MMUGID_00001868	DQ548390	0	-	-	0	0	0	0	1	1	1	no
11	MMUGID_00001869	Dus1l	0	-	-	39.1033	35.9033	-0.119971	1	0.836164	0.840201	0.919607	no
7	MMUGID_00001870	Vmn1r80	0	-	-	0	0	0	0	1	1	1	no
Y	MMUGID_00001871	Gm20840	0	-	-	0	0	0	0	1	1	1	no
12	MMUGID_00001872	DQ721550	0	-	-	0	0	0	0	1	1	1	no
4	MMUGID_00001873	Nol6	0	-	-	232.74	198.433	-0.228998	1	0.771229	0.766518	0.880927	no
2	MMUGID_00001874	Gm10714	0	-	-	0	0	0	0	1	1	1	no
2	MMUGID_00001875	Ankrd5	0	-	-	0.166667	0	-0.222392	0	1	1	1	no
11	MMUGID_00001876	Gm11643	0	-	-	0.566667	0.65	0.0747678	0	1	1	1	no
2	MMUGID_00001877	Vps18	0	-	-	0	0.523333	0.607232	0	1	1	1	no
16	MMUGID_00001878	Krtap24-1	0	-	-	0	0	0	0	1	1	1	no
7	MMUGID_00001879	Mir344b	0	-	-	0	0	0	0	1	1	1	no
17	MMUGID_00001880	Sft2d1	0	-	-	40.8633	53.1267	0.370652	1	0.735265	0.761591	0.878399	no
18	MMUGID_00001881	Mir143	0	-	-	0	0	0	0	1	1	1	no
8	MMUGID_00001882	Gm24288	0	-	-	0	0	0	0	1	1	1	no
13	MMUGID_00001883	Gm15908	0	-	-	0	0	0	0	1	1	1	no
4	MMUGID_00001884	B3galt6	0	-	-	0.44	0.463333	0.0231896	0	1	1	1	no
1	MMUGID_00001885	AK158929	0	-	-	3.51	2.5	-0.365773	0	1	1	1	no
17	MMUGID_00001886	Ndufa7	0	-	-	44.26	55.5367	0.32095	1	0.936064	0.930303	0.966291	no
X	MMUGID_00001887	Gm2231	0	-	-	0	0	0	0	1	1	1	no
7	MMUGID_00001888	Crxos	0	-	-	0	0.03	0.0426443	0	1	1	1	no
7	MMUGID_00001889	Gm6882	0	-	-	0.293333	0.84	0.508612	0	1	1	1	no
1	MMUGID_00001890	Gm25736	0	-	-	0.0266667	0.0566667	0.0415525	0	1	1	1	no
10	MMUGID_00001891	Tspyl4	0	-	-	283.11	187.053	-0.595308	1	0.462537	0.480174	0.687774	no
X	MMUGID_00001892	Slxl1	0	-	-	0	0	0	0	1	1	1	no
4	MMUGID_00001893	Gm22817	0	-	-	0	0	0	0	1	1	1	no
9	MMUGID_00001894	2310046O06Rik	0	-	-	0	0.0166667	0.0238467	0	1	1	1	no
3	MMUGID_00001895	AY512943	0	-	-	0.776667	0	-0.829173	0	1	1	1	no
12	MMUGID_00001896	Akap5	0	-	-	20.3333	1.14	-3.31743	1	0.033966	0.0345773	0.133928	no
1	MMUGID_00001897	Ppp1r12b	0	-	-	266.153	316.26	0.247998	1	0.936064	0.939368	0.970412	no
13	MMUGID_00001898	Pik3r1	0	-	-	7812.97	6981.02	-0.16241	1	0.854146	0.857803	0.928197	no
15	MMUGID_00001899	AB335791	0	-	-	0	0	0	0	1	1	1	no
2	MMUGID_00001900	Gm14281	0	-	-	0	0	0	0	1	1	1	no
2	MMUGID_00001901	DQ726248	0	-	-	0	0	0	0	1	1	1	no
17	MMUGID_00001902	DQ713744	0	-	-	0	0	0	0	1	1	1	no
17	MMUGID_00001903	Tnxb	0	-	-	0	0	0	0	1	1	1	no
3	MMUGID_00001904	Gm24457	0	-	-	0	0	0	0	1	1	1	no
16	MMUGID_00001905	Dyrk1a	0	-	-	6237.4	3791.05	-0.718199	1	0.344655	0.337906	0.561137	no
4	MMUGID_00001906	Gm12368	0	-	-	0	0	0	0	1	1	1	no
X	MMUGID_00001907	Gm14814	0	-	-	0.236667	0	-0.306457	0	1	1	1	no
X	MMUGID_00001908	Il13ra1	0	-	-	0.22	0	-0.286881	0	1	1	1	no
17	MMUGID_00001909	Gm23123	0	-	-	0	0.00666667	0.00958605	0	1	1	1	no
18	MMUGID_00001910	Mir694	0	-	-	0	0	0	0	1	1	1	no
2	MMUGID_00001911	Gm13800	0	-	-	0.0133333	0	-0.0191088	0	1	1	1	no
7	MMUGID_00001912	Gm5329	0	-	-	0	0	0	0	1	1	1	no
9	MMUGID_00001913	Crtap	0	-	-	38.89	1.83	-3.81715	1	0.004995	0.00642015	0.0430041	yes
1	MMUGID_00001914	DQ688885	0	-	-	0	0	0	0	1	1	1	no
13	MMUGID_00001915	DQ694222	0	-	-	0	0	0	0	1	1	1	no
11	MMUGID_00001916	AK140049	0	-	-	0	0.04	0.0565835	0	1	1	1	no
9	MMUGID_00001917	Gpx1	0	-	-	57.7767	1183.72	4.33316	1	0.000999001	1.19608e-07	1.66999e-05	yes
4	MMUGID_00001918	Gm23303	0	-	-	0	0	0	0	1	1	1	no
6	MMUGID_00001919	Mkrn1	0	-	-	886.343	302.93	-1.54575	1	0.125874	0.131413	0.317016	no
8	MMUGID_00001920	Prss54	0	-	-	0	0	0	0	1	1	1	no
7	MMUGID_00001921	Olfr494	0	-	-	0.00333333	0	-0.00480099	0	1	1	1	no
1	MMUGID_00001922	Fmo6	0	-	-	31.44	4.55	-2.54721	1	0.0509491	0.05045	0.171247	no
5	MMUGID_00001923	Gbp6	0	-	-	0	0.0166667	0.0238467	0	1	1	1	no
11	MMUGID_00001924	Pcgf2	0	-	-	0.896667	2.68333	0.957546	0	1	1	1	no
11	MMUGID_00001925	Fam183b	0	-	-	0	56.55	5.84674	0	1	1	1	no
9	MMUGID_00001926	U2surp	0	-	-	2346.07	3660.65	0.641634	1	0.397602	0.401756	0.621197	no
10	MMUGID_00001927	4930444F02Rik	0	-	-	1.08667	3.5	1.10872	0	1	1	1	no
6	MMUGID_00001928	Gm15737	0	-	-	0	0.0433333	0.0612002	0	1	1	1	no
X	MMUGID_00001929	Gm15065	0	-	-	0.336667	7.45333	2.66088	1	0.244755	0.241309	0.457841	no
2	MMUGID_00001930	DQ551021	0	-	-	0	0	0	0	1	1	1	no
10	MMUGID_00001931	AB349855	0	-	-	0	0	0	0	1	1	1	no
4	MMUGID_00001932	Tmem59	0	-	-	483.023	202.257	-1.25177	1	0.122877	0.118174	0.296316	no
4	MMUGID_00001933	Gm12957	0	-	-	0	3.12667	2.04498	0	1	1	1	no
2	MMUGID_00001934	DQ548404	0	-	-	0	0	0	0	1	1	1	no
4	MMUGID_00001935	Icmt	0	-	-	259.723	19.4633	-3.67141	1	0.001998	7.53656e-05	0.00195332	yes
2	MMUGID_00001936	DQ715600	0	-	-	0	0	0	0	1	1	1	no
17	MMUGID_00001937	Prepl	0	-	-	1161.27	1053.84	-0.13993	1	0.808192	0.815912	0.907225	no
6	MMUGID_00001938	Mir7233	0	-	-	0	0	0	0	1	1	1	no
7	MMUGID_00001939	Sbf2	0	-	-	2317.01	4910.08	1.08315	1	0.108891	0.11702	0.294272	no
7	MMUGID_00001940	DQ687891	0	-	-	0	0	0	0	1	1	1	no
14	MMUGID_00001941	Defb42	0	-	-	0	0	0	0	1	1	1	no
11	MMUGID_00001942	C1qtnf1	0	-	-	0	0	0	0	1	1	1	no
10	MMUGID_00001943	AB350869	0	-	-	0	0	0	0	1	1	1	no
17	MMUGID_00001944	Gm23864	0	-	-	0	0	0	0	1	1	1	no
2	MMUGID_00001945	Gm25643	0	-	-	0	0	0	0	1	1	1	no
14	MMUGID_00001946	Nalcn	0	-	-	44.3467	20.1233	-1.10216	1	0.304695	0.307868	0.531556	no
13	MMUGID_00001947	Gm26929	0	-	-	0	0	0	0	1	1	1	no
2	MMUGID_00001948	DQ713064	0	-	-	0	0	0	0	1	1	1	no
7	MMUGID_00001949	Pih1d1	0	-	-	16.1833	18.7433	0.200356	0	1	1	1	no
11	MMUGID_00001950	Gm12116	0	-	-	0	0.0766667	0.106572	0	1	1	1	no
17	MMUGID_00001951	Dynlt1a	0	-	-	46.2333	90.5333	0.954492	1	0.286713	0.31663	0.540521	no
16	MMUGID_00001952	Gm23659	0	-	-	0	0.0366667	0.0519521	0	1	1	1	no
14	MMUGID_00001953	Gm16979	0	-	-	0.75	0.9	0.118644	0	1	1	1	no
11	MMUGID_00001954	Gm17235	0	-	-	0.02	0.0466667	0.0372329	0	1	1	1	no
X	MMUGID_00001955	Smt3h2-ps	0	-	-	0.633333	0	-0.707819	0	1	1	1	no
3	MMUGID_00001956	Gm16016	0	-	-	0	0	0	0	1	1	1	no
5	MMUGID_00001957	DQ565647	0	-	-	0	0	0	0	1	1	1	no
5	MMUGID_00001958	Ccdc146	0	-	-	63.7567	64.7633	0.0222547	1	0.746254	0.757474	0.876789	no
7	MMUGID_00001959	Gm25874	0	-	-	0	0	0	0	1	1	1	no
17	MMUGID_00001960	C3	0	-	-	0.87	4.99667	1.68112	0	1	1	1	no
5	MMUGID_00001961	Gm4868	0	-	-	0	0	0	0	1	1	1	no
7	MMUGID_00001962	Vmn2r47	0	-	-	0	0	0	0	1	1	1	no
18	MMUGID_00001963	DQ697034	0	-	-	0	0	0	0	1	1	1	no
X	MMUGID_00001964	Mir504	0	-	-	0	0	0	0	1	1	1	no
11	MMUGID_00001965	AK016813	0	-	-	0	0	0	0	1	1	1	no
1	MMUGID_00001966	AK005643	0	-	-	0	0	0	0	1	1	1	no
X	MMUGID_00001967	Gm15104	0	-	-	0	0	0	0	1	1	1	no
9	MMUGID_00001968	Smarcc1	0	-	-	731.43	552.147	-0.405029	1	0.576424	0.588449	0.768813	no
5	MMUGID_00001969	Gm19619	0	-	-	0	0.04	0.0565835	0	1	1	1	no
1	MMUGID_00001970	Fmn2	0	-	-	8783.76	14868.7	0.759298	1	0.234765	0.235505	0.452018	no
X	MMUGID_00001971	Brcc3	0	-	-	331.913	364.733	0.135645	1	0.818182	0.817196	0.907867	no
7	MMUGID_00001972	Fes	0	-	-	0.226667	0	-0.294743	0	1	1	1	no
11	MMUGID_00001973	Qrich2	0	-	-	6.34	0.753333	-2.06568	0	1	1	1	no
X	MMUGID_00001974	Gm22359	0	-	-	0	0	0	0	1	1	1	no
10	MMUGID_00001975	DQ713738	0	-	-	0	4.36667	2.42403	0	1	1	1	no
12	MMUGID_00001976	Gm15561	0	-	-	44.9033	150.373	1.72144	1	0.036963	0.0353261	0.13571	no
7	MMUGID_00001977	Caly	0	-	-	0	0	0	0	1	1	1	no
4	MMUGID_00001978	Gm11253	0	-	-	0	0	0	0	1	1	1	no
2	MMUGID_00001979	Coq4	0	-	-	62.8	127.75	1.01294	1	0.353646	0.367741	0.590548	no
2	MMUGID_00001980	Gm14461	0	-	-	0.00666667	0.00333333	-0.00478506	0	1	1	1	no
13	MMUGID_00001981	Dapk1	0	-	-	14.84	2.33333	-2.24853	1	0.105894	0.117184	0.294565	no
4	MMUGID_00001982	Gm568	0	-	-	0	0	0	0	1	1	1	no
14	MMUGID_00001983	Gm24774	0	-	-	0	0	0	0	1	1	1	no
13	MMUGID_00001984	Gm15488	0	-	-	0	0.22	0.286881	0	1	1	1	no
12	MMUGID_00001985	AK054515	0	-	-	2.23	0	-1.69153	0	1	1	1	no
5	MMUGID_00001986	4933407H18Rik	0	-	-	89.1167	85.4667	-0.0596499	1	0.752248	0.757467	0.876789	no
5	MMUGID_00001987	DQ699218	0	-	-	0	0	0	0	1	1	1	no
8	MMUGID_00001988	Gm25428	0	-	-	0	0	0	0	1	1	1	no
14	MMUGID_00001989	Fzd3	0	-	-	1632.08	473.747	-1.78236	1	0.018981	0.0145434	0.0749291	no
12	MMUGID_00001990	Ighv1-72	0	-	-	0	0	0	0	1	1	1	no
5	MMUGID_00001991	Gm7347	0	-	-	2.25	2.60333	0.148892	0	1	1	1	no
1	MMUGID_00001992	Gm25619	0	-	-	0	0	0	0	1	1	1	no
4	MMUGID_00001993	Gm13017	0	-	-	0	0	0	0	1	1	1	no
7	MMUGID_00001994	Gm24880	0	-	-	0	0	0	0	1	1	1	no
11	MMUGID_00001995	Cdk5r1	0	-	-	0.21	3.18333	1.78965	0	1	1	1	no
7	MMUGID_00001996	Gm10169	0	-	-	1.27667	1.20667	-0.0450544	0	1	1	1	no
6	MMUGID_00001997	Slc6a13	0	-	-	3.41	0	-2.14078	0	1	1	1	no
17	MMUGID_00001998	Tcte3	0	-	-	0.296667	0.126667	-0.202747	0	1	1	1	no
[truncated: 45,729 more rows]
